# Supplementary material for: TK216 targets microtubules in Ewing sarcoma cells
Source: Cell Chem Biol. 2022 Aug 18;29(8):1325–1332.e4. doi: 10.1016/j.chembiol.2022.06.002 (PMC9394687; doi:10.1016/j.chembiol.2022.06.002)
Supplement: Data S3. Somatic mutations from TK216-resistant clones — mutations [file mmc2.xlsx]

## Sheet: Criteria
Criteria to define somatic mutations in TK216 resistant clones:
1. exclude VAF >= 0.01 for A673-M1
2. exclude VAF >= 0.05 for all of A673 and MLN clones
3. include VAF >= 0.2 for any of TK216 clones

## Sheet: Missense mutations
Chromosome	Position	Reference base	Alternate base	TK216-A depth	TK216-A reference base depth	TK216-A alternate base depth	TK216-A variant allele frequency	TK216-B depth	TK216-B reference base depth	TK216-B alternate base depth	TK216-B variant allele frequency	TK216-C depth	TK216-C reference base depth	TK216-C alternate base depth	TK216-C variant allele frequency	TK216-D depth	TK216-D reference base depth	TK216-D alternate base depth	TK216-D variant allele frequency	TK216-E depth	TK216-E reference base depth	TK216-E alternate base depth	TK216-E variant allele frequency	TK216-F depth	TK216-F reference base depth	TK216-F alternate base depth	TK216-F variant allele frequency	Gene name	Region type	Mutation class	Strand	Splice distance	Transcript ID	Protein ID	Transcript variation nomenclature	Protein variation nomenclature
chr1	962440	A	G	393	376	3	0.00763359	583	573	7	0.0120069	535	521	4	0.00747664	457	447	2	0.00437637	505	359	143	0.283168	432	415	4	0.00925926	KLHL17	CDS	missense	+	-32	NM_198317.3;XM_006710600.3;XM_006710601.3	NP_938073.1;XP_006710663.1;XP_006710664.1	c.797A>G;c.866A>G;c.866A>G	p.Asp266Gly;p.Asp289Gly;p.Asp289Gly
chr1	1084150	C	A	151	147	0	0	193	193	0	0	155	154	0	0	135	78	55	0.407407	165	148	17	0.10303	180	176	1	0.00555556	C1orf159	CDS	missense	-	234	NM_001330306.2;NM_001363525.2	NP_001317235.1;NP_001350454.1	c.813G>T;c.705G>T	p.Trp271Cys;p.Trp235Cys
chr1	1355318	T	C	105	104	0	0	205	201	1	0.00487805	122	120	0	0	144	73	70	0.486111	142	125	17	0.119718	146	145	0	0	MXRA8	CDS	missense	-	28	NM_001282582.1;NM_001282583.2;NM_001282584.1;NM_001282585.1;NM_032348.4;XM_017001516.2;XM_017001517.1	NP_001269511.1;NP_001269512.1;NP_001269513.1;NP_001269514.1;NP_115724.1;XP_016857005.1;XP_016857006.1	c.404A>G;c.377A>G;c.101A>G;c.404A>G;c.404A>G;c.404A>G;c.101A>G	p.Tyr135Cys;p.Tyr126Cys;p.Tyr34Cys;p.Tyr135Cys;p.Tyr135Cys;p.Tyr135Cys;p.Tyr34Cys
chr1	3022492	T	C	201	195	2	0.00995025	279	275	3	0.0107527	226	221	1	0.00442478	226	224	0	0	254	189	62	0.244094	250	247	1	0.004	ACTRT2	CDS	missense	+	-412	NM_080431.5	NP_536356.3	c.806T>C	p.Leu269Pro
chr1	8013218	A	G	117	114	1	0.00854701	180	142	37	0.205556	125	125	0	0	116	115	0	0	109	109	0	0	107	107	0	0	ERRFI1	CDS	missense	-	1179	NM_018948.4;XM_005263477.3;XM_006710697.3;XM_011541596.3	NP_061821.1;XP_005263534.1;XP_006710760.1;XP_011539898.1	c.1381T>C;c.1228T>C;c.1381T>C;c.1156T>C	p.Ser461Pro;p.Ser410Pro;p.Ser461Pro;p.Ser386Pro
chr1	11055722	G	T	44	22	22	0.5	53	53	0	0	46	20	26	0.565217	48	48	0	0	58	58	0	0	54	54	0	0	SRM	CDS	missense	-	-131	XM_017002179.2	XP_016857668.1	c.824C>A	p.Pro275His
chr1	11785171	C	T	173	172	1	0.00578035	196	149	41	0.209184	212	209	0	0	176	172	0	0	200	191	1	0.005	216	214	1	0.00462963	C1orf167	CDS	missense	+	24	NM_001010881.2;XM_011541272.3;XM_011541276.3;XM_011541277.3;XM_011541278.2;XM_024446506.1;XM_024446507.1;XM_024446508.1;XM_024446509.1;XM_024446512.1;XM_024446514.1;XM_024446515.1;XM_024446517.1;XM_024446518.1	NP_001010881.1;XP_011539574.1;XP_011539578.1;XP_011539579.1;XP_011539580.1;XP_024302274.1;XP_024302275.1;XP_024302276.1;XP_024302277.1;XP_024302280.1;XP_024302282.1;XP_024302283.1;XP_024302285.1;XP_024302286.1	c.3449C>T;c.3584C>T;c.3584C>T;c.3584C>T;c.3584C>T;c.3584C>T;c.3584C>T;c.3584C>T;c.3584C>T;c.3530C>T;c.3449C>T;c.3449C>T;c.3449C>T;c.1865C>T	p.Ser1150Leu;p.Ser1195Leu;p.Ser1195Leu;p.Ser1195Leu;p.Ser1195Leu;p.Ser1195Leu;p.Ser1195Leu;p.Ser1195Leu;p.Ser1195Leu;p.Ser1177Leu;p.Ser1150Leu;p.Ser1150Leu;p.Ser1150Leu;p.Ser622Leu
chr1	11829307	C	A	174	173	0	0	252	251	0	0	211	210	0	0	181	181	0	0	195	195	0	0	214	110	101	0.471963	CLCN6	CDS	missense	+	-16	NM_001256959.1;NM_001286.4	NP_001243888.1;NP_001277.1	c.1167C>A;c.1233C>A	p.Asp389Glu;p.Asp411Glu
chr1	12206787	G	A	162	159	0	0	157	157	0	0	210	102	107	0.509524	206	203	0	0	199	197	1	0.00502513	157	157	0	0	TNFRSF1B	CDS	missense	+	48;48;51;51;51	NM_001066.3;XM_017002215.1;XM_011542060.2;XM_011542063.2;XM_017002214.1	NP_001057.1;XP_016857704.1;XP_011540362.1;XP_011540365.1;XP_016857703.1	c.1153G>A;c.568G>A;c.1222G>A;c.1156G>A;c.637G>A	p.Val385Met;p.Val190Met;p.Val408Met;p.Val386Met;p.Val213Met
chr1	12283468	T	C	143	143	0	0	127	127	0	0	158	158	0	0	171	86	84	0.491228	149	129	20	0.134228	160	159	0	0	VPS13D	CDS	missense	+	-269	NM_015378.4;NM_018156.4	NP_056193.2;NP_060626.2	c.5366T>C	p.Ile1789Thr
chr1	15911161	T	C	79	37	42	0.531646	81	81	0	0	86	57	28	0.325581	70	69	0	0	83	83	0	0	82	81	0	0	SPEN	CDS	missense	+	61	NM_015001.3	NP_055816.2	c.1103T>C	p.Val368Ala
chr1	18840021	T	C	536	520	4	0.00746269	493	370	115	0.233266	574	561	1	0.00174216	552	541	1	0.00181159	571	503	62	0.108581	453	435	2	0.00441501	TAS1R2	CDS	missense	-	-423	NM_152232.3	NP_689418.2	c.2098A>G	p.Thr700Ala
chr1	20348325	A	T	191	185	3	0.0157068	184	149	31	0.168478	218	213	2	0.00917431	179	176	0	0	198	191	1	0.00505051	181	179	0	0	VWA5B1	CDS	missense	+	-34	NM_001039500.3;XM_006710360.3;XM_011540683.2;XM_011540684.2;XM_011540685.2;XM_011540688.2;XM_011540690.2;XM_011540691.2;XM_011540692.2;XM_011540693.1;XM_011540697.2;XM_017000305.1;XM_017000306.1	NP_001034589.2;XP_006710423.2;XP_011538985.1;XP_011538986.1;XP_011538987.1;XP_011538990.1;XP_011538992.1;XP_011538993.1;XP_011538994.1;XP_011538995.1;XP_011538999.1;XP_016855794.1;XP_016855795.1	c.2845A>T;c.2224A>T;c.2845A>T;c.2845A>T;c.2845A>T;c.2845A>T;c.2668A>T;c.2659A>T;c.2530A>T;c.2845A>T;c.1825A>T;c.1897A>T;c.1825A>T	p.Thr949Ser;p.Thr742Ser;p.Thr949Ser;p.Thr949Ser;p.Thr949Ser;p.Thr949Ser;p.Thr890Ser;p.Thr887Ser;p.Thr844Ser;p.Thr949Ser;p.Thr609Ser;p.Thr633Ser;p.Thr609Ser
chr1	22120232	T	C	591	574	11	0.0186125	553	413	137	0.24774	617	605	4	0.00648298	530	515	10	0.0188679	616	538	72	0.116883	591	589	1	0.00169205	WNT4	CDS	missense	-	286	NM_030761.5;XM_011541597.2;XM_011541598.2	NP_110388.2;XP_011539899.1;XP_011539900.1	c.874A>G;c.940A>G;c.709A>G	p.Arg292Gly;p.Arg314Gly;p.Arg237Gly
chr1	22601634	C	T	185	121	62	0.335135	193	191	0	0	197	195	0	0	174	174	0	0	188	186	0	0	181	180	0	0	EPHA8	CDS	missense	+	8	NM_020526.5;XM_011540969.1;XM_011540970.1;XM_011540972.1;XM_011540973.1;XM_011540975.3;XM_024453892.1	NP_065387.1;XP_011539271.1;XP_011539272.1;XP_011539274.1;XP_011539275.1;XP_011539277.1;XP_024309660.1	c.2911C>T;c.2686C>T;c.2686C>T;c.2686C>T;c.2686C>T;c.1696C>T;c.1696C>T	p.Arg971Cys;p.Arg896Cys;p.Arg896Cys;p.Arg896Cys;p.Arg896Cys;p.Arg566Cys;p.Arg566Cys
chr1	23516347	T	C	54	53	0	0	36	24	12	0.333333	69	69	0	0	60	60	0	0	51	44	7	0.137255	52	52	0	0	E2F2	CDS	missense	-	-13	NM_004091.4;XM_005245748.3;XM_005245749.3;XM_011540868.3;XM_011540870.3;XM_011540871.2	NP_004082.1;XP_005245805.1;XP_005245806.1;XP_011539170.1;XP_011539172.1;XP_011539173.1	c.1033A>G;c.469A>G;c.445A>G;c.1027A>G;c.1033A>G;c.445A>G	p.Thr345Ala;p.Thr157Ala;p.Thr149Ala;p.Thr343Ala;p.Thr345Ala;p.Thr149Ala
chr1	23971359	A	G	37	37	0	0	37	30	7	0.189189	23	22	1	0.0434783	20	20	0	0	18	14	4	0.222222	28	27	0	0	SRSF10	CDS	missense	-	-22;81;81;81;81;81	NM_001300937.2;NM_001191005.3;NM_054016.4;XM_017000100.2;XM_017000101.2;XM_017000102.2	NP_001287866.1;NP_001177934.1;NP_473357.1;XP_016855589.1;XP_016855590.1;XP_016855591.1	c.572T>C;c.569T>C;c.572T>C;c.287T>C;c.287T>C;c.287T>C	p.Met191Thr;p.Met190Thr;p.Met191Thr;p.Met96Thr;p.Met96Thr;p.Met96Thr
chr1	25829555	T	G	132	132	0	0	134	134	0	0	154	154	0	0	127	127	0	0	124	123	0	0	121	61	59	0.487603	MTFR1L	CDS	missense	+	47	NM_001099625.2;NM_001099626.1;NM_019557.5	NP_001093095.1;NP_001093096.1;NP_062457.3	c.498T>G	p.Asn166Lys
chr1	26180791	T	C	158	71	86	0.544304	138	134	1	0.00724638	156	87	68	0.435897	121	118	1	0.00826446	139	134	1	0.00719424	170	167	1	0.00588235	CNKSR1	CDS	missense	+	77	NM_001297647.2;NM_006314.3	NP_001284576.1;NP_006305.2	c.287T>C	p.Ile96Thr
chr1	27301275	C	A	135	82	53	0.392593	158	158	0	0	169	84	84	0.497041	192	192	0	0	151	151	0	0	149	149	0	0	WDTC1	CDS	missense	+	50	NM_001276252.2;NM_015023.5;XM_011541057.1;XM_011541058.3	NP_001263181.1;NP_055838.2;XP_011539359.1;XP_011539360.1	c.1282C>A;c.1279C>A;c.1282C>A;c.1282C>A	p.Leu428Ile;p.Leu427Ile;p.Leu428Ile;p.Leu428Ile
chr1	32285660	A	G	147	145	0	0	133	105	28	0.210526	142	142	0	0	132	131	0	0	149	148	0	0	159	157	1	0.00628931	LCK	CDS	missense	+	147	NM_001042771.2;NM_001330468.2;NM_005356.5;XM_011541453.3;XM_024447046.1;XM_024447047.1	NP_001036236.1;NP_001317397.1;NP_005347.3;XP_011539755.1;XP_024302814.1;XP_024302815.1	c.1474A>G;c.1321A>G;c.1474A>G;c.1495A>G;c.1648A>G;c.1648A>G	p.Ser492Gly;p.Ser441Gly;p.Ser492Gly;p.Ser499Gly;p.Ser550Gly;p.Ser550Gly
chr1	32893846	G	A	155	75	77	0.496774	188	186	1	0.00531915	143	141	1	0.00699301	146	144	0	0	122	121	0	0	192	190	0	0	HPCA	CDS	missense	+	82	NM_002143.3;XM_005270792.3;XM_017001118.2	NP_002134.2;XP_005270849.1;XP_016856607.1	c.566G>A	p.Ser189Asn
chr1	33550198	C	A	80	80	0	0	76	76	0	0	78	78	0	0	96	35	61	0.635417	75	71	4	0.0533333	103	103	0	0	CSMD2	CDS	missense	-	-22	NM_001281956.1;NM_052896.4;XM_017000185.1;XM_017000188.1;XM_017000190.1;XM_024452878.1	NP_001268885.1;NP_443128.2;XP_016855674.1;XP_016855677.1;XP_016855679.1;XP_024308646.1	c.8896G>T;c.8464G>T;c.8821G>T;c.8701G>T;c.8086G>T;c.8896G>T	p.Gly2966Cys;p.Gly2822Cys;p.Gly2941Cys;p.Gly2901Cys;p.Gly2696Cys;p.Gly2966Cys
chr1	35094061	A	G	153	152	0	0	139	138	0	0	132	132	0	0	75	74	1	0.0133333	125	124	0	0	129	68	60	0.465116	ZMYM1	CDS	missense	+	-23	NM_001289088.1;NM_001289089.1;NM_001289090.1;NM_024772.5;XM_011542163.3;XM_011542166.3;XM_024449822.1;XM_024449823.1	NP_001276017.1;NP_001276018.1;NP_001276019.1;NP_079048.3;XP_011540465.2;XP_011540468.2;XP_024305590.1;XP_024305591.1	c.74A>G;c.74A>G;c.74A>G;c.74A>G;c.227A>G;c.227A>G;c.227A>G;c.164A>G	p.Lys25Arg;p.Lys25Arg;p.Lys25Arg;p.Lys25Arg;p.Lys76Arg;p.Lys76Arg;p.Lys76Arg;p.Lys55Arg
chr1	35184593	G	A	31	31	0	0	60	59	0	0	53	52	0	0	34	34	0	0	50	33	17	0.34	50	50	0	0	SFPQ	CDS	missense	-	1	NM_005066.3;XM_005271112.5;XM_005271113.5;XM_017002053.2;XM_017002054.2	NP_005057.1;XP_005271169.1;XP_005271170.1;XP_016857542.1;XP_016857543.1	c.1987C>T	p.Arg663Cys
chr1	36805061	C	T	203	203	0	0	187	140	45	0.240642	234	231	0	0	199	198	0	0	242	239	0	0	171	170	0	0	GRIK3	CDS	missense	-	-75	NM_000831.4	NP_000822.2	c.2491G>A	p.Gly831Arg
chr1	37762067	C	G	169	169	0	0	161	161	0	0	177	177	0	0	130	63	67	0.515385	162	153	9	0.0555556	157	157	0	0	EPHA10	CDS	missense	-	17	NM_001099439.2;NM_173641.2	NP_001092909.1;NP_775912.2	c.188G>C	p.Gly63Ala
chr1	41583462	C	T	188	180	0	0	176	172	0	0	179	172	0	0	190	186	0	0	236	231	0	0	248	115	131	0.528226	HIVEP3	CDS	missense	-	1857	NM_001127714.3;NM_024503.5;XM_011541884.2;XM_011541885.3;XM_011541886.3;XM_011541887.3;XM_017001992.1;XM_017001993.2;XM_017001994.2;XM_024448789.1	NP_001121186.1;NP_078779.2;XP_011540186.1;XP_011540187.1;XP_011540188.1;XP_011540189.1;XP_016857481.1;XP_016857482.1;XP_016857483.1;XP_024304557.1	c.1336G>A	p.Glu446Lys
chr1	43185283	C	T	93	92	0	0	109	109	0	0	131	125	0	0	122	72	50	0.409836	133	124	6	0.0451128	148	148	0	0	CFAP57	CDS	missense	+	-74	NM_001167965.1;NM_001195831.3;NM_152498.3;XM_005270520.2;XM_006710383.1;XM_011540793.1;XM_011540794.1;XM_011540795.3;XM_011540796.1;XM_011540797.2;XM_011540798.1;XM_011540799.1;XM_011540800.2;XM_017000421.1;XM_017000422.2	NP_001161437.1;NP_001182760.2;NP_689711.2;XP_005270577.1;XP_006710446.1;XP_011539095.1;XP_011539096.1;XP_011539097.1;XP_011539098.1;XP_011539099.1;XP_011539100.1;XP_011539101.1;XP_011539102.1;XP_016855910.1;XP_016855911.1	c.896C>T;c.896C>T;c.896C>T;c.896C>T;c.863C>T;c.896C>T;c.896C>T;c.896C>T;c.863C>T;c.833C>T;c.896C>T;c.896C>T;c.896C>T;c.896C>T;c.896C>T	p.Ala299Val;p.Ala299Val;p.Ala299Val;p.Ala299Val;p.Ala288Val;p.Ala299Val;p.Ala299Val;p.Ala299Val;p.Ala288Val;p.Ala278Val;p.Ala299Val;p.Ala299Val;p.Ala299Val;p.Ala299Val;p.Ala299Val
chr1	44002591	C	T	199	194	0	0	199	143	52	0.261307	194	194	0	0	195	192	1	0.00512821	158	137	20	0.126582	205	204	0	0	SLC6A9	CDS	missense	-	56	NM_001024845.3;NM_001261380.2;NM_001328626.2;NM_001328627.1;NM_001328628.1;NM_001328629.1;NM_001328630.2;NM_006934.4;NM_201649.4;XM_011542017.2;XM_017002152.2;XM_017002153.2;XM_024449295.1	NP_001020016.1;NP_001248309.1;NP_001315555.1;NP_001315556.1;NP_001315557.1;NP_001315558.1;NP_001315559.1;NP_008865.2;NP_964012.2;XP_011540319.1;XP_016857641.1;XP_016857642.1;XP_024305063.1	c.779G>A;c.791G>A;c.446G>A;c.716G>A;c.584G>A;c.779G>A;c.446G>A;c.836G>A;c.998G>A;c.998G>A;c.698G>A;c.665G>A;c.584G>A	p.Arg260His;p.Arg264His;p.Arg149His;p.Arg239His;p.Arg195His;p.Arg260His;p.Arg149His;p.Arg279His;p.Arg333His;p.Arg333His;p.Arg233His;p.Arg222His;p.Arg195His
chr1	44803998	G	A	54	54	0	0	82	81	0	0	72	72	0	0	65	38	27	0.415385	78	70	5	0.0641026	81	79	0	0	PLK3	CDS	missense	+	-27	NM_004073.4	NP_004064.2	c.1232G>A	p.Arg411His
chr1	44827288	T	C	194	95	99	0.510309	197	193	0	0	213	125	88	0.413146	244	243	0	0	225	223	1	0.00444444	251	250	0	0	PTCH2	CDS	missense	-	22	NM_001166292.1;NM_003738.5	NP_001159764.1;NP_003729.3	c.2393A>G	p.Gln798Arg
chr1	45327216	G	A	364	361	1	0.00274725	440	434	0	0	464	457	0	0	402	198	198	0.492537	497	417	72	0.144869	426	418	0	0	HPDL	CDS	missense	+	322	NM_032756.3	NP_116145.1	c.68G>A	p.Arg23Gln
chr1	46033815	T	C	115	112	0	0	75	74	1	0.0133333	118	117	0	0	113	113	0	0	90	88	0	0	95	55	38	0.4	MAST2	CDS	missense	+	14	NM_001319245.1;NM_001324320.1;NM_001324321.1;NM_015112.3;XM_005270655.3;XM_005270656.5;XM_006710477.3;XM_011541059.2;XM_011541061.2;XM_011541062.2;XM_011541063.1;XM_011541064.2;XM_011541065.1;XM_011541067.2;XM_011541068.1;XM_011541069.2;XM_017000752.1;XM_017000753.1;XM_017000754.1;XM_017000755.1	NP_001306174.1;NP_001311249.1;NP_001311250.1;NP_055927.2;XP_005270712.1;XP_005270713.1;XP_006710540.1;XP_011539361.1;XP_011539363.1;XP_011539364.1;XP_011539365.1;XP_011539366.1;XP_011539367.1;XP_011539369.1;XP_011539370.1;XP_011539371.1;XP_016856241.1;XP_016856242.1;XP_016856243.1;XP_016856244.1	c.3551T>C;c.3572T>C;c.3089T>C;c.3551T>C;c.3317T>C;c.3290T>C;c.3122T>C;c.3767T>C;c.3767T>C;c.3746T>C;c.3617T>C;c.3608T>C;c.3350T>C;c.3086T>C;c.3065T>C;c.3767T>C;c.3338T>C;c.3227T>C;c.3206T>C;c.3143T>C	p.Val1184Ala;p.Val1191Ala;p.Val1030Ala;p.Val1184Ala;p.Val1106Ala;p.Val1097Ala;p.Val1041Ala;p.Val1256Ala;p.Val1256Ala;p.Val1249Ala;p.Val1206Ala;p.Val1203Ala;p.Val1117Ala;p.Val1029Ala;p.Val1022Ala;p.Val1256Ala;p.Val1113Ala;p.Val1076Ala;p.Val1069Ala;p.Val1048Ala
chr1	52238714	G	A	173	172	0	0	155	155	0	0	197	196	1	0.00507614	137	137	0	0	225	177	47	0.208889	163	163	0	0	ZFYVE9	CDS	missense	+	-882	NM_004799.3;NM_007324.4;XM_011542437.2;XM_017002845.1	NP_004790.2;NP_015563.2;XP_011540739.1;XP_016858334.1	c.1297G>A	p.Gly433Ser
chr1	53088065	C	T	93	74	16	0.172043	92	90	0	0	94	94	0	0	74	73	0	0	141	140	0	0	91	90	0	0	SLC1A7	CDS	missense	-	163	NM_001287595.2;NM_006671.6;XM_011542002.2	NP_001274524.1;NP_006662.3;XP_011540304.1	c.1804G>A;c.1627G>A;c.958G>A	p.Ala602Thr;p.Ala543Thr;p.Ala320Thr
chr1	53090730	G	T	190	189	0	0	199	198	1	0.00502513	182	182	0	0	205	204	0	0	353	351	0	0	206	116	87	0.42233	SLC1A7	CDS	missense	-	-119;-119;77;77	NM_001287595.2;XM_011542002.2;NM_001287597.2;NM_006671.6	NP_001274524.1;XP_011540304.1;NP_001274526.1;NP_006662.3	c.1285C>A;c.439C>A;c.892C>A;c.1108C>A	p.Leu429Met;p.Leu147Met;p.Leu298Met;p.Leu370Met
chr1	53103568	A	T	137	134	0	0	139	138	0	0	148	148	0	0	98	53	45	0.459184	182	170	12	0.0659341	123	122	1	0.00813008	SLC1A7	CDS	missense	-	1	NM_001287595.2;NM_001287597.2;NM_006671.6	NP_001274524.1;NP_001274526.1;NP_006662.3	c.475T>A;c.259T>A;c.475T>A	p.Tyr159Asn;p.Tyr87Asn;p.Tyr159Asn
chr1	53210188	G	A	284	283	0	0	275	218	56	0.203636	300	299	0	0	234	232	0	0	358	358	0	0	263	262	0	0	CPT2	CDS	missense	+	174	NM_000098.3;NM_001330589.2	NP_000089.1;NP_001317518.1	c.514G>A	p.Glu172Lys
chr1	54608046	G	A	221	218	0	0	238	237	0	0	218	215	0	0	219	102	115	0.525114	278	249	27	0.0971223	215	210	1	0.00465116	ACOT11	CDS	missense	+	-23	NM_015547.4;NM_147161.4	NP_056362.1;NP_671517.1	c.1607G>A	p.Arg536His
chr1	57290990	C	T	72	72	0	0	74	51	22	0.297297	69	69	0	0	69	69	0	0	62	62	0	0	56	55	0	0	DAB1	CDS	missense	-	-27	NM_001353980.1;NM_001353983.1;NM_001353985.2;NM_001353986.2;NM_001365792.1;NM_001365793.1;NM_001365794.1;NM_001365795.1;NM_021080.5	NP_001340909.1;NP_001340912.1;NP_001340914.1;NP_001340915.1;NP_001352721.1;NP_001352722.1;NP_001352723.1;NP_001352724.1;NP_066566.3	c.41G>A	p.Ser14Asn
chr1	64664654	G	T	82	81	0	0	78	78	0	0	67	67	0	0	53	53	0	0	110	109	1	0.00909091	110	62	48	0.436364	CACHD1	CDS	missense	+	-26	NM_001293274.1;NM_020925.4;XM_011541862.1;XM_011541863.1	NP_001280203.1;NP_065976.3;XP_011540164.1;XP_011540165.1	c.1363G>T;c.2251G>T;c.1909G>T;c.1849G>T	p.Ala455Ser;p.Ala751Ser;p.Ala637Ser;p.Ala617Ser
chr1	64675440	A	C	108	108	0	0	134	134	0	0	126	125	1	0.00793651	121	121	0	0	183	182	0	0	141	70	71	0.503546	CACHD1	CDS	missense	+	40	NM_001293274.1;NM_020925.4;XM_011541862.1;XM_011541863.1	NP_001280203.1;NP_065976.3;XP_011540164.1;XP_011540165.1	c.1879A>C;c.2767A>C;c.2425A>C;c.2365A>C	p.Lys627Gln;p.Lys923Gln;p.Lys809Gln;p.Lys789Gln
chr1	70038822	A	G	86	86	0	0	79	64	15	0.189873	81	81	0	0	58	58	0	0	88	88	0	0	72	72	0	0	LRRC7	CDS	missense	+	-629;710;710;710;710;710;710;710;710;710;710;710;710	XM_017001895.1;NM_001330635.3;NM_001350216.2;NM_001366838.3;NM_001366839.3;NM_001366841.1;NM_001370785.2;XM_017001885.1;XM_017001886.1;XM_017001887.1;XM_017001888.1;XM_017001889.1;XM_017001892.1	XP_016857384.1;NP_001317564.1;NP_001337145.1;NP_001353767.1;NP_001353768.1;NP_001353770.1;NP_001357714.1;XP_016857374.1;XP_016857375.1;XP_016857376.1;XP_016857377.1;XP_016857378.1;XP_016857381.1	c.3055A>G;c.2899A>G;c.3001A>G;c.2998A>G;c.2839A>G;c.2899A>G;c.2998A>G;c.3055A>G;c.3055A>G;c.3055A>G;c.3055A>G;c.3055A>G;c.3055A>G	p.Asn1019Asp;p.Asn967Asp;p.Asn1001Asp;p.Asn1000Asp;p.Asn947Asp;p.Asn967Asp;p.Asn1000Asp;p.Asn1019Asp;p.Asn1019Asp;p.Asn1019Asp;p.Asn1019Asp;p.Asn1019Asp;p.Asn1019Asp
chr1	74764049	A	G	115	115	0	0	110	76	34	0.309091	128	128	0	0	98	98	0	0	121	103	18	0.14876	147	147	0	0	TYW3	CDS	missense	+	-102;156;156	XM_006710347.2;NM_001162916.1;NM_138467.3	XP_006710410.1;NP_001156388.1;NP_612476.1	c.716A>G;c.617A>G;c.716A>G	p.Glu239Gly;p.Glu206Gly;p.Glu239Gly
chr1	77582041	A	G	46	46	0	0	51	36	15	0.294118	39	39	0	0	31	31	0	0	40	28	11	0.275	55	55	0	0	ZZZ3	CDS	missense	-	-63	NM_001308237.1;NM_001376146.1;NM_001376147.1;NM_001376148.1;NM_001376149.1;NM_001376151.1;NM_001376153.1;NM_001376154.1;NM_001376155.1;NM_001376156.1;NM_015534.6;XM_005270729.4	NP_001295166.1;NP_001363075.1;NP_001363076.1;NP_001363077.1;NP_001363078.1;NP_001363080.1;NP_001363082.1;NP_001363083.1;NP_001363084.1;NP_001363085.1;NP_056349.1;XP_005270786.1	c.248T>C;c.1730T>C;c.1730T>C;c.1730T>C;c.1730T>C;c.1730T>C;c.1730T>C;c.1730T>C;c.248T>C;c.248T>C;c.1730T>C;c.248T>C	p.Phe83Ser;p.Phe577Ser;p.Phe577Ser;p.Phe577Ser;p.Phe577Ser;p.Phe577Ser;p.Phe577Ser;p.Phe577Ser;p.Phe83Ser;p.Phe83Ser;p.Phe577Ser;p.Phe83Ser
chr1	84670647	T	C	106	106	0	0	108	108	0	0	93	93	0	0	73	73	0	0	123	103	20	0.162602	143	143	0	0	SSX2IP	CDS	missense	-	-2	NM_001166293.2;NM_001166294.2;NM_001166295.1;NM_001166417.2;NM_014021.4;XM_005270427.2;XM_005270428.2;XM_005270429.2;XM_006710331.2;XM_011540612.2;XM_017000234.2;XM_017000235.2;XM_017000236.2;XM_017000237.2;XM_024453015.1;XM_024453018.1	NP_001159765.1;NP_001159766.1;NP_001159767.1;NP_001159889.1;NP_054740.3;XP_005270484.1;XP_005270485.1;XP_005270486.1;XP_006710394.1;XP_011538914.1;XP_016855723.1;XP_016855724.1;XP_016855725.1;XP_016855726.1;XP_024308783.1;XP_024308786.1	c.212A>G;c.131A>G;c.131A>G;c.212A>G;c.212A>G;c.212A>G;c.212A>G;c.212A>G;c.131A>G;c.212A>G;c.212A>G;c.212A>G;c.212A>G;c.131A>G;c.212A>G;c.212A>G	p.Gln71Arg;p.Gln44Arg;p.Gln44Arg;p.Gln71Arg;p.Gln71Arg;p.Gln71Arg;p.Gln71Arg;p.Gln71Arg;p.Gln44Arg;p.Gln71Arg;p.Gln71Arg;p.Gln71Arg;p.Gln71Arg;p.Gln44Arg;p.Gln71Arg;p.Gln71Arg
chr1	94043448	G	T	253	252	0	0	229	227	1	0.00436681	195	195	0	0	153	152	0	0	198	198	0	0	200	92	107	0.535	ABCA4	CDS	missense	-	28	NM_000350.3	NP_000341.2	c.3078C>A	p.Phe1026Leu
chr1	94174180	G	T	292	291	0	0	271	192	69	0.254613	227	226	0	0	261	260	0	0	286	285	0	0	302	302	0	0	ARHGAP29	CDS	missense	-	570	NM_001328664.2;NM_001328665.2;NM_001328666.2;NM_001328667.2;NM_004815.4;XM_011542439.2	NP_001315593.1;NP_001315594.1;NP_001315595.1;NP_001315596.1;NP_004806.3;XP_011540741.1	c.3475C>A;c.3283C>A;c.3448C>A;c.3283C>A;c.3475C>A;c.3475C>A	p.Gln1159Lys;p.Gln1095Lys;p.Gln1150Lys;p.Gln1095Lys;p.Gln1159Lys;p.Gln1159Lys
chr1	100038278	A	G	117	116	0	0	101	101	0	0	118	117	0	0	137	137	0	0	117	81	36	0.307692	122	122	0	0	MFSD14A	CDS	missense	+	-39	NM_033055.3;XM_011541957.1	NP_149044.2;XP_011540259.1	c.46A>G	p.Met16Val
chr1	101825047	G	A	49	23	25	0.510204	70	68	0	0	58	22	36	0.62069	59	57	0	0	50	49	1	0.02	80	80	0	0	OLFM3	CDS	missense	-	-22	NM_001288821.1;NM_001288823.1;NM_058170.4;XM_017000240.1	NP_001275750.1;NP_001275752.1;NP_477518.2;XP_016855729.1	c.631C>T;c.346C>T;c.571C>T;c.346C>T	p.Arg211Cys;p.Arg116Cys;p.Arg191Cys;p.Arg116Cys
chr1	102995996	C	A	50	48	2	0.04	21	21	0	0	32	31	0	0	27	27	0	0	19	15	4	0.210526	55	54	0	0	COL11A1	CDS	missense	-	-8	NM_001190709.1;NM_001854.4;NM_080629.2;NM_080630.4;XM_017000334.1;XM_017000335.1;XM_017000336.1;XM_017000337.1	NP_001177638.1;NP_001845.3;NP_542196.2;NP_542197.3;XP_016855823.1;XP_016855824.1;XP_016855825.1;XP_016855826.1	c.2171G>T;c.2288G>T;c.2324G>T;c.1940G>T;c.2441G>T;c.2435G>T;c.2441G>T;c.839G>T	p.Gly724Val;p.Gly763Val;p.Gly775Val;p.Gly647Val;p.Gly814Val;p.Gly812Val;p.Gly814Val;p.Gly280Val
chr1	108155029	A	G	235	230	1	0.00425532	244	190	50	0.204918	259	252	0	0	197	195	0	0	215	190	23	0.106977	280	276	3	0.0107143	SLC25A24	CDS	missense	-	-47	NM_013386.5;NM_213651.3	NP_037518.3;NP_998816.1	c.776T>C;c.719T>C	p.Ile259Thr;p.Ile240Thr
chr1	113672734	A	G	119	118	0	0	102	102	0	0	89	89	0	0	101	100	0	0	103	103	0	0	98	54	43	0.438776	MAGI3	CDS	missense	+	-8	NM_001142782.2;NM_152900.3;XM_005270737.3;XM_011541208.2;XM_017000974.1;XM_017000975.1	NP_001136254.1;NP_690864.2;XP_005270794.1;XP_011539510.1;XP_016856463.1;XP_016856464.1	c.3038A>G;c.3038A>G;c.3038A>G;c.2354A>G;c.3038A>G;c.1865A>G	p.His1013Arg;p.His1013Arg;p.His1013Arg;p.His785Arg;p.His1013Arg;p.His622Arg
chr1	144435231	A	G	193	192	0	0	212	210	2	0.00943396	186	186	0	0	190	190	0	0	135	135	0	0	212	111	99	0.466981	NBPF15	CDS	missense	-	86	NM_001170755.2;NM_173638.4	NP_001164226.1;NP_775909.2	c.652T>C	p.Tyr218His
chr1	149944722	A	G	184	180	0	0	194	193	1	0.00515464	205	201	0	0	143	142	0	0	178	178	0	0	180	88	87	0.483333	OTUD7B	CDS	missense	-	344	NM_020205.4;XM_011509782.1;XM_011509784.3;XM_011509785.2;XM_011509786.1;XM_011509787.1;XM_011509788.2;XM_017001850.1;XM_017001851.2;XM_024448516.1	NP_064590.2;XP_011508084.1;XP_011508086.1;XP_011508087.1;XP_011508088.1;XP_011508089.1;XP_011508090.1;XP_016857339.1;XP_016857340.1;XP_024304284.1	c.1667T>C;c.1694T>C;c.1694T>C;c.1694T>C;c.1457T>C;c.1457T>C;c.1457T>C;c.1430T>C;c.1280T>C;c.1307T>C	p.Leu556Pro;p.Leu565Pro;p.Leu565Pro;p.Leu565Pro;p.Leu486Pro;p.Leu486Pro;p.Leu486Pro;p.Leu477Pro;p.Leu427Pro;p.Leu436Pro
chr1	150067886	A	G	106	106	0	0	107	74	33	0.308411	110	110	0	0	132	131	0	0	97	86	11	0.113402	103	103	0	0	VPS45	CDS	missense	+	-65	NM_007259.5	NP_009190.2	c.29A>G	p.Tyr10Cys
chr1	151524333	A	G	171	164	3	0.0175439	116	95	21	0.181034	135	131	2	0.0148148	103	101	0	0	125	124	0	0	117	112	2	0.017094	CGN	CDS	missense	+	-26	NM_020770.3;XM_005245365.5	NP_065821.1;XP_005245422.1	c.1376A>G	p.Glu459Gly
chr1	153346131	A	G	81	81	0	0	85	70	14	0.164706	91	91	0	0	107	107	0	0	84	73	11	0.130952	93	92	0	0	PGLYRP4	CDS	missense	-	-30	NM_020393.4;XM_011509789.2;XM_011509790.1;XM_011509791.2;XM_011509792.1	NP_065126.2;XP_011508091.1;XP_011508092.1;XP_011508093.1;XP_011508094.1	c.110T>C	p.Phe37Ser
chr1	154143491	C	T	92	92	0	0	85	85	0	0	80	37	43	0.5375	53	53	0	0	85	84	1	0.0117647	114	114	0	0	NUP210L	CDS	missense	-	-46	NM_001159484.1;NM_207308.2;XM_011510123.2;XM_011510124.2;XM_017002788.2;XM_017002789.2	NP_001152956.1;NP_997191.2;XP_011508425.1;XP_011508426.1;XP_016858277.1;XP_016858278.1	c.427G>A	p.Asp143Asn
chr1	154589816	G	A	209	92	116	0.555024	277	277	0	0	241	145	95	0.394191	305	302	0	0	278	276	2	0.00719424	183	183	0	0	ADAR	CDS	missense	-	-60	NM_001025107.3;NM_001111.5;NM_001193495.2;NM_001365045.1;NM_001365046.1;NM_001365047.1;NM_001365048.1;NM_001365049.1;NM_015840.4;NM_015841.4;XM_006711113.2;XM_011509061.2;XM_011509062.1;XM_024449674.1	NP_001020278.1;NP_001102.3;NP_001180424.1;NP_001351974.1;NP_001351975.1;NP_001351976.1;NP_001351977.1;NP_001351978.1;NP_056655.3;NP_056656.3;XP_006711176.1;XP_011507363.2;XP_011507364.1;XP_024305442.1	c.1724C>T;c.2609C>T;c.1724C>T;c.2636C>T;c.1724C>T;c.1724C>T;c.1724C>T;c.1646C>T;c.2531C>T;c.2474C>T;c.1724C>T;c.1646C>T;c.2627C>T;c.2738C>T	p.Ala575Val;p.Ala870Val;p.Ala575Val;p.Ala879Val;p.Ala575Val;p.Ala575Val;p.Ala575Val;p.Ala549Val;p.Ala844Val;p.Ala825Val;p.Ala575Val;p.Ala549Val;p.Ala876Val;p.Ala913Val
chr1	154988770	G	T	271	269	0	0	298	296	0	0	271	146	125	0.461255	257	256	0	0	257	255	0	0	318	315	0	0	FLAD1	CDS	missense	+	-243;-80;-80;-80	NM_001184892.2;NM_001184891.2;NM_025207.5;NM_201398.3	NP_001171821.1;NP_001171820.1;NP_079483.3;NP_958800.1	c.741G>T;c.747G>T;c.1038G>T;c.747G>T	p.Leu247Phe;p.Leu249Phe;p.Leu346Phe;p.Leu249Phe
chr1	155078949	C	T	71	68	1	0.0140845	101	98	1	0.00990099	95	92	0	0	90	88	2	0.0222222	107	83	22	0.205607	77	76	0	0	EFNA3	CDS	missense	+	113	NM_004952.5	NP_004943.1	c.8C>T	p.Ala3Val
chr1	155917647	G	T	81	80	1	0.0123457	97	62	33	0.340206	54	54	0	0	68	67	0	0	81	74	5	0.0617284	76	76	0	0	KHDC4	CDS	missense	-	26	NM_014949.4	NP_055764.2	c.1292C>A	p.Pro431His
chr1	157521092	A	G	139	138	1	0.00719424	133	130	1	0.0075188	147	144	2	0.0136054	116	68	47	0.405172	118	107	10	0.0847458	127	127	0	0	FCRL5	CDS	missense	-	-76	NM_001195388.2;NM_031281.3;XM_011510030.2;XM_011510031.2;XM_011510032.2;XM_011510033.2	NP_001182317.1;NP_112571.2;XP_011508332.1;XP_011508333.1;XP_011508334.1;XP_011508335.1	c.2440T>C;c.2440T>C;c.2185T>C;c.2161T>C;c.2161T>C;c.2440T>C	p.Ser814Pro;p.Ser814Pro;p.Ser729Pro;p.Ser721Pro;p.Ser721Pro;p.Ser814Pro
chr1	157678767	T	A	68	68	0	0	82	82	0	0	60	60	0	0	56	56	0	0	48	37	11	0.229167	71	71	0	0	FCRL3	CDS	missense	-	-25;90;90	NM_001320333.2;NM_052939.4;XM_006711145.1	NP_001307262.1;NP_443171.2;XP_006711208.1	c.2148A>T	p.Glu716Asp
chr1	159440171	G	A	110	110	0	0	147	147	0	0	127	127	0	0	140	140	0	0	106	105	0	0	122	61	60	0.491803	OR10J1	CDS	missense	+	396;396;396;396;450	NM_001363557.1;NM_001363558.1;XM_006711271.3;XM_017001015.1;NM_012351.3	NP_001350486.1;NP_001350487.1;XP_006711334.1;XP_016856504.1;NP_036483.3	c.380G>A	p.Cys127Tyr
chr1	161118188	A	G	527	515	0	0	568	423	136	0.239437	495	487	1	0.0020202	547	534	1	0.00182815	518	456	52	0.100386	548	533	0	0	NIT1	CDS	missense	+	-22	XM_005245215.5	XP_005245272.1	c.32A>G	p.Tyr11Cys
chr1	169611539	C	T	84	84	0	0	57	57	0	0	92	91	0	0	59	59	0	0	74	74	0	0	72	41	30	0.416667	SELP	CDS	missense	-	-48	NM_003005.4;XM_005245435.2;XM_005245436.4;XM_005245438.2;XM_005245439.2	NP_002996.2;XP_005245492.1;XP_005245493.1;XP_005245495.1;XP_005245496.1	c.1100G>A	p.Arg367His
chr1	171114123	A	G	282	137	143	0.507092	254	253	1	0.00393701	282	161	120	0.425532	287	282	1	0.00348432	274	270	2	0.00729927	335	333	2	0.00597015	FMO3	CDS	missense	+	117	NM_001002294.3;NM_001319173.2;NM_001319174.2;NM_006894.6;XM_011509345.3;XM_024454365.1	NP_001002294.1;NP_001306102.1;NP_001306103.1;NP_008825.4;XP_011507647.1;XP_024310133.1	c.944A>G;c.884A>G;c.755A>G;c.944A>G;c.884A>G;c.197A>G	p.Asp315Gly;p.Asp295Gly;p.Asp252Gly;p.Asp315Gly;p.Asp295Gly;p.Asp66Gly
chr1	179131356	A	G	56	56	0	0	68	68	0	0	93	92	0	0	82	82	0	0	65	65	0	0	94	38	56	0.595745	ABL2	CDS	missense	-	-46	NM_001136000.3;NM_001136001.1;NM_001168236.2;NM_001168237.2;NM_001168238.2;NM_001168239.2;NM_005158.5;NM_007314.4;XM_005245088.2;XM_017001035.1	NP_001129472.1;NP_001129473.1;NP_001161708.1;NP_001161709.1;NP_001161710.1;NP_001161711.1;NP_005149.4;NP_009298.1;XP_005245145.1;XP_016856524.1	c.301T>C;c.283T>C;c.283T>C;c.346T>C;c.283T>C;c.238T>C;c.301T>C;c.346T>C;c.238T>C;c.346T>C	p.Tyr101His;p.Tyr95His;p.Tyr95His;p.Tyr116His;p.Tyr95His;p.Tyr80His;p.Tyr101His;p.Tyr116His;p.Tyr80His;p.Tyr116His
chr1	180935582	G	T	107	104	0	0	112	87	23	0.205357	116	115	0	0	95	94	0	0	146	126	16	0.109589	97	96	0	0	KIAA1614	CDS	missense	+	468	NM_020950.2	NP_066001.1	c.1673G>T	p.Arg558Met
chr1	180936121	G	A	390	385	0	0	349	284	64	0.183381	379	377	1	0.00263852	337	336	0	0	373	369	1	0.00268097	377	374	0	0	KIAA1614	CDS	missense	+	-550	NM_020950.2	NP_066001.1	c.2212G>A	p.Asp738Asn
chr1	197133472	C	T	112	111	0	0	138	137	0	0	111	111	0	0	114	111	0	0	130	130	0	0	114	65	49	0.429825	ASPM	CDS	missense	-	-123	NM_001206846.1;NM_018136.5	NP_001193775.1;NP_060606.3	c.2297G>A	p.Arg766His
chr1	201383111	G	A	145	144	0	0	220	215	1	0.00454545	203	199	1	0.00492611	151	148	0	0	186	127	58	0.311828	158	158	0	0	LAD1	CDS	missense	-	-38	NM_005558.4	NP_005549.2	c.1349C>T	p.Ala450Val
chr1	201468762	C	T	230	226	0	0	290	288	0	0	273	273	0	0	187	183	1	0.00534759	324	231	92	0.283951	254	251	0	0	PHLDA3	CDS	missense	-	-422	NM_012396.5	NP_036528.1	c.25G>A	p.Val9Met
chr1	201781294	G	A	73	72	0	0	79	79	0	0	109	107	0	0	76	76	0	0	114	113	0	0	88	35	53	0.602273	NAV1	CDS	missense	+	-16	NM_001167738.2;NM_020443.4;XM_006711609.2;XM_006711610.2;XM_006711611.2;XM_011510097.2;XM_011510098.2;XM_011510099.2;XM_011510100.2;XM_011510101.2;XM_011510102.2;XM_017002751.2;XM_017002752.1;XM_017002753.2;XM_017002754.2;XM_024450645.1	NP_001161210.1;NP_065176.3;XP_006711672.2;XP_006711673.2;XP_006711674.1;XP_011508399.1;XP_011508400.1;XP_011508401.1;XP_011508402.1;XP_011508403.1;XP_011508404.1;XP_016858240.1;XP_016858241.1;XP_016858242.1;XP_016858243.1;XP_024306413.1	c.475G>A;c.1648G>A;c.475G>A;c.475G>A;c.172G>A;c.1648G>A;c.1648G>A;c.1648G>A;c.1648G>A;c.1648G>A;c.1648G>A;c.1648G>A;c.475G>A;c.1648G>A;c.1648G>A;c.1717G>A	p.Ala159Thr;p.Ala550Thr;p.Ala159Thr;p.Ala159Thr;p.Ala58Thr;p.Ala550Thr;p.Ala550Thr;p.Ala550Thr;p.Ala550Thr;p.Ala550Thr;p.Ala550Thr;p.Ala550Thr;p.Ala159Thr;p.Ala550Thr;p.Ala550Thr;p.Ala573Thr
chr1	202123513	C	A	337	336	1	0.00296736	286	283	1	0.0034965	356	353	0	0	326	326	0	0	304	301	0	0	300	166	134	0.446667	GPR37L1	CDS	missense	+	-81	NM_004767.5	NP_004758.3	c.550C>A	p.Leu184Ile
chr1	202762732	C	A	110	109	1	0.00909091	91	90	0	0	72	40	32	0.444444	61	60	0	0	62	62	0	0	77	75	1	0.012987	KDM5B	CDS	missense	-	-34	NM_001314042.1;NM_001347591.1;NM_006618.5;XM_011509090.3;XM_011509091.2;XM_011509092.2	NP_001300971.1;NP_001334520.1;NP_006609.3;XP_011507392.1;XP_011507393.1;XP_011507394.1	c.993G>T;c.750G>T;c.885G>T;c.519G>T;c.519G>T;c.411G>T	p.Lys331Asn;p.Lys250Asn;p.Lys295Asn;p.Lys173Asn;p.Lys173Asn;p.Lys137Asn
chr1	203016030	C	T	347	346	1	0.00288184	435	338	95	0.218391	374	369	1	0.0026738	345	345	0	0	371	327	43	0.115903	393	392	0	0	TMEM183A	CDS	missense	+	71	NM_001322955.1;NM_001322956.1;NM_001322957.1;NM_001322958.1;NM_001322959.1;NM_001349859.1;NM_001349862.1;NM_138391.6	NP_001309884.1;NP_001309885.1;NP_001309886.1;NP_001309887.1;NP_001309888.1;NP_001336788.1;NP_001336791.1;NP_612400.3	c.595C>T;c.595C>T;c.598C>T;c.508C>T;c.505C>T;c.301C>T;c.298C>T;c.598C>T	p.Arg199Trp;p.Arg199Trp;p.Arg200Trp;p.Arg170Trp;p.Arg169Trp;p.Arg101Trp;p.Arg100Trp;p.Arg200Trp
chr1	203185217	G	A	117	71	46	0.393162	179	178	0	0	179	179	0	0	163	161	0	0	167	167	0	0	156	155	1	0.00641026	CHI3L1	CDS	missense	-	-34	NM_001276.4	NP_001267.2	c.224C>T	p.Thr75Met
chr1	204443527	A	G	127	124	1	0.00787402	204	203	0	0	176	176	0	0	142	79	61	0.429577	208	193	13	0.0625	175	173	0	0	PIK3C2B	CDS	missense	-	71	NM_002646.3;XM_005245257.2;XM_005245258.3;XM_011509630.2;XM_011509631.2;XM_017001473.1;XM_017001474.1;XM_017001475.1	NP_002637.3;XP_005245314.1;XP_005245315.1;XP_011507932.1;XP_011507933.1;XP_016856962.1;XP_016856963.1;XP_016856964.1	c.2938T>C;c.2938T>C;c.2857T>C;c.2938T>C;c.2938T>C;c.2938T>C;c.2938T>C;c.1246T>C	p.Cys980Arg;p.Cys980Arg;p.Cys953Arg;p.Cys980Arg;p.Cys980Arg;p.Cys980Arg;p.Cys980Arg;p.Cys416Arg
chr1	205914899	C	T	263	261	0	0	257	212	45	0.175097	206	205	0	0	301	300	0	0	265	265	0	0	248	247	0	0	SLC26A9	CDS	missense	-	285	NM_134325.2	NP_599152.2	c.2657G>A	p.Arg886Gln
chr1	219609829	C	A	518	516	1	0.0019305	713	706	4	0.0056101	548	543	1	0.00182482	515	406	108	0.209709	516	494	19	0.0368217	605	602	2	0.00330579	ZC3H11B	CDS	missense	-	-1818	NM_001355457.2	NP_001342386.1	c.2234G>T	p.Gly745Val
chr1	225831863	C	A	44	44	0	0	69	69	0	0	70	69	0	0	48	48	0	0	52	38	13	0.25	69	68	0	0	EPHX1	CDS	missense	+	85	NM_000120.4;NM_001136018.3;NM_001291163.1	NP_000111.1;NP_001129490.1;NP_001278092.1	c.268C>A	p.Leu90Met
chr1	227735159	A	G	272	141	128	0.470588	328	323	3	0.00914634	266	139	125	0.469925	219	217	0	0	290	289	1	0.00344828	338	332	4	0.0118343	JMJD4	CDS	missense	-	-148	NM_001161465.1;NM_023007.2;XM_011544262.3	NP_001154937.1;NP_075383.2;XP_011542564.1	c.253T>C	p.Phe85Leu
chr1	227780561	C	T	210	206	1	0.0047619	314	260	50	0.159236	218	212	1	0.00458716	191	184	1	0.0052356	234	198	31	0.132479	252	248	1	0.00396825	SNAP47	CDS	missense	+	35	NM_001323930.1;NM_001323931.1;NM_001323932.1;NM_001323933.1;NM_001323934.1;NM_053052.3;XM_006711734.3;XM_017000231.2;XM_017000232.1	NP_001310859.1;NP_001310860.1;NP_001310861.1;NP_001310862.1;NP_001310863.1;NP_444280.2;XP_006711797.1;XP_016855720.1;XP_016855721.1	c.1148C>T;c.1148C>T;c.1148C>T;c.1148C>T;c.1148C>T;c.1283C>T;c.1196C>T;c.1283C>T;c.1283C>T	p.Ala383Val;p.Ala383Val;p.Ala383Val;p.Ala383Val;p.Ala383Val;p.Ala428Val;p.Ala399Val;p.Ala428Val;p.Ala428Val
chr1	228243300	A	G	199	199	0	0	239	238	0	0	176	175	1	0.00568182	170	170	0	0	224	223	0	0	171	103	68	0.397661	OBSCN	CDS	missense	+	118	NM_001098623.2;NM_001271223.2;NM_052843.4	NP_001092093.2;NP_001258152.2;NP_443075.3	c.3047A>G;c.3323A>G;c.3047A>G	p.Tyr1016Cys;p.Tyr1108Cys;p.Tyr1016Cys
chr1	228332898	G	A	352	351	1	0.00284091	541	536	2	0.00369686	404	401	1	0.00247525	401	401	0	0	484	352	130	0.268595	393	392	1	0.00254453	OBSCN	CDS	missense	+	39	NM_001098623.2;NM_001271223.2;NM_052843.4	NP_001092093.2;NP_001258152.2;NP_443075.3	c.15691G>A;c.18562G>A;c.15691G>A	p.Glu5231Lys;p.Glu6188Lys;p.Glu5231Lys
chr1	229432657	C	T	206	135	66	0.320388	277	273	0	0	258	256	0	0	274	271	0	0	286	281	1	0.0034965	240	239	0	0	ACTA1	CDS	missense	-	-102	NM_001100.4	NP_001091.1	c.353G>A	p.Arg118His
chr1	233025204	G	A	200	200	0	0	265	156	107	0.403774	223	223	0	0	235	232	0	0	170	167	0	0	190	188	1	0.00526316	PCNX2	CDS	missense	-	-59	NM_014801.4;XM_011544278.2;XM_017002391.1;XM_017002392.1	NP_055616.3;XP_011542580.2;XP_016857880.1;XP_016857881.1	c.4547C>T;c.2321C>T;c.3938C>T;c.1109C>T	p.Ala1516Val;p.Ala774Val;p.Ala1313Val;p.Ala370Val
chr1	235583754	T	C	29	29	0	0	57	57	0	0	39	39	0	0	46	35	11	0.23913	52	51	1	0.0192308	25	25	0	0	GNG4	CDS	missense	-	-15	NM_001098721.1;NM_001098722.2;NM_004485.4;XM_006711761.2;XM_011544167.2	NP_001092191.1;NP_001092192.1;NP_004476.1;XP_006711824.1;XP_011542469.1	c.85A>G	p.Met29Val
chr1	235810125	C	A	94	94	0	0	79	44	35	0.443038	66	66	0	0	35	35	0	0	76	76	0	0	85	85	0	0	LYST	CDS	missense	-	410	NM_000081.4;NM_001301365.1;XM_011544031.1;XM_011544032.1;XM_011544033.2;XM_011544034.1;XM_011544035.2;XM_011544037.2;XM_011544039.2;XM_017000150.1;XM_017000151.1	NP_000072.2;NP_001288294.1;XP_011542333.1;XP_011542334.1;XP_011542335.1;XP_011542336.1;XP_011542337.1;XP_011542339.1;XP_011542341.1;XP_016855639.1;XP_016855640.1	c.693G>T	p.Gln231His
chr1	247758211	A	T	86	86	0	0	88	86	1	0.0113636	99	99	0	0	94	34	60	0.638298	71	58	13	0.183099	74	74	0	0	OR1C1	CDS	missense	-	196	NM_012353.2	NP_036485.2	c.196T>A	p.Leu66Met
chr1	248522053	T	C	164	164	0	0	211	211	0	0	194	194	0	0	130	65	64	0.492308	177	156	21	0.118644	167	166	1	0.00598802	OR2G6	CDS	missense	+	407	NM_001013355.1	NP_001013373.1	c.407T>C	p.Met136Thr
chr1	248626768	C	T	357	356	0	0	407	402	2	0.004914	328	326	0	0	307	307	0	0	272	269	0	0	291	141	149	0.512027	OR2T11	CDS	missense	-	361	NM_001001964.1	NP_001001964.1	c.361G>A	p.Val121Met
chr2	8786253	A	T	123	123	0	0	123	98	24	0.195122	102	102	0	0	118	117	1	0.00847458	90	82	8	0.0888889	127	126	0	0	KIDINS220	CDS	missense	-	-48	NM_001348729.2;NM_001348731.2;NM_001348732.2;NM_001348734.2;NM_001348735.2;NM_001348736.2;NM_001348738.2;NM_001348739.2;NM_001348740.2;NM_001348741.2;NM_001348742.2;NM_001348743.2;NM_001348745.2;NM_020738.4	NP_001335658.1;NP_001335660.1;NP_001335661.1;NP_001335663.1;NP_001335664.1;NP_001335665.1;NP_001335667.1;NP_001335668.1;NP_001335669.1;NP_001335670.1;NP_001335671.1;NP_001335672.1;NP_001335674.1;NP_065789.1	c.1895T>A;c.1895T>A;c.1892T>A;c.1895T>A;c.1892T>A;c.1766T>A;c.1892T>A;c.1895T>A;c.1895T>A;c.1892T>A;c.1892T>A;c.1892T>A;c.1895T>A;c.1892T>A	p.Phe632Tyr;p.Phe632Tyr;p.Phe631Tyr;p.Phe632Tyr;p.Phe631Tyr;p.Phe589Tyr;p.Phe631Tyr;p.Phe632Tyr;p.Phe632Tyr;p.Phe631Tyr;p.Phe631Tyr;p.Phe631Tyr;p.Phe632Tyr;p.Phe631Tyr
chr2	9961318	T	C	182	178	0	0	154	116	33	0.214286	200	196	0	0	144	141	1	0.00694444	137	121	13	0.0948905	180	177	0	0	GRHL1	CDS	missense	+	-119	NM_198182.3;XM_005246159.4;XM_006711882.3;XM_006711884.4;XM_011510343.2;XM_017003900.1;XM_017003901.1	NP_937825.2;XP_005246216.1;XP_006711945.1;XP_006711947.1;XP_011508645.1;XP_016859389.1;XP_016859390.1	c.551T>C;c.61T>C;c.551T>C;c.61T>C;c.410T>C;c.98T>C;c.98T>C	p.Val184Ala;p.Trp21Arg;p.Val184Ala;p.Trp21Arg;p.Val137Ala;p.Val33Ala;p.Val33Ala
chr2	10052422	G	T	217	217	0	0	278	278	0	0	320	320	0	0	211	211	0	0	258	257	0	0	249	118	130	0.522088	KLF11	CDS	missense	+	196	NM_001177716.1;NM_001177718.1;NM_003597.5	NP_001171187.1;NP_001171189.1;NP_003588.1	c.1403G>T;c.1403G>T;c.1454G>T	p.Trp468Leu;p.Trp468Leu;p.Trp485Leu
chr2	10777709	A	G	130	130	0	0	197	129	68	0.345178	120	119	1	0.00833333	116	113	2	0.0172414	139	116	22	0.158273	151	150	0	0	ATP6V1C2	CDS	missense	+	-14	NM_001039362.2;XM_011510339.3;XM_017003745.2	NP_001034451.1;XP_011508641.1;XP_016859234.1	c.950A>G;c.980A>G;c.950A>G	p.Glu317Gly;p.Glu327Gly;p.Glu317Gly
chr2	21141606	A	G	138	137	1	0.00724638	130	91	38	0.292308	113	113	0	0	111	110	1	0.00900901	132	131	1	0.00757576	148	148	0	0	TDRD15	CDS	missense	+	-2763;-2910	NM_001306137.2;XM_011533212.1	NP_001293066.1;XP_011531514.1	c.4139A>G	p.Tyr1380Cys
chr2	27101303	T	C	99	39	59	0.59596	124	123	1	0.00806452	92	59	33	0.358696	92	92	0	0	106	106	0	0	157	157	0	0	CGREF1	CDS	missense	-	586	NM_001166239.2;NM_006569.6	NP_001159711.1;NP_006560.3	c.928A>G	p.Ile310Val
chr2	27239137	G	A	278	275	0	0	381	380	1	0.00262467	324	324	0	0	314	159	154	0.490446	325	291	33	0.101538	375	374	0	0	CAD	CDS	missense	+	96	NM_001306079.1;NM_004341.5;XM_006712101.3;XM_024453131.1	NP_001293008.1;NP_004332.2;XP_006712164.1;XP_024308899.1	c.4969G>A;c.5158G>A;c.4969G>A;c.2884G>A	p.Glu1657Lys;p.Glu1720Lys;p.Glu1657Lys;p.Glu962Lys
chr2	27628718	T	C	148	148	0	0	147	147	0	0	158	157	0	0	115	115	0	0	169	169	0	0	149	81	68	0.456376	CCDC121	CDS	missense	-	161;272	NM_001142683.2;XM_005264560.4	NP_001136155.1;XP_005264617.1	c.46A>G	p.Met16Val
chr2	29157302	A	G	48	48	0	0	98	61	36	0.367347	62	61	0	0	43	43	0	0	60	53	7	0.116667	86	84	2	0.0232558	CLIP4	CDS	missense	+	-46	NM_001287527.2;NM_001287528.1;NM_024692.6;XM_005264562.2;XM_005264563.1;XM_006712104.2;XM_006712105.4;XM_011533109.1;XM_011533110.1;XM_017004958.1;XM_017004959.2	NP_001274456.1;NP_001274457.1;NP_078968.3;XP_005264619.1;XP_005264620.1;XP_006712167.1;XP_006712168.1;XP_011531411.1;XP_011531412.1;XP_016860447.1;XP_016860448.1	c.1354A>G;c.1354A>G;c.1354A>G;c.1354A>G;c.1354A>G;c.1354A>G;c.1354A>G;c.1354A>G;c.1033A>G;c.1354A>G;c.1354A>G	p.Lys452Glu;p.Lys452Glu;p.Lys452Glu;p.Lys452Glu;p.Lys452Glu;p.Lys452Glu;p.Lys452Glu;p.Lys452Glu;p.Lys345Glu;p.Lys452Glu;p.Lys452Glu
chr2	31529449	A	G	80	80	0	0	75	74	0	0	77	76	1	0.012987	72	34	36	0.5	95	86	8	0.0842105	80	80	0	0	SRD5A2	CDS	missense	-	9	NM_000348.4;XM_011533069.2;XM_011533072.2	NP_000339.2;XP_011531371.1;XP_011531374.1	c.556T>C;c.334T>C;c.301T>C	p.Phe186Leu;p.Phe112Leu;p.Phe101Leu
chr2	39737051	T	C	121	120	0	0	126	100	26	0.206349	125	125	0	0	86	86	0	0	108	108	0	0	117	117	0	0	THUMPD2	CDS	missense	-	9	NM_001321469.1;NM_001321470.1;NM_001321477.1;NM_001321478.1;NM_001321479.1;NM_001321480.1;NM_001321481.1;NM_025264.5;XM_011533119.2;XM_017005050.2;XM_017005054.2	NP_001308398.1;NP_001308399.1;NP_001308406.1;NP_001308407.1;NP_001308408.1;NP_001308409.1;NP_001308410.1;NP_079540.2;XP_011531421.1;XP_016860539.1;XP_016860543.1	c.917A>G;c.869A>G;c.494A>G;c.494A>G;c.494A>G;c.494A>G;c.494A>G;c.1196A>G;c.572A>G;c.1148A>G;c.494A>G	p.His306Arg;p.His290Arg;p.His165Arg;p.His165Arg;p.His165Arg;p.His165Arg;p.His165Arg;p.His399Arg;p.His191Arg;p.His383Arg;p.His165Arg
chr2	44343889	T	C	98	97	0	0	102	102	0	0	101	101	0	0	69	69	0	0	68	51	15	0.220588	100	99	0	0	PREPL	CDS	missense	-	63	NM_001042385.2;NM_001042386.2;NM_001171603.1;NM_001171606.1;NM_001171613.2;NM_001171617.1;NM_001374275.1;NM_001374276.1;NM_001374277.1;NM_006036.4;XM_017005384.1;XM_017005385.1	NP_001035844.1;NP_001035845.1;NP_001165074.1;NP_001165077.1;NP_001165084.1;NP_001165088.1;NP_001361204.1;NP_001361205.1;NP_001361206.1;NP_006027.2;XP_016860873.1;XP_016860874.1	c.472A>G;c.472A>G;c.472A>G;c.472A>G;c.205A>G;c.205A>G;c.472A>G;c.472A>G;c.205A>G;c.472A>G;c.472A>G;c.472A>G	p.Ile158Val;p.Ile158Val;p.Ile158Val;p.Ile158Val;p.Ile69Val;p.Ile69Val;p.Ile158Val;p.Ile158Val;p.Ile69Val;p.Ile158Val;p.Ile158Val;p.Ile158Val
chr2	47808353	T	C	85	85	0	0	98	67	30	0.306122	94	93	0	0	45	45	0	0	63	57	6	0.0952381	77	77	0	0	FBXO11	CDS	missense	-	-25;-25;-25;-25;75;75;75	NM_001190274.2;NM_001374325.1;NM_025133.4;XM_017005015.1;XM_005264572.5;XM_005264573.5;XM_017005016.2	NP_001177203.1;NP_001361254.1;NP_079409.3;XP_016860504.1;XP_005264629.1;XP_005264630.1;XP_016860505.1	c.2630A>G;c.2378A>G;c.2378A>G;c.2627A>G;c.2630A>G;c.2627A>G;c.2378A>G	p.Asp877Gly;p.Asp793Gly;p.Asp793Gly;p.Asp876Gly;p.Asp877Gly;p.Asp876Gly;p.Asp793Gly
chr2	47832405	G	A	112	110	0	0	145	144	0	0	112	111	0	0	64	62	0	0	90	90	0	0	110	52	58	0.527273	FBXO11	CDS	missense	-	-57	NM_001190274.2;NM_001374325.1;NM_025133.4;XM_005264572.5;XM_005264573.5;XM_017005015.1;XM_017005016.2	NP_001177203.1;NP_001361254.1;NP_079409.3;XP_005264629.1;XP_005264630.1;XP_016860504.1;XP_016860505.1	c.1342C>T;c.1090C>T;c.1090C>T;c.1342C>T;c.1339C>T;c.1339C>T;c.1090C>T	p.Arg448Trp;p.Arg364Trp;p.Arg364Trp;p.Arg448Trp;p.Arg447Trp;p.Arg447Trp;p.Arg364Trp
chr2	53854227	G	A	76	75	1	0.0131579	95	76	19	0.2	57	57	0	0	78	77	0	0	76	76	0	0	89	88	1	0.011236	GPR75	CDS	missense	-	639	NM_006794.4	NP_006785.1	c.530C>T	p.Thr177Ile
chr2	61295007	T	A	57	57	0	0	72	69	1	0.0138889	49	47	2	0.0408163	57	57	0	0	48	34	14	0.291667	55	54	0	0	USP34	CDS	missense	-	26	NM_014709.4	NP_055524.3	c.4403A>T	p.Asp1468Val
chr2	61877468	G	A	81	81	0	0	120	88	32	0.266667	78	77	0	0	71	70	0	0	91	91	0	0	64	64	0	0	CCT4	CDS	missense	-	47	NM_001256721.1;NM_006430.4	NP_001243650.1;NP_006421.2	c.479C>T;c.569C>T	p.Ala160Val;p.Ala190Val
chr2	65332010	G	A	106	105	0	0	107	107	0	0	76	76	0	0	63	63	0	0	56	56	0	0	79	31	48	0.607595	SPRED2	CDS	missense	-	-24	NM_001128210.2;NM_181784.3;XM_005264200.5;XM_005264202.5;XM_017003576.1	NP_001121682.1;NP_861449.2;XP_005264257.2;XP_005264259.1;XP_016859065.1	c.406C>T;c.415C>T;c.415C>T;c.415C>T;c.46C>T	p.Leu136Phe;p.Leu139Phe;p.Leu139Phe;p.Leu139Phe;p.Leu16Phe
chr2	67405123	C	T	108	108	0	0	100	76	24	0.24	91	91	0	0	89	89	0	0	89	79	10	0.11236	120	120	0	0	ETAA1	CDS	missense	+	-213	NM_019002.4;XM_017004376.1;XM_017004377.1	NP_061875.2;XP_016859865.1;XP_016859866.1	c.2441C>T;c.2354C>T;c.2354C>T	p.Thr814Ile;p.Thr785Ile;p.Thr785Ile
chr2	71551133	T	C	149	147	1	0.00671141	185	181	2	0.0108108	166	164	1	0.0060241	177	89	87	0.491525	117	94	22	0.188034	161	160	0	0	DYSF	CDS	missense	+	-24	NM_001130455.2;NM_001130976.2;NM_001130977.2;NM_001130978.2;NM_001130979.2;NM_001130980.2;NM_001130981.2;NM_001130982.2;NM_001130983.2;NM_001130984.2;NM_001130985.2;NM_001130986.2;NM_001130987.2;NM_003494.4;XM_005264584.4;XM_005264585.5	NP_001123927.1;NP_001124448.1;NP_001124449.1;NP_001124450.1;NP_001124451.1;NP_001124452.1;NP_001124453.1;NP_001124454.1;NP_001124455.1;NP_001124456.1;NP_001124457.1;NP_001124458.1;NP_001124459.1;NP_003485.1;XP_005264641.1;XP_005264642.1	c.1618T>C;c.1573T>C;c.1573T>C;c.1615T>C;c.1708T>C;c.1666T>C;c.1666T>C;c.1711T>C;c.1618T>C;c.1576T>C;c.1669T>C;c.1576T>C;c.1669T>C;c.1615T>C;c.1711T>C;c.1708T>C	p.Tyr540His;p.Tyr525His;p.Tyr525His;p.Tyr539His;p.Tyr570His;p.Tyr556His;p.Tyr556His;p.Tyr571His;p.Tyr540His;p.Tyr526His;p.Tyr557His;p.Tyr526His;p.Tyr557His;p.Tyr539His;p.Tyr571His;p.Tyr570His
chr2	71570678	C	G	187	97	89	0.475936	200	200	0	0	228	107	119	0.52193	210	210	0	0	213	212	1	0.00469484	206	205	1	0.00485437	DYSF	CDS	missense	+	-64	NM_001130455.2;NM_001130976.2;NM_001130977.2;NM_001130978.2;NM_001130979.2;NM_001130980.2;NM_001130981.2;NM_001130982.2;NM_001130983.2;NM_001130984.2;NM_001130985.2;NM_001130986.2;NM_001130987.2;NM_003494.4;XM_005264584.4;XM_005264585.5	NP_001123927.1;NP_001124448.1;NP_001124449.1;NP_001124450.1;NP_001124451.1;NP_001124452.1;NP_001124453.1;NP_001124454.1;NP_001124455.1;NP_001124456.1;NP_001124457.1;NP_001124458.1;NP_001124459.1;NP_003485.1;XP_005264641.1;XP_005264642.1	c.3114C>G;c.3069C>G;c.3069C>G;c.3111C>G;c.3204C>G;c.3162C>G;c.3162C>G;c.3207C>G;c.3114C>G;c.3072C>G;c.3165C>G;c.3072C>G;c.3165C>G;c.3111C>G;c.3207C>G;c.3204C>G	p.His1038Gln;p.His1023Gln;p.His1023Gln;p.His1037Gln;p.His1068Gln;p.His1054Gln;p.His1054Gln;p.His1069Gln;p.His1038Gln;p.His1024Gln;p.His1055Gln;p.His1024Gln;p.His1055Gln;p.His1037Gln;p.His1069Gln;p.His1068Gln
chr2	73202907	G	A	266	260	2	0.0075188	337	331	1	0.00296736	297	124	168	0.565657	219	215	0	0	314	304	2	0.00636943	278	273	1	0.00359712	NOTO	CDS	missense	+	-142	NM_001134462.2	NP_001127934.1	c.241G>A	p.Ala81Thr
chr2	73490178	G	A	166	165	0	0	146	122	23	0.157534	157	157	0	0	141	140	0	0	132	131	0	0	145	145	0	0	ALMS1	CDS	missense	+	545	NM_015120.4	NP_055935.4	c.8222G>A	p.Ser2741Asn
chr2	74367811	G	T	209	209	0	0	238	238	0	0	231	170	61	0.264069	222	219	0	0	246	244	0	0	247	246	0	0	DCTN1	CDS	missense	-	54	NM_001135040.2;NM_001135041.2;NM_001190836.1;NM_001190837.1;NM_004082.4;NM_023019.3	NP_001128512.1;NP_001128513.1;NP_001177765.1;NP_001177766.1;NP_004073.2;NP_075408.1	c.2009C>A;c.1667C>A;c.1958C>A;c.2048C>A;c.2069C>A;c.1667C>A	p.Pro670His;p.Pro556His;p.Pro653His;p.Pro683His;p.Pro690His;p.Pro556His
chr2	95181835	C	T	255	254	0	0	263	204	57	0.21673	304	303	0	0	237	236	0	0	300	300	0	0	247	247	0	0	ZNF2	CDS	missense	+	733;733;733;733;772	NM_001017396.3;NM_001282398.2;NM_001291604.2;NM_021088.4;NM_001291605.2	NP_001017396.1;NP_001269327.1;NP_001278533.1;NP_066574.2;NP_001278534.1	c.881C>T;c.893C>T;c.767C>T;c.1007C>T;c.1046C>T	p.Ala294Val;p.Ala298Val;p.Ala256Val;p.Ala336Val;p.Ala349Val
chr2	96129919	T	C	62	62	0	0	55	39	15	0.272727	51	51	0	0	67	67	0	0	63	57	5	0.0793651	77	76	0	0	ASTL	CDS	missense	-	60;60;60;6	NM_001002036.3;XM_011511205.2;XM_011511206.2;XM_011511207.2	NP_001002036.3;XP_011509507.1;XP_011509508.1;XP_011509509.1	c.779A>G;c.794A>G;c.782A>G;c.740A>G	p.His260Arg;p.His265Arg;p.His261Arg;p.His247Arg
chr2	96972223	C	T	66	66	0	0	63	62	0	0	52	52	0	0	64	25	38	0.59375	35	28	7	0.2	63	62	0	0	FAM178B	CDS	missense	-	100	NM_001122646.3;XM_011511294.2;XM_011511297.3;XM_017004263.1;XM_017004264.1;XM_017004265.1	NP_001116118.2;XP_011509596.1;XP_011509599.1;XP_016859752.1;XP_016859753.1;XP_016859754.1	c.242G>A	p.Arg81Gln
chr2	97797509	G	T	132	132	0	0	116	116	0	0	125	125	0	0	112	112	0	0	144	120	24	0.166667	108	108	0	0	TMEM131	CDS	missense	-	8	NM_015348.2;XM_005263909.1;XM_005263910.1;XM_005263911.1;XM_005263912.3;XM_011510869.1	NP_056163.1;XP_005263966.1;XP_005263967.1;XP_005263968.1;XP_005263969.1;XP_011509171.1	c.2726C>A;c.2777C>A;c.2777C>A;c.2660C>A;c.2609C>A;c.2777C>A	p.Pro909Gln;p.Pro926Gln;p.Pro926Gln;p.Pro887Gln;p.Pro870Gln;p.Pro926Gln
chr2	98678363	T	C	218	216	0	0	241	185	54	0.224066	234	234	0	0	169	169	0	0	289	288	1	0.00346021	220	219	1	0.00454545	MGAT4A	CDS	missense	-	-60	NM_012214.3	NP_036346.1	c.203A>G	p.Gln68Arg
chr2	100571664	A	G	100	100	0	0	81	81	0	0	94	94	0	0	112	54	58	0.517857	97	76	21	0.216495	101	99	0	0	PDCL3	CDS	missense	+	75	NM_024065.5;XM_017004890.1	NP_076970.1;XP_016860379.1	c.443A>G;c.293A>G	p.Lys148Arg;p.Lys98Arg
chr2	106077895	A	G	132	132	0	0	147	115	32	0.217687	151	151	0	0	113	113	0	0	139	139	0	0	131	130	0	0	ECRG4	CDS	missense	+	131	NM_032411.3;XM_006712799.3;XM_011511993.2;XM_017005106.1	NP_115787.1;XP_006712862.1;XP_011510295.1;XP_016860595.1	c.416A>G;c.308A>G;c.308A>G;c.422A>G	p.His139Arg;p.His103Arg;p.His103Arg;p.His141Arg
chr2	106834090	C	G	126	126	0	0	115	115	0	0	142	141	1	0.00704225	130	67	63	0.484615	136	122	14	0.102941	116	116	0	0	ST6GAL2	CDS	missense	-	-42	NM_001142351.2;NM_001142352.2;NM_001322362.2;NM_032528.3;XM_006712802.1;XM_011511999.2;XM_011512000.2;XM_011512001.2;XM_017005110.1	NP_001135823.1;NP_001135824.1;NP_001309291.1;NP_115917.1;XP_006712865.1;XP_011510301.1;XP_011510302.1;XP_011510303.1;XP_016860599.1	c.1000G>C	p.Asp334His
chr2	106843036	T	C	102	102	0	0	105	86	18	0.171429	119	119	0	0	96	96	0	0	92	92	0	0	106	105	0	0	ST6GAL2	CDS	missense	-	-2	NM_001142351.2;NM_001142352.2;NM_001322362.2;NM_032528.3;XM_006712802.1;XM_011511999.2;XM_011512000.2;XM_011512001.2;XM_017005110.1	NP_001135823.1;NP_001135824.1;NP_001309291.1;NP_115917.1;XP_006712865.1;XP_011510301.1;XP_011510302.1;XP_011510303.1;XP_016860599.1	c.942A>G	p.Ile314Met
chr2	112723780	A	G	319	310	1	0.0031348	366	272	92	0.251366	291	286	1	0.00343643	280	279	0	0	366	329	34	0.0928962	366	361	0	0	NT5DC4	CDS	missense	+	-23	NM_001350494.2;XM_011512262.2;XM_011512265.2;XM_017005474.1;XM_017005475.1;XM_017005476.1;XM_017005477.1;XM_017005478.1;XM_024452799.1;XM_024452800.1;XM_024452801.1;XM_024452802.1;XM_024452803.1;XM_024452804.1;XM_024452805.1;XM_024452806.1;XM_024452807.1;XM_024452808.1;XM_024452809.1;XM_024452810.1	NP_001337423.1;XP_011510564.1;XP_011510567.1;XP_016860963.1;XP_016860964.1;XP_016860965.1;XP_016860966.1;XP_016860967.1;XP_024308567.1;XP_024308568.1;XP_024308569.1;XP_024308570.1;XP_024308571.1;XP_024308572.1;XP_024308573.1;XP_024308574.1;XP_024308575.1;XP_024308576.1;XP_024308577.1;XP_024308578.1	c.656A>G;c.926A>G;c.305A>G;c.926A>G;c.926A>G;c.734A>G;c.662A>G;c.605A>G;c.941A>G;c.941A>G;c.941A>G;c.941A>G;c.941A>G;c.941A>G;c.941A>G;c.941A>G;c.941A>G;c.941A>G;c.941A>G;c.941A>G	p.Asn219Ser;p.Asn309Ser;p.Asn102Ser;p.Asn309Ser;p.Asn309Ser;p.Asn245Ser;p.Asn221Ser;p.Asn202Ser;p.Asn314Ser;p.Asn314Ser;p.Asn314Ser;p.Asn314Ser;p.Asn314Ser;p.Asn314Ser;p.Asn314Ser;p.Asn314Ser;p.Asn314Ser;p.Asn314Ser;p.Asn314Ser;p.Asn314Ser
chr2	119956901	A	G	111	111	0	0	135	105	29	0.214815	90	90	0	0	57	56	0	0	80	80	0	0	123	122	0	0	PTPN4	CDS	missense	+	-34	NM_002830.4	NP_002821.1	c.2038A>G	p.Ile680Val
chr2	119967905	A	G	106	106	0	0	107	106	0	0	105	104	0	0	75	74	0	0	85	85	0	0	109	67	41	0.376147	PTPN4	CDS	missense	+	-68	NM_002830.4	NP_002821.1	c.2627A>G	p.Gln876Arg
chr2	124902924	T	G	125	125	0	0	111	111	0	0	134	133	0	0	204	203	0	0	152	150	2	0.0131579	108	65	43	0.398148	CNTNAP5	CDS	missense	+	43	NM_001367498.1;NM_130773.4;XM_017003316.1	NP_001354427.1;NP_570129.1;XP_016858805.1	c.3479T>G;c.3476T>G;c.3239T>G	p.Met1160Arg;p.Met1159Arg;p.Met1080Arg
chr2	127657414	G	T	188	188	0	0	210	209	0	0	191	191	0	0	179	179	0	0	220	218	0	0	210	126	80	0.380952	LIMS2	CDS	missense	-	-12	NM_001136037.3;NM_001161403.2;NM_001161404.1;NM_017980.4;XM_006712628.3;XM_011511453.1;XM_024452983.1;XM_024452984.1	NP_001129509.2;NP_001154875.1;NP_001154876.1;NP_060450.2;XP_006712691.1;XP_011509755.1;XP_024308751.1;XP_024308752.1	c.226C>A;c.160C>A;c.145C>A;c.232C>A;c.232C>A;c.232C>A;c.145C>A;c.145C>A	p.Leu76Ile;p.Leu54Ile;p.Leu49Ile;p.Leu78Ile;p.Leu78Ile;p.Leu78Ile;p.Leu49Ile;p.Leu49Ile
chr2	128268479	T	C	322	317	3	0.00931677	331	262	67	0.202417	330	327	1	0.0030303	365	362	1	0.00273973	412	408	3	0.00728155	371	364	2	0.00539084	HS6ST1	CDS	missense	-	392	NM_004807.3	NP_004798.3	c.919A>G	p.Thr307Ala
chr2	128268542	G	A	311	305	0	0	295	292	0	0	298	298	0	0	334	334	0	0	389	386	0	0	348	191	157	0.451149	HS6ST1	CDS	missense	-	329	NM_004807.3	NP_004798.3	c.856C>T	p.Arg286Trp
chr2	131530774	C	T	500	498	0	0	648	645	0	0	538	536	0	0	525	519	1	0.00190476	513	419	91	0.177388	566	565	0	0	CCDC74A	CDS	missense	+	-54	NM_001258304.3;NM_001258305.2;NM_001349041.2;NM_001349042.2;NM_138770.4;XM_005263836.4;XM_017005234.2;XM_017005235.1;XM_017005237.1;XM_017005238.1;XM_017005241.1	NP_001245233.1;NP_001245234.1;NP_001335970.1;NP_001335971.1;NP_620125.1;XP_005263893.1;XP_016860723.1;XP_016860724.1;XP_016860726.1;XP_016860727.1;XP_016860730.1	c.617C>T;c.491C>T;c.491C>T;c.617C>T;c.491C>T;c.797C>T;c.617C>T;c.491C>T;c.617C>T;c.617C>T;c.221C>T	p.Ala206Val;p.Ala164Val;p.Ala164Val;p.Ala206Val;p.Ala164Val;p.Ala266Val;p.Ala206Val;p.Ala164Val;p.Ala206Val;p.Ala206Val;p.Ala74Val
chr2	132784023	G	A	159	75	83	0.522013	166	164	0	0	166	81	84	0.506024	199	199	0	0	185	184	0	0	182	182	0	0	NCKAP5	CDS	missense	-	1696	NM_207363.3;XM_005263659.4;XM_005263660.4;XM_011511097.3;XM_011511099.3;XM_011511100.3;XM_011511101.1;XM_011511102.2;XM_011511103.2;XM_011511104.1;XM_011511105.2;XM_017003974.1;XM_017003975.2;XM_017003976.2;XM_017003977.2;XM_017003978.2	NP_997246.2;XP_005263716.1;XP_005263717.1;XP_011509399.1;XP_011509401.1;XP_011509402.1;XP_011509403.1;XP_011509404.1;XP_011509405.1;XP_011509406.1;XP_011509407.1;XP_016859463.1;XP_016859464.1;XP_016859465.1;XP_016859466.1;XP_016859467.1	c.2788C>T;c.2788C>T;c.2788C>T;c.2788C>T;c.2788C>T;c.2788C>T;c.2713C>T;c.2713C>T;c.2584C>T;c.2584C>T;c.2584C>T;c.2788C>T;c.2788C>T;c.2713C>T;c.2713C>T;c.2305C>T	p.Pro930Ser;p.Pro930Ser;p.Pro930Ser;p.Pro930Ser;p.Pro930Ser;p.Pro930Ser;p.Pro905Ser;p.Pro905Ser;p.Pro862Ser;p.Pro862Ser;p.Pro862Ser;p.Pro930Ser;p.Pro930Ser;p.Pro905Ser;p.Pro905Ser;p.Pro769Ser
chr2	135790777	T	C	64	48	16	0.25	63	63	0	0	55	55	0	0	86	86	0	0	48	47	1	0.0208333	85	84	1	0.0117647	LCT	CDS	missense	-	105	NM_002299.4	NP_002290.2	c.5216A>G	p.Glu1739Gly
chr2	148994526	C	A	102	102	0	0	121	121	0	0	121	120	0	0	87	42	44	0.505747	111	94	16	0.144144	155	154	0	0	KIF5C	CDS	missense	+	-13	NM_004522.3;XM_011511157.2;XM_017004062.1	NP_004513.1;XP_011509459.1;XP_016859551.1	c.2011C>A;c.1315C>A;c.2011C>A	p.Leu671Ile;p.Leu439Ile;p.Leu671Ile
chr2	151640390	T	C	171	170	0	0	185	185	0	0	201	200	0	0	157	93	64	0.407643	184	164	20	0.108696	197	195	1	0.00507614	NEB	CDS	missense	-	-36	NM_001164507.1;NM_001164508.1;NM_001271208.2;NM_004543.5;XM_005246590.2;XM_005246591.2;XM_005246592.2;XM_005246593.2;XM_005246594.2;XM_005246596.2;XM_005246597.2;XM_005246598.2;XM_005246599.2;XM_005246601.2;XM_005246602.2;XM_005246603.2;XM_005246604.2;XM_005246606.2;XM_005246608.2;XM_005246610.2;XM_005246611.2;XM_005246613.2;XM_005246615.2;XM_005246616.1;XM_005246617.2;XM_006712541.2;XM_006712542…	NP_001157979.1;NP_001157980.1;NP_001258137.2;NP_004534.3;XP_005246647.1;XP_005246648.1;XP_005246649.1;XP_005246650.1;XP_005246651.1;XP_005246653.1;XP_005246654.1;XP_005246655.1;XP_005246656.1;XP_005246658.1;XP_005246659.1;XP_005246660.1;XP_005246661.1;XP_005246663.1;XP_005246665.1;XP_005246667.1;XP_005246668.1;XP_005246670.1;XP_005246672.1;XP_005246673.1;XP_005246674.1;XP_006712604.1;XP_006712605…	c.8650A>G;c.8650A>G;c.8650A>G;c.8650A>G;c.8650A>G;c.8650A>G;c.8650A>G;c.8650A>G;c.8650A>G;c.8650A>G;c.8650A>G;c.8650A>G;c.8650A>G;c.8650A>G;c.8650A>G;c.8650A>G;c.8650A>G;c.8650A>G;c.8650A>G;c.8650A>G;c.8650A>G;c.7921A>G;c.8650A>G;c.8650A>G;c.8650A>G;c.8650A>G;c.8650A>G;c.8650A>G;c.8650A>G;c.8650A>G;c.8650A>G;c.8650A>G;c.8650A>G;c.8650A>G;c.8650A>G;c.8650A>G;c.8650A>G	p.Ile2884Val;p.Ile2884Val;p.Ile2884Val;p.Ile2884Val;p.Ile2884Val;p.Ile2884Val;p.Ile2884Val;p.Ile2884Val;p.Ile2884Val;p.Ile2884Val;p.Ile2884Val;p.Ile2884Val;p.Ile2884Val;p.Ile2884Val;p.Ile2884Val;p.Ile2884Val;p.Ile2884Val;p.Ile2884Val;p.Ile2884Val;p.Ile2884Val;p.Ile2884Val;p.Ile2641Val;p.Ile2884Val;p.Ile2884Val;p.Ile2884Val;p.Ile2884Val;p.Ile2884Val;p.Ile2884Val;p.Ile2884Val;p.Ile2884Val;p.Ile2884…
chr2	152617178	C	A	50	50	0	0	90	88	0	0	82	82	0	0	86	85	0	0	76	51	24	0.315789	87	86	0	0	FMNL2	CDS	missense	+	-15	NM_052905.4;XM_005246263.2;XM_005246265.3;XM_011510530.1;XM_011510531.1;XM_011510532.3;XM_011510533.3;XM_011510534.1;XM_011510535.2;XM_011510536.3	NP_443137.2;XP_005246320.1;XP_005246322.1;XP_011508832.1;XP_011508833.1;XP_011508834.1;XP_011508835.1;XP_011508836.1;XP_011508837.1;XP_011508838.1	c.1300C>A;c.1300C>A;c.1300C>A;c.1300C>A;c.1300C>A;c.1300C>A;c.1300C>A;c.1300C>A;c.1147C>A;c.583C>A	p.Leu434Met;p.Leu434Met;p.Leu434Met;p.Leu434Met;p.Leu434Met;p.Leu434Met;p.Leu434Met;p.Leu434Met;p.Leu383Met;p.Leu195Met
chr2	158662961	A	C	50	48	0	0	47	46	1	0.0212766	40	40	0	0	37	37	0	0	19	19	0	0	36	15	21	0.583333	PKP4	CDS	missense	+	65	NM_001005476.4;NM_001304969.3;NM_001304970.3;NM_001304971.2;NM_003628.6;XM_011512020.3;XM_011512021.3;XM_011512022.2;XM_011512025.1;XM_017005123.1;XM_017005124.2;XM_017005126.1;XM_017005127.2;XM_017005128.2;XM_017005129.2;XM_017005130.2;XM_017005131.1;XM_017005133.2;XM_017005134.2;XM_024453184.1	NP_001005476.1;NP_001291898.1;NP_001291899.1;NP_001291900.1;NP_003619.2;XP_011510322.1;XP_011510323.1;XP_011510324.1;XP_011510327.1;XP_016860612.1;XP_016860613.1;XP_016860615.1;XP_016860616.1;XP_016860617.1;XP_016860618.1;XP_016860619.1;XP_016860620.1;XP_016860622.1;XP_016860623.1;XP_024308952.1	c.2276A>C;c.2273A>C;c.1247A>C;c.2276A>C;c.2276A>C;c.2276A>C;c.2276A>C;c.1832A>C;c.1250A>C;c.2273A>C;c.2267A>C;c.2270A>C;c.2276A>C;c.2273A>C;c.1832A>C;c.1829A>C;c.1247A>C;c.671A>C;c.671A>C;c.1250A>C	p.Gln759Pro;p.Gln758Pro;p.Gln416Pro;p.Gln759Pro;p.Gln759Pro;p.Gln759Pro;p.Gln759Pro;p.Gln611Pro;p.Gln417Pro;p.Gln758Pro;p.Gln756Pro;p.Gln757Pro;p.Gln759Pro;p.Gln758Pro;p.Gln611Pro;p.Gln610Pro;p.Gln416Pro;p.Gln224Pro;p.Gln224Pro;p.Gln417Pro
chr2	159170590	T	C	235	235	0	0	225	223	0	0	187	185	0	0	192	191	0	0	186	186	0	0	215	113	101	0.469767	TANC1	CDS	missense	+	67	NM_001145909.1;NM_001350062.1;NM_001350063.1;NM_001350064.1;NM_001350065.1;NM_033394.3;XM_005246918.4;XM_006712810.3;XM_006712812.3;XM_006712814.3;XM_011512048.2;XM_011512051.2;XM_011512053.2;XM_011512055.2;XM_011512058.2;XM_011512059.2;XM_011512062.2;XM_017005141.1;XM_017005142.1;XM_017005143.2;XM_017005144.1;XM_017005145.1;XM_017005146.1;XM_017005149.1;XM_017005150.1;XM_017005151.1;XM_017005152…	NP_001139381.1;NP_001336991.1;NP_001336992.1;NP_001336993.1;NP_001336994.1;NP_203752.2;XP_005246975.1;XP_006712873.1;XP_006712875.1;XP_006712877.1;XP_011510350.1;XP_011510353.1;XP_011510355.1;XP_011510357.1;XP_011510360.1;XP_011510361.1;XP_011510364.1;XP_016860630.1;XP_016860631.1;XP_016860632.1;XP_016860633.1;XP_016860634.1;XP_016860635.1;XP_016860638.1;XP_016860639.1;XP_016860640.1;XP_016860641…	c.1112T>C;c.533T>C;c.767T>C;c.1115T>C;c.1115T>C;c.1136T>C;c.1166T>C;c.1136T>C;c.1031T>C;c.584T>C;c.1208T>C;c.1190T>C;c.1190T>C;c.1112T>C;c.818T>C;c.644T>C;c.215T>C;c.1187T>C;c.1202T>C;c.1202T>C;c.1166T>C;c.1190T>C;c.1169T>C;c.1085T>C;c.1067T>C;c.926T>C;c.923T>C;c.872T>C;c.872T>C;c.608T>C;c.821T>C;c.587T>C	p.Ile371Thr;p.Ile178Thr;p.Ile256Thr;p.Ile372Thr;p.Ile372Thr;p.Ile379Thr;p.Ile389Thr;p.Ile379Thr;p.Ile344Thr;p.Ile195Thr;p.Ile403Thr;p.Ile397Thr;p.Ile397Thr;p.Ile371Thr;p.Ile273Thr;p.Ile215Thr;p.Ile72Thr;p.Ile396Thr;p.Ile401Thr;p.Ile401Thr;p.Ile389Thr;p.Ile397Thr;p.Ile390Thr;p.Ile362Thr;p.Ile356Thr;p.Ile309Thr;p.Ile308Thr;p.Ile291Thr;p.Ile291Thr;p.Ile203Thr;p.Ile274Thr;p.Ile196Thr
chr2	160107844	A	T	91	86	0	0	104	103	0	0	102	100	0	0	108	56	52	0.481481	108	101	5	0.0462963	115	114	1	0.00869565	ITGB6	CDS	missense	-	2	NM_000888.5;NM_001282353.2;NM_001282354.1;NM_001282355.2;NM_001282388.2;NM_001282389.2;NM_001282390.2	NP_000879.2;NP_001269282.1;NP_001269283.1;NP_001269284.1;NP_001269317.1;NP_001269318.1;NP_001269319.1	c.2103T>A;c.2103T>A;c.1818T>A;c.1782T>A;c.1977T>A;c.1884T>A;c.1689T>A	p.Asp701Glu;p.Asp701Glu;p.Asp606Glu;p.Asp594Glu;p.Asp659Glu;p.Asp628Glu;p.Asp563Glu
chr2	162147414	A	G	117	111	1	0.00854701	78	56	22	0.282051	97	95	2	0.0206186	113	112	0	0	105	91	13	0.12381	112	111	0	0	GCG	CDS	missense	-	-62	NM_002054.5	NP_002045.1	c.193T>C	p.Tyr65His
chr2	162318091	G	A	173	173	0	0	163	163	0	0	207	207	0	0	186	87	99	0.532258	179	159	19	0.106145	222	221	0	0	IFIH1	CDS	missense	-	-237	NM_022168.4	NP_071451.2	c.217C>T	p.Leu73Phe
chr2	162446391	C	T	90	89	0	0	134	132	1	0.00746269	99	98	0	0	74	73	0	0	101	71	29	0.287129	106	105	0	0	KCNH7	CDS	missense	-	53	NM_033272.4;NM_173162.3;XM_011512109.3;XM_017005218.2;XM_017005219.2;XM_017005220.2;XM_017005221.2	NP_150375.2;NP_775185.1;XP_011510411.1;XP_016860707.1;XP_016860708.1;XP_016860709.1;XP_016860710.1	c.1181G>A;c.1160G>A;c.1205G>A;c.1205G>A;c.1181G>A;c.1160G>A;c.1205G>A	p.Arg394His;p.Arg387His;p.Arg402His;p.Arg402His;p.Arg394His;p.Arg387His;p.Arg402His
chr2	165092433	A	G	133	133	0	0	152	152	0	0	132	132	0	0	134	76	57	0.425373	140	122	18	0.128571	163	163	0	0	SCN3A	CDS	missense	-	92	NM_001081676.2;NM_001081677.2;NM_006922.4;XM_011511610.3;XM_011511613.3;XM_017004660.2;XM_017004661.2;XM_017004662.2;XM_017004663.2	NP_001075145.1;NP_001075146.1;NP_008853.3;XP_011509912.1;XP_011509915.1;XP_016860149.1;XP_016860150.1;XP_016860151.1;XP_016860152.1	c.4481T>C;c.4481T>C;c.4628T>C;c.4628T>C;c.2738T>C;c.4628T>C;c.4577T>C;c.4490T>C;c.2738T>C	p.Met1494Thr;p.Met1494Thr;p.Met1543Thr;p.Met1543Thr;p.Met913Thr;p.Met1543Thr;p.Met1526Thr;p.Met1497Thr;p.Met913Thr
chr2	165991729	A	C	97	96	0	0	94	93	0	0	85	85	0	0	100	55	45	0.45	77	70	7	0.0909091	92	91	0	0	SCN1A	CDS	missense	-	694	NM_001165963.3;NM_001165964.3;NM_001202435.3;NM_001353948.2;NM_001353949.2;NM_001353950.2;NM_001353951.2;NM_001353952.2;NM_001353954.2;NM_001353955.2;NM_001353957.2;NM_001353958.2;NM_001353960.2;NM_001353961.2;NM_006920.6	NP_001159435.1;NP_001159436.1;NP_001189364.1;NP_001340877.1;NP_001340878.1;NP_001340879.1;NP_001340880.1;NP_001340881.1;NP_001340883.1;NP_001340884.1;NP_001340886.1;NP_001340887.1;NP_001340889.1;NP_001340890.1;NP_008851.3	c.5546T>G;c.5462T>G;c.5546T>G;c.5546T>G;c.5513T>G;c.5513T>G;c.5513T>G;c.5513T>G;c.5510T>G;c.5510T>G;c.5462T>G;c.5462T>G;c.5459T>G;c.3104T>G;c.5513T>G	p.Leu1849Arg;p.Leu1821Arg;p.Leu1849Arg;p.Leu1849Arg;p.Leu1838Arg;p.Leu1838Arg;p.Leu1838Arg;p.Leu1838Arg;p.Leu1837Arg;p.Leu1837Arg;p.Leu1821Arg;p.Leu1821Arg;p.Leu1820Arg;p.Leu1035Arg;p.Leu1838Arg
chr2	166037975	T	C	173	115	58	0.33526	168	167	0	0	147	145	0	0	176	176	0	0	147	147	0	0	184	184	0	0	SCN1A	CDS	missense	-	158	NM_001165963.3;NM_001165964.3;NM_001202435.3;NM_001353948.2;NM_001353949.2;NM_001353950.2;NM_001353951.2;NM_001353952.2;NM_001353954.2;NM_001353955.2;NM_001353957.2;NM_001353958.2;NM_001353960.2;NM_001353961.2;NM_006920.6	NP_001159435.1;NP_001159436.1;NP_001189364.1;NP_001340877.1;NP_001340878.1;NP_001340879.1;NP_001340880.1;NP_001340881.1;NP_001340883.1;NP_001340884.1;NP_001340886.1;NP_001340887.1;NP_001340889.1;NP_001340890.1;NP_008851.3	c.2747A>G;c.2663A>G;c.2747A>G;c.2747A>G;c.2714A>G;c.2714A>G;c.2714A>G;c.2714A>G;c.2711A>G;c.2711A>G;c.2663A>G;c.2663A>G;c.2660A>G;c.305A>G;c.2714A>G	p.Tyr916Cys;p.Tyr888Cys;p.Tyr916Cys;p.Tyr916Cys;p.Tyr905Cys;p.Tyr905Cys;p.Tyr905Cys;p.Tyr905Cys;p.Tyr904Cys;p.Tyr904Cys;p.Tyr888Cys;p.Tyr888Cys;p.Tyr887Cys;p.Tyr102Cys;p.Tyr905Cys
chr2	167869102	G	T	116	115	0	0	125	105	20	0.16	121	121	0	0	109	109	0	0	120	100	19	0.158333	126	125	0	0	B3GALT1	CDS	missense	+	292	NM_020981.3;XM_005246931.3;XM_006712819.3;XM_011512085.2	NP_066191.1;XP_005246988.1;XP_006712882.1;XP_011510387.1	c.63G>T	p.Trp21Cys
chr2	177219139	G	A	7	7	0	0	24	22	2	0.0833333	7	7	0	0	17	17	0	0	13	10	3	0.230769	6	3	3	0.5	HNRNPA3	CDS	missense	+	-21	NM_001330247.1;NM_001330248.1;NM_001330249.1;NM_001330250.1;NM_001330251.1;NM_194247.3	NP_001317176.1;NP_001317177.1;NP_001317178.1;NP_001317179.1;NP_001317180.1;NP_919223.1	c.998G>A;c.998G>A;c.1064G>A;c.923G>A;c.923G>A;c.1064G>A	p.Ser333Asn;p.Ser333Asn;p.Ser355Asn;p.Ser308Asn;p.Ser308Asn;p.Ser355Asn
chr2	178545946	T	C	174	171	0	0	179	145	30	0.167598	169	167	1	0.00591716	202	202	0	0	168	168	0	0	200	195	1	0.005	TTN	CDS	missense	-	-127	NM_001256850.1;NM_001267550.2;NM_003319.4;NM_133378.4;NM_133432.3;NM_133437.4;XM_017004819.1;XM_017004820.1;XM_017004821.1;XM_017004822.1;XM_017004823.1;XM_024453094.1;XM_024453095.1;XM_024453096.1;XM_024453097.1;XM_024453098.1;XM_024453099.1;XM_024453100.1	NP_001243779.1;NP_001254479.2;NP_003310.4;NP_596869.4;NP_597676.3;NP_597681.4;XP_016860308.1;XP_016860309.1;XP_016860310.1;XP_016860311.1;XP_016860312.1;XP_024308862.1;XP_024308863.1;XP_024308864.1;XP_024308865.1;XP_024308866.1;XP_024308867.1;XP_024308868.1	c.90367A>G;c.95290A>G;c.68095A>G;c.87586A>G;c.68470A>G;c.68671A>G;c.94183A>G;c.89581A>G;c.89578A>G;c.86620A>G;c.68236A>G;c.89731A>G;c.89728A>G;c.89161A>G;c.86503A>G;c.86422A>G;c.68185A>G;c.58039A>G	p.Thr30123Ala;p.Thr31764Ala;p.Thr22699Ala;p.Thr29196Ala;p.Thr22824Ala;p.Thr22891Ala;p.Thr31395Ala;p.Thr29861Ala;p.Thr29860Ala;p.Thr28874Ala;p.Thr22746Ala;p.Thr29911Ala;p.Thr29910Ala;p.Thr29721Ala;p.Thr28835Ala;p.Thr28808Ala;p.Thr22729Ala;p.Thr19347Ala
chr2	178563747	G	A	112	112	0	0	127	127	0	0	133	133	0	0	146	144	0	0	125	97	27	0.216	116	115	0	0	TTN	CDS	missense	-	-4437	NM_001256850.1;NM_001267550.2;NM_003319.4;NM_133378.4;NM_133432.3;NM_133437.4;XM_017004819.1;XM_017004820.1;XM_017004821.1;XM_017004822.1;XM_017004823.1;XM_024453094.1;XM_024453095.1;XM_024453096.1;XM_024453097.1;XM_024453098.1;XM_024453099.1;XM_024453100.1	NP_001243779.1;NP_001254479.2;NP_003310.4;NP_596869.4;NP_597676.3;NP_597681.4;XP_016860308.1;XP_016860309.1;XP_016860310.1;XP_016860311.1;XP_016860312.1;XP_024308862.1;XP_024308863.1;XP_024308864.1;XP_024308865.1;XP_024308866.1;XP_024308867.1;XP_024308868.1	c.77462C>T;c.82385C>T;c.55190C>T;c.74681C>T;c.55565C>T;c.55766C>T;c.81278C>T;c.76676C>T;c.76673C>T;c.73715C>T;c.55331C>T;c.76826C>T;c.76823C>T;c.76256C>T;c.73598C>T;c.73517C>T;c.55280C>T;c.45134C>T	p.Thr25821Met;p.Thr27462Met;p.Thr18397Met;p.Thr24894Met;p.Thr18522Met;p.Thr18589Met;p.Thr27093Met;p.Thr25559Met;p.Thr25558Met;p.Thr24572Met;p.Thr18444Met;p.Thr25609Met;p.Thr25608Met;p.Thr25419Met;p.Thr24533Met;p.Thr24506Met;p.Thr18427Met;p.Thr15045Met
chr2	178573287	T	C	130	130	0	0	160	121	39	0.24375	111	111	0	0	143	143	0	0	126	102	24	0.190476	142	142	0	0	TTN	CDS	missense	-	3130	NM_001256850.1;NM_001267550.2;NM_003319.4;NM_133378.4;NM_133432.3;NM_133437.4;XM_017004819.1;XM_017004820.1;XM_017004821.1;XM_017004822.1;XM_017004823.1;XM_024453094.1;XM_024453095.1;XM_024453096.1;XM_024453097.1;XM_024453098.1;XM_024453099.1;XM_024453100.1	NP_001243779.1;NP_001254479.2;NP_003310.4;NP_596869.4;NP_597676.3;NP_597681.4;XP_016860308.1;XP_016860309.1;XP_016860310.1;XP_016860311.1;XP_016860312.1;XP_024308862.1;XP_024308863.1;XP_024308864.1;XP_024308865.1;XP_024308866.1;XP_024308867.1;XP_024308868.1	c.67922A>G;c.72845A>G;c.45650A>G;c.65141A>G;c.46025A>G;c.46226A>G;c.71738A>G;c.67136A>G;c.67133A>G;c.64175A>G;c.45791A>G;c.67286A>G;c.67283A>G;c.66716A>G;c.64058A>G;c.63977A>G;c.45740A>G;c.35594A>G	p.Tyr22641Cys;p.Tyr24282Cys;p.Tyr15217Cys;p.Tyr21714Cys;p.Tyr15342Cys;p.Tyr15409Cys;p.Tyr23913Cys;p.Tyr22379Cys;p.Tyr22378Cys;p.Tyr21392Cys;p.Tyr15264Cys;p.Tyr22429Cys;p.Tyr22428Cys;p.Tyr22239Cys;p.Tyr21353Cys;p.Tyr21326Cys;p.Tyr15247Cys;p.Tyr11865Cys
chr2	178635706	C	A	112	112	0	0	137	136	0	0	113	111	0	0	76	76	0	0	123	123	0	0	114	59	55	0.482456	TTN	CDS	missense	-	10	NM_001256850.1;NM_001267550.2;NM_003319.4;NM_133378.4;NM_133432.3;NM_133437.4;XM_017004819.1;XM_017004820.1;XM_017004821.1;XM_017004822.1;XM_017004823.1;XM_024453094.1;XM_024453095.1;XM_024453096.1;XM_024453097.1;XM_024453098.1;XM_024453099.1;XM_024453100.1	NP_001243779.1;NP_001254479.2;NP_003310.4;NP_596869.4;NP_597676.3;NP_597681.4;XP_016860308.1;XP_016860309.1;XP_016860310.1;XP_016860311.1;XP_016860312.1;XP_024308862.1;XP_024308863.1;XP_024308864.1;XP_024308865.1;XP_024308866.1;XP_024308867.1;XP_024308868.1	c.36695G>T;c.41618G>T;c.14423G>T;c.33914G>T;c.14798G>T;c.14999G>T;c.40511G>T;c.35909G>T;c.35906G>T;c.32948G>T;c.14564G>T;c.36059G>T;c.36056G>T;c.35489G>T;c.32831G>T;c.32750G>T;c.14513G>T;c.4367G>T	p.Arg12232Ile;p.Arg13873Ile;p.Arg4808Ile;p.Arg11305Ile;p.Arg4933Ile;p.Arg5000Ile;p.Arg13504Ile;p.Arg11970Ile;p.Arg11969Ile;p.Arg10983Ile;p.Arg4855Ile;p.Arg12020Ile;p.Arg12019Ile;p.Arg11830Ile;p.Arg10944Ile;p.Arg10917Ile;p.Arg4838Ile;p.Arg1456Ile
chr2	178868078	T	C	89	53	34	0.382022	130	130	0	0	127	125	0	0	114	113	0	0	131	128	0	0	132	131	0	0	CCDC141	CDS	missense	-	-53	NM_173648.4;XM_011510991.3;XM_011510992.3;XM_011510993.3;XM_017003867.2;XM_017003868.2;XM_017003869.2;XM_017003870.2;XM_017003871.1	NP_775919.3;XP_011509293.1;XP_011509294.1;XP_011509295.1;XP_016859356.1;XP_016859357.1;XP_016859358.1;XP_016859359.1;XP_016859360.1	c.2522A>G;c.2522A>G;c.2522A>G;c.2342A>G;c.2522A>G;c.2522A>G;c.2522A>G;c.1232A>G;c.578A>G	p.His841Arg;p.His841Arg;p.His841Arg;p.His781Arg;p.His841Arg;p.His841Arg;p.His841Arg;p.His411Arg;p.His193Arg
chr2	195809792	G	A	161	161	0	0	161	107	52	0.322981	128	127	0	0	116	116	0	0	118	96	22	0.186441	149	147	1	0.00671141	DNAH7	CDS	missense	-	-48	NM_018897.3;XM_011511488.3;XM_011511489.2;XM_011511490.3;XM_011511497.2;XM_017004504.2	NP_061720.2;XP_011509790.1;XP_011509791.1;XP_011509792.1;XP_011509799.1;XP_016859993.1	c.9841C>T;c.9721C>T;c.9703C>T;c.9616C>T;c.4213C>T;c.9568C>T	p.Leu3281Phe;p.Leu3241Phe;p.Leu3235Phe;p.Leu3206Phe;p.Leu1405Phe;p.Leu3190Phe
chr2	203175242	G	A	186	157	29	0.155914	150	150	0	0	158	157	0	0	114	114	0	0	149	145	1	0.00671141	185	185	0	0	NBEAL1	CDS	missense	+	-46	NM_001114132.1;XM_005246787.4;XM_005246788.2;XM_006712698.4;XM_006712699.4;XM_011511658.3;XM_011511659.2;XM_011511660.2;XM_011511662.2;XM_011511663.3;XM_017004729.1	NP_001107604.1;XP_005246844.1;XP_005246845.1;XP_006712761.1;XP_006712762.1;XP_011509960.1;XP_011509961.1;XP_011509962.1;XP_011509964.1;XP_011509965.1;XP_016860218.1	c.6332G>A;c.6332G>A;c.3083G>A;c.6419G>A;c.6419G>A;c.6419G>A;c.6419G>A;c.6005G>A;c.5372G>A;c.6419G>A;c.2852G>A	p.Arg2111His;p.Arg2111His;p.Arg1028His;p.Arg2140His;p.Arg2140His;p.Arg2140His;p.Arg2140His;p.Arg2002His;p.Arg1791His;p.Arg2140His;p.Arg951His
chr2	203448034	T	C	113	112	0	0	97	74	23	0.237113	77	77	0	0	57	57	0	0	67	57	10	0.149254	85	85	0	0	RAPH1	CDS	missense	-	46	NM_001329728.2;NM_203365.4;NM_213589.3;XM_005246777.4;XM_005246779.4;XM_006712695.3;XM_011511646.3;XM_011511647.1;XM_011511648.1	NP_001316657.1;NP_976241.1;NP_998754.1;XP_005246834.1;XP_005246836.1;XP_006712758.1;XP_011509948.1;XP_011509949.1;XP_011509950.1	c.1714A>G;c.1714A>G;c.1558A>G;c.1714A>G;c.1714A>G;c.1714A>G;c.1714A>G;c.1639A>G;c.1633A>G	p.Thr572Ala;p.Thr572Ala;p.Thr520Ala;p.Thr572Ala;p.Thr572Ala;p.Thr572Ala;p.Thr572Ala;p.Thr547Ala;p.Thr545Ala
chr2	208350836	C	T	142	139	0	0	138	137	0	0	124	124	0	0	132	131	1	0.00757576	125	94	29	0.232	144	142	0	0	PIKFYVE	CDS	missense	+	66	NM_015040.4;XM_011510778.3;XM_011510779.2;XM_011510780.2;XM_011510781.3;XM_011510782.3;XM_011510783.3;XM_011510784.2;XM_011510785.3;XM_011510786.3;XM_011510787.1;XM_011510788.1;XM_011510789.2;XM_011510790.1;XM_017003568.1;XM_017003569.1;XM_017003570.1;XM_017003571.1;XM_017003572.1;XM_017003573.1;XM_017003574.1	NP_055855.2;XP_011509080.1;XP_011509081.1;XP_011509082.1;XP_011509083.1;XP_011509084.1;XP_011509085.1;XP_011509086.1;XP_011509087.1;XP_011509088.1;XP_011509089.1;XP_011509090.1;XP_011509091.1;XP_011509092.1;XP_016859057.1;XP_016859058.1;XP_016859059.1;XP_016859060.1;XP_016859061.1;XP_016859062.1;XP_016859063.1	c.5500C>T;c.5536C>T;c.5536C>T;c.5533C>T;c.5518C>T;c.5371C>T;c.5368C>T;c.5365C>T;c.5350C>T;c.5245C>T;c.5242C>T;c.5209C>T;c.5059C>T;c.4543C>T;c.5482C>T;c.5314C>T;c.5041C>T;c.4891C>T;c.4543C>T;c.4543C>T;c.4543C>T	p.Arg1834Cys;p.Arg1846Cys;p.Arg1846Cys;p.Arg1845Cys;p.Arg1840Cys;p.Arg1791Cys;p.Arg1790Cys;p.Arg1789Cys;p.Arg1784Cys;p.Arg1749Cys;p.Arg1748Cys;p.Arg1737Cys;p.Arg1687Cys;p.Arg1515Cys;p.Arg1828Cys;p.Arg1772Cys;p.Arg1681Cys;p.Arg1631Cys;p.Arg1515Cys;p.Arg1515Cys;p.Arg1515Cys
chr2	209694284	C	T	125	125	0	0	116	97	19	0.163793	117	117	0	0	122	122	0	0	104	104	0	0	177	176	1	0.00564972	MAP2	CDS	missense	+	1648;1648;1648;1648;1648;1648;1648;1648;1648;1648;1648;1648;1648;1648;1648;1648;1648;1648;1648;1648;1648;1648;1648;1648;1648;1648;1660;1660;1660;1660;1660;1660;1660;1660;1660;1660;1660;1660;1660;1660;1660;1660;1660;1660;1660;1660;1660;1660;1660;1660;1660;1660;1660	NM_001363910.2;NM_001363911.2;NM_001375500.1;NM_001375503.1;NM_001375507.1;NM_001375528.1;NM_001375539.1;NM_001375545.1;NM_001375546.1;NM_001375548.1;NM_001375555.1;NM_001375557.1;NM_001375559.1;XM_005246566.1;XM_011511196.3;XM_011511197.3;XM_017004113.2;XM_017004116.2;XM_017004128.2;XM_017004129.2;XM_024452894.1;XM_024452895.1;XM_024452897.1;XM_024452899.1;XM_024452906.1;XM_024452907.1;NM_001375…	NP_001350839.1;NP_001350840.1;NP_001362429.1;NP_001362432.1;NP_001362436.1;NP_001362457.1;NP_001362468.1;NP_001362474.1;NP_001362475.1;NP_001362477.1;NP_001362484.1;NP_001362486.1;NP_001362488.1;XP_005246623.1;XP_011509498.1;XP_011509499.1;XP_016859602.1;XP_016859605.1;XP_016859617.1;XP_016859618.1;XP_024308662.1;XP_024308663.1;XP_024308665.1;XP_024308667.1;XP_024308674.1;XP_024308675.1;NP_001362…	c.2102C>T;c.2102C>T;c.2102C>T;c.2345C>T;c.2102C>T;c.2102C>T;c.2348C>T;c.2102C>T;c.2102C>T;c.2099C>T;c.1640C>T;c.1640C>T;c.1640C>T;c.1640C>T;c.2102C>T;c.2099C>T;c.2099C>T;c.2102C>T;c.2099C>T;c.2099C>T;c.2102C>T;c.2099C>T;c.2102C>T;c.2099C>T;c.2102C>T;c.2099C>T;c.2360C>T;c.2111C>T;c.2114C>T;c.2114C>T;c.2114C>T;c.2114C>T;c.2114C>T;c.2360C>T;c.2114C>T;c.2360C>T;c.2114C>T;c.2111C>T;c.1640C>T;c.1640C>T…	p.Pro701Leu;p.Pro701Leu;p.Pro701Leu;p.Pro782Leu;p.Pro701Leu;p.Pro701Leu;p.Pro783Leu;p.Pro701Leu;p.Pro701Leu;p.Pro700Leu;p.Pro547Leu;p.Pro547Leu;p.Pro547Leu;p.Pro547Leu;p.Pro701Leu;p.Pro700Leu;p.Pro700Leu;p.Pro701Leu;p.Pro700Leu;p.Pro700Leu;p.Pro701Leu;p.Pro700Leu;p.Pro701Leu;p.Pro700Leu;p.Pro701Leu;p.Pro700Leu;p.Pro787Leu;p.Pro704Leu;p.Pro705Leu;p.Pro705Leu;p.Pro705Leu;p.Pro705Leu;p.Pro705Leu;p.P…
chr2	219224182	A	G	326	326	0	0	424	423	0	0	316	316	0	0	334	334	0	0	338	338	0	0	323	138	183	0.566563	ATG9A	CDS	missense	-	-77	NM_001077198.3;NM_024085.5	NP_001070666.1;NP_076990.4	c.1189T>C	p.Tyr397His
chr2	224886523	T	C	104	103	0	0	88	60	26	0.295455	86	86	0	0	69	69	0	0	74	74	0	0	99	99	0	0	DOCK10	CDS	missense	-	9	NM_001290263.2;NM_001363762.1;NM_014689.3;XM_006712617.4;XM_017004441.2;XM_017004442.2;XM_017004443.2;XM_017004444.2;XM_017004445.2;XM_017004446.2;XM_017004447.1	NP_001277192.1;NP_001350691.1;NP_055504.2;XP_006712680.1;XP_016859930.1;XP_016859931.1;XP_016859932.1;XP_016859933.1;XP_016859934.1;XP_016859935.1;XP_016859936.1	c.407A>G;c.464A>G;c.425A>G;c.464A>G;c.464A>G;c.464A>G;c.425A>G;c.464A>G;c.407A>G;c.464A>G;c.464A>G	p.Tyr136Cys;p.Tyr155Cys;p.Tyr142Cys;p.Tyr155Cys;p.Tyr155Cys;p.Tyr155Cys;p.Tyr142Cys;p.Tyr155Cys;p.Tyr136Cys;p.Tyr155Cys;p.Tyr155Cys
chr2	225583029	G	C	364	362	1	0.00274725	393	393	0	0	353	351	1	0.00283286	296	295	1	0.00337838	300	217	82	0.273333	411	406	3	0.00729927	NYAP2	CDS	missense	+	-7	NM_001371273.1;NM_020864.1;XM_005246708.4	NP_001358202.1;NP_065915.1;XP_005246765.1	c.1612G>C	p.Ala538Pro
chr2	230059345	G	A	91	91	0	0	89	72	17	0.191011	82	82	0	0	76	76	0	0	96	96	0	0	80	80	0	0	SLC16A14	CDS	missense	-	22	NM_152527.5;XM_005246353.4;XM_011510751.3;XM_011510752.2;XM_017003480.2	NP_689740.2;XP_005246410.1;XP_011509053.1;XP_011509054.1;XP_016858969.1	c.8C>T	p.Thr3Ile
chr2	232566841	A	G	138	137	1	0.00724638	155	108	47	0.303226	136	135	0	0	144	144	0	0	142	123	19	0.133803	158	157	0	0	EIF4E2	CDS	missense	+	13	NM_001276336.1;NM_001276337.1;NM_001282958.1;NM_001330201.1;NM_001330202.1;NM_001330203.1;NM_004846.4	NP_001263265.1;NP_001263266.1;NP_001269887.1;NP_001317130.1;NP_001317131.1;NP_001317132.1;NP_004837.1	c.388A>G;c.253A>G;c.388A>G;c.253A>G;c.373A>G;c.253A>G;c.388A>G	p.Lys130Glu;p.Lys85Glu;p.Lys130Glu;p.Lys85Glu;p.Lys125Glu;p.Lys85Glu;p.Lys130Glu
chr2	233807842	T	C	167	164	1	0.00598802	280	274	3	0.0107143	254	247	3	0.011811	272	265	3	0.0110294	291	284	2	0.00687285	256	119	134	0.523438	MROH2A	CDS	missense	+	-14	NM_001367507.1;XM_011511076.2;XM_011511086.2;XM_024452839.1;XM_024452840.1;XM_024452841.1;XM_024452842.1;XM_024452843.1;XM_024452844.1;XM_024452845.1;XM_024452846.1;XM_024452847.1;XM_024452848.1;XM_024452849.1	NP_001354436.1;XP_011509378.1;XP_011509388.1;XP_024308607.1;XP_024308608.1;XP_024308609.1;XP_024308610.1;XP_024308611.1;XP_024308612.1;XP_024308613.1;XP_024308614.1;XP_024308615.1;XP_024308616.1;XP_024308617.1	c.2282T>C;c.2372T>C;c.2372T>C;c.2372T>C;c.2333T>C;c.2372T>C;c.2282T>C;c.2372T>C;c.2372T>C;c.2372T>C;c.2372T>C;c.1538T>C;c.1538T>C;c.1394T>C	p.Ile761Thr;p.Ile791Thr;p.Ile791Thr;p.Ile791Thr;p.Ile778Thr;p.Ile791Thr;p.Ile761Thr;p.Ile791Thr;p.Ile791Thr;p.Ile791Thr;p.Ile791Thr;p.Ile513Thr;p.Ile513Thr;p.Ile465Thr
chr2	233829722	G	A	185	183	1	0.00540541	291	288	1	0.00343643	244	243	0	0	218	120	97	0.444954	240	213	27	0.1125	256	255	0	0	MROH2A	CDS	missense	+	-54	NM_001367507.1;XM_011511076.2;XM_011511086.2;XM_024452839.1;XM_024452840.1;XM_024452841.1;XM_024452842.1;XM_024452843.1;XM_024452844.1;XM_024452845.1;XM_024452846.1;XM_024452847.1;XM_024452848.1;XM_024452849.1	NP_001354436.1;XP_011509378.1;XP_011509388.1;XP_024308607.1;XP_024308608.1;XP_024308609.1;XP_024308610.1;XP_024308611.1;XP_024308612.1;XP_024308613.1;XP_024308614.1;XP_024308615.1;XP_024308616.1;XP_024308617.1	c.4555G>A;c.4690G>A;c.3427G>A;c.4660G>A;c.4651G>A;c.4645G>A;c.4600G>A;c.4585G>A;c.4552G>A;c.4690G>A;c.4492G>A;c.3856G>A;c.3856G>A;c.3712G>A	p.Ala1519Thr;p.Ala1564Thr;p.Ala1143Thr;p.Ala1554Thr;p.Ala1551Thr;p.Ala1549Thr;p.Ala1534Thr;p.Ala1529Thr;p.Ala1518Thr;p.Ala1564Thr;p.Ala1498Thr;p.Ala1286Thr;p.Ala1286Thr;p.Ala1238Thr
chr2	238255745	C	A	144	142	1	0.00694444	181	136	44	0.243094	162	162	0	0	136	136	0	0	134	123	10	0.0746269	149	148	1	0.00671141	PER2	CDS	missense	-	-89	NM_022817.3;XM_005246111.4;XM_006712824.4	NP_073728.1;XP_005246168.1;XP_006712887.1	c.2232G>T	p.Lys744Asn
chr2	240993067	G	A	203	202	0	0	255	254	0	0	247	246	0	0	194	193	0	0	191	190	0	0	201	113	88	0.437811	CROCC2	CDS	missense	+	2	NM_001351305.2	NP_001338234.1	c.4948G>A	p.Ala1650Thr
chr2	241071651	C	G	67	67	0	0	100	100	0	0	116	115	0	0	113	110	2	0.0176991	99	79	20	0.20202	111	110	0	0	SNED1	CDS	missense	+	-70	NM_001080437.3;XM_011510931.2;XM_011510932.2;XM_011510933.2;XM_011510934.3;XM_024452784.1	NP_001073906.1;XP_011509233.1;XP_011509234.1;XP_011509235.1;XP_011509236.1;XP_024308552.1	c.3665C>G;c.3737C>G;c.3737C>G;c.3737C>G;c.3737C>G;c.3737C>G	p.Pro1222Arg;p.Pro1246Arg;p.Pro1246Arg;p.Pro1246Arg;p.Pro1246Arg;p.Pro1246Arg
chr2	241082318	G	A	186	184	0	0	228	168	60	0.263158	197	195	0	0	192	191	1	0.00520833	201	198	0	0	214	214	0	0	SNED1	CDS	missense	+	42	NM_001080437.3;XM_011510931.2;XM_011510932.2	NP_001073906.1;XP_011509233.1;XP_011509234.1	c.4075G>A;c.4147G>A;c.4048G>A	p.Glu1359Lys;p.Glu1383Lys;p.Glu1350Lys
chr2	241755984	G	A	638	627	4	0.00626959	844	631	206	0.244076	785	778	1	0.00127389	788	783	0	0	843	739	96	0.113879	693	682	1	0.001443	D2HGDH	CDS	missense	+	-31	NM_001287249.2;NM_001352824.2;NM_152783.5;XM_011511734.2;XM_011511735.2;XM_011511736.2;XM_011511737.3;XM_017004828.2;XM_024453102.1	NP_001274178.1;NP_001339753.1;NP_689996.4;XP_011510036.1;XP_011510037.1;XP_011510038.1;XP_011510039.1;XP_016860317.1;XP_024308870.1	c.874G>A;c.715G>A;c.1276G>A;c.1354G>A;c.1354G>A;c.1276G>A;c.1354G>A;c.1276G>A;c.1126G>A	p.Ala292Thr;p.Ala239Thr;p.Ala426Thr;p.Ala452Thr;p.Ala452Thr;p.Ala426Thr;p.Ala452Thr;p.Ala426Thr;p.Ala376Thr
chr3	328291	C	T	77	75	1	0.012987	107	81	25	0.233645	82	81	0	0	59	59	0	0	96	94	0	0	91	91	0	0	CHL1	CDS	missense	+	-64	NM_001253387.1;NM_001253388.1;NM_006614.4;XM_006712938.1;XM_006712939.3;XM_006712940.3;XM_011533292.1;XM_011533294.1;XM_011533295.1;XM_011533296.1;XM_017005566.1;XM_017005567.1;XM_017005568.1;XM_017005569.1;XM_017005570.1;XM_017005571.1;XM_017005572.1;XM_017005573.1	NP_001240316.1;NP_001240317.1;NP_006605.2;XP_006713001.1;XP_006713002.1;XP_006713003.1;XP_011531594.1;XP_011531596.1;XP_011531597.1;XP_011531598.1;XP_016861055.1;XP_016861056.1;XP_016861057.1;XP_016861058.1;XP_016861059.1;XP_016861060.1;XP_016861061.1;XP_016861062.1	c.322C>T	p.Arg108Cys
chr3	3845743	A	G	161	160	1	0.00621118	167	136	30	0.179641	243	242	0	0	235	235	0	0	140	140	0	0	191	191	0	0	LRRN1	CDS	missense	+	1380	NM_001324188.2;NM_001324189.2;NM_020873.7	NP_001311117.1;NP_001311118.1;NP_065924.3	c.1102A>G	p.Ile368Val
chr3	9829243	A	T	186	184	1	0.00537634	195	148	44	0.225641	213	211	1	0.00469484	183	182	0	0	257	255	1	0.00389105	264	258	2	0.00757576	ARPC4-TTLL3	CDS	missense	+	-153	NM_001198793.1	NP_001185722.1	c.1585A>T	p.Ile529Phe
chr3	9829243	A	T	186	184	1	0.00537634	195	148	44	0.225641	213	211	1	0.00469484	183	182	0	0	257	255	1	0.00389105	264	258	2	0.00757576	TTLL3	CDS	missense	+	-153	NM_001025930.5;NM_001366051.2	NP_001021100.3;NP_001352980.1	c.1831A>T;c.1402A>T	p.Ile611Phe;p.Ile468Phe
chr3	9933051	C	T	225	207	4	0.0177778	259	188	55	0.212355	233	215	5	0.0214592	196	180	7	0.0357143	317	287	1	0.00315457	280	258	1	0.00357143	IL17RC	CDS	missense	+	99	NM_001203263.2;NM_001203264.1;NM_001203265.2;NM_001367278.1;NM_001367279.1;NM_001367280.1;NM_032732.6;NM_153460.4;NM_153461.4;XM_017007326.1;XM_017007327.1;XM_017007328.1;XM_017007329.1;XM_017007330.1;XM_017007331.1;XM_017007332.1;XM_017007333.1;XM_017007334.1;XM_017007335.1;XM_017007336.1;XM_017007337.1;XM_017007338.1;XM_017007339.1;XM_017007340.2;XM_017007341.2;XM_017007342.1;XM_017007343.1;XM_…	NP_001190192.2;NP_001190193.1;NP_001190194.2;NP_001354207.1;NP_001354208.1;NP_001354209.1;NP_116121.3;NP_703190.2;NP_703191.2;XP_016862815.1;XP_016862816.1;XP_016862817.1;XP_016862818.1;XP_016862819.1;XP_016862820.1;XP_016862821.1;XP_016862822.1;XP_016862823.1;XP_016862824.1;XP_016862825.1;XP_016862826.1;XP_016862827.1;XP_016862828.1;XP_016862829.1;XP_016862830.1;XP_016862831.1;XP_016862832.1;XP_…	c.1582C>T;c.1531C>T;c.1525C>T;c.1543C>T;c.1462C>T;c.1537C>T;c.1576C>T;c.1621C>T;c.1834C>T;c.1837C>T;c.1798C>T;c.1798C>T;c.1795C>T;c.1795C>T;c.1792C>T;c.1789C>T;c.1783C>T;c.1762C>T;c.1750C>T;c.1744C>T;c.1717C>T;c.1711C>T;c.1699C>T;c.1624C>T;c.1579C>T;c.1549C>T;c.1546C>T;c.1540C>T;c.1504C>T;c.1486C>T;c.1750C>T;c.1699C>T	p.Pro528Ser;p.Pro511Ser;p.Pro509Ser;p.Pro515Ser;p.Pro488Ser;p.Pro513Ser;p.Pro526Ser;p.Pro541Ser;p.Pro612Ser;p.Pro613Ser;p.Pro600Ser;p.Pro600Ser;p.Pro599Ser;p.Pro599Ser;p.Pro598Ser;p.Pro597Ser;p.Pro595Ser;p.Pro588Ser;p.Pro584Ser;p.Pro582Ser;p.Pro573Ser;p.Pro571Ser;p.Pro567Ser;p.Pro542Ser;p.Pro527Ser;p.Pro517Ser;p.Pro516Ser;p.Pro514Ser;p.Pro502Ser;p.Pro496Ser;p.Pro584Ser;p.Pro567Ser
chr3	13504568	G	A	238	238	0	0	247	246	0	0	231	227	2	0.00865801	270	266	1	0.0037037	210	208	1	0.0047619	231	117	112	0.484848	HDAC11	CDS	missense	+	101	NM_001136041.3;NM_001330636.2;NM_024827.4;XM_005265491.1;XM_006713338.1;XM_011534131.1;XM_011534132.2;XM_011534135.1;XM_017007234.1;XM_024453761.1;XM_024453762.1;XM_024453764.1;XM_024453765.1	NP_001129513.1;NP_001317565.1;NP_079103.2;XP_005265548.1;XP_006713401.1;XP_011532433.1;XP_011532434.2;XP_011532437.1;XP_016862723.1;XP_024309529.1;XP_024309530.1;XP_024309532.1;XP_024309533.1	c.776G>A;c.692G>A;c.929G>A;c.845G>A;c.692G>A;c.845G>A;c.608G>A;c.563G>A;c.608G>A;c.845G>A;c.749G>A;c.608G>A;c.608G>A	p.Arg259His;p.Arg231His;p.Arg310His;p.Arg282His;p.Arg231His;p.Arg282His;p.Arg203His;p.Arg188His;p.Arg203His;p.Arg282His;p.Arg250His;p.Arg203His;p.Arg203His
chr3	15039182	A	G	95	94	1	0.0105263	137	96	41	0.29927	122	121	1	0.00819672	100	98	1	0.01	116	114	1	0.00862069	109	107	1	0.00917431	NR2C2	CDS	missense	+	-46	NM_001291694.2;NM_003298.5;XM_011534058.3;XM_011534059.2;XM_011534061.3;XM_011534063.3;XM_011534064.3;XM_011534065.3;XM_011534066.3;XM_017007118.2;XM_017007119.1;XM_017007120.1;XM_024453739.1	NP_001278623.1;NP_003289.2;XP_011532360.1;XP_011532361.1;XP_011532363.1;XP_011532365.1;XP_011532366.1;XP_011532367.1;XP_011532368.1;XP_016862607.1;XP_016862608.1;XP_016862609.1;XP_024309507.1	c.1571A>G;c.1628A>G;c.1727A>G;c.1727A>G;c.1727A>G;c.1670A>G;c.1628A>G;c.1628A>G;c.1628A>G;c.1727A>G;c.1727A>G;c.1571A>G;c.1034A>G	p.Glu524Gly;p.Glu543Gly;p.Glu576Gly;p.Glu576Gly;p.Glu576Gly;p.Glu557Gly;p.Glu543Gly;p.Glu543Gly;p.Glu543Gly;p.Glu576Gly;p.Glu576Gly;p.Glu524Gly;p.Glu345Gly
chr3	16885116	G	A	21	21	0	0	20	11	9	0.45	36	35	1	0.0277778	25	25	0	0	26	26	0	0	35	34	0	0	PLCL2	CDS	missense	+	162;-251;-251;-251	NM_001144382.2;XM_017006022.2;XM_017006023.1;XM_017006024.2	NP_001137854.1;XP_016861511.1;XP_016861512.1;XP_016861513.1	c.77G>A	p.Gly26Asp
chr3	17404892	A	G	103	103	0	0	96	56	40	0.416667	78	77	0	0	46	45	0	0	53	47	5	0.0943396	97	97	0	0	TBC1D5	CDS	missense	-	-21	NM_001134381.1;NM_001349073.1;NM_001349074.1;NM_001349075.1;NM_001349076.1;NM_001349077.1;NM_001349078.2;NM_001349079.1;NM_001349080.1;NM_001349081.1;NM_014744.2;XM_011534281.1;XM_011534283.3;XM_011534284.2;XM_017007552.2;XM_017007553.2;XM_017007554.1;XM_017007555.2;XM_017007556.1;XM_017007557.1;XM_017007568.1;XM_024453839.1	NP_001127853.1;NP_001336002.1;NP_001336003.1;NP_001336004.1;NP_001336005.1;NP_001336006.1;NP_001336007.1;NP_001336008.1;NP_001336009.1;NP_001336010.1;NP_055559.1;XP_011532583.1;XP_011532585.1;XP_011532586.1;XP_016863041.1;XP_016863042.1;XP_016863043.1;XP_016863044.1;XP_016863045.1;XP_016863046.1;XP_016863057.1;XP_024309607.1	c.346T>C;c.346T>C;c.346T>C;c.346T>C;c.346T>C;c.346T>C;c.346T>C;c.346T>C;c.346T>C;c.367T>C;c.346T>C;c.346T>C;c.346T>C;c.346T>C;c.346T>C;c.346T>C;c.346T>C;c.346T>C;c.346T>C;c.346T>C;c.346T>C;c.346T>C	p.Tyr116His;p.Tyr116His;p.Tyr116His;p.Tyr116His;p.Tyr116His;p.Tyr116His;p.Tyr116His;p.Tyr116His;p.Tyr116His;p.Tyr123His;p.Tyr116His;p.Tyr116His;p.Tyr116His;p.Tyr116His;p.Tyr116His;p.Tyr116His;p.Tyr116His;p.Tyr116His;p.Tyr116His;p.Tyr116His;p.Tyr116His;p.Tyr116His
chr3	20040707	T	C	47	46	0	0	42	40	0	0	52	51	0	0	49	49	0	0	35	35	0	0	62	33	29	0.467742	KAT2B	CDS	missense	+	-74	NM_003884.5;XM_005265528.4	NP_003875.3;XP_005265585.1	c.230T>C	p.Val77Ala
chr3	27174439	T	A	87	87	0	0	111	111	0	0	64	64	0	0	88	88	0	0	88	88	0	0	102	56	46	0.45098	NEK10	CDS	missense	-	-1	NM_001031741.3;NM_001304384.1;NM_152534.4;XM_006712997.3;XM_006712998.2;XM_006712999.3;XM_006713001.3;XM_017005761.2;XM_017005762.2;XM_017005763.1;XM_017005764.1;XM_017005765.1;XM_017005766.2;XM_017005767.2;XM_017005768.1;XM_017005769.1;XM_017005770.2;XM_017005771.2;XM_017005772.2;XM_017005773.1;XM_024453373.1;XM_024453374.1	NP_001026911.1;NP_001291313.1;NP_689747.3;XP_006713060.1;XP_006713061.1;XP_006713062.1;XP_006713064.1;XP_016861250.1;XP_016861251.1;XP_016861252.1;XP_016861253.1;XP_016861254.1;XP_016861255.1;XP_016861256.1;XP_016861257.1;XP_016861258.1;XP_016861259.1;XP_016861260.1;XP_016861261.1;XP_016861262.1;XP_024309141.1;XP_024309142.1	c.712A>T;c.712A>T;c.2776A>T;c.2776A>T;c.2776A>T;c.2776A>T;c.2776A>T;c.2776A>T;c.2776A>T;c.2776A>T;c.2776A>T;c.2776A>T;c.2776A>T;c.2689A>T;c.2638A>T;c.2776A>T;c.2776A>T;c.2776A>T;c.2689A>T;c.2776A>T;c.2689A>T;c.1567A>T	p.Asn238Tyr;p.Asn238Tyr;p.Asn926Tyr;p.Asn926Tyr;p.Asn926Tyr;p.Asn926Tyr;p.Asn926Tyr;p.Asn926Tyr;p.Asn926Tyr;p.Asn926Tyr;p.Asn926Tyr;p.Asn926Tyr;p.Asn926Tyr;p.Asn897Tyr;p.Asn880Tyr;p.Asn926Tyr;p.Asn926Tyr;p.Asn926Tyr;p.Asn897Tyr;p.Asn926Tyr;p.Asn897Tyr;p.Asn523Tyr
chr3	36831998	G	T	223	223	0	0	262	208	54	0.206107	237	237	0	0	200	200	0	0	193	193	0	0	223	222	0	0	TRANK1	CDS	missense	-	-1126	NM_001329998.2;NM_014831.3;XM_011534289.2;XM_017007570.1;XM_017007571.1;XM_017007572.1	NP_001316927.1;NP_055646.2;XP_011532591.1;XP_016863059.1;XP_016863060.1;XP_016863061.1	c.7585C>A;c.7453C>A;c.7588C>A;c.7486C>A;c.7657C>A;c.7561C>A	p.Leu2529Ile;p.Leu2485Ile;p.Leu2530Ile;p.Leu2496Ile;p.Leu2553Ile;p.Leu2521Ile
chr3	38139907	G	T	64	63	0	0	60	59	1	0.0166667	81	81	0	0	47	47	0	0	62	62	0	0	52	0	52	1	MYD88	CDS	missense	+	44	NM_001172567.2;NM_001172569.3;NM_001365876.1;NM_001374787.1;NM_002468.5	NP_001166038.2;NP_001166040.2;NP_001352805.1;NP_001361716.1;NP_002459.3	c.372G>T	p.Glu124Asp
chr3	49684147	A	G	171	171	0	0	201	201	0	0	182	181	0	0	150	150	0	0	135	111	24	0.177778	189	189	0	0	MST1	CDS	missense	-	43	NM_020998.3;XM_006713166.2;XM_011533732.2;XM_017006460.2;XM_017006461.2	NP_066278.3;XP_006713229.1;XP_011532034.1;XP_016861949.1;XP_016861950.1	c.2059T>C;c.1924T>C;c.2095T>C;c.2038T>C;c.2002T>C	p.Trp687Arg;p.Trp642Arg;p.Trp699Arg;p.Trp680Arg;p.Trp668Arg
chr3	49722621	C	T	119	117	0	0	149	75	72	0.483221	122	122	0	0	118	116	0	0	161	135	26	0.161491	119	118	0	0	GMPPB	CDS	missense	-	-26	NM_013334.3;NM_021971.4	NP_037466.2;NP_068806.2	c.536G>A	p.Ser179Asn
chr3	49902448	A	T	65	61	2	0.0307692	81	78	0	0	70	68	0	0	38	2	36	0.947368	64	54	10	0.15625	69	65	2	0.0289855	MST1R	CDS	missense	-	-69	NM_001244937.3;NM_001318913.1;NM_002447.4;XM_005265170.4;XM_011533739.2;XM_011533740.2;XM_011533741.2;XM_011533742.2;XM_011533743.2;XM_011533744.2	NP_001231866.1;NP_001305842.1;NP_002438.2;XP_005265227.2;XP_011532041.1;XP_011532042.1;XP_011532043.1;XP_011532044.1;XP_011532045.1;XP_011532046.1	c.1162T>A	p.Ser388Thr
chr3	50276363	G	A	70	70	0	0	85	84	0	0	56	56	0	0	76	76	0	0	88	86	1	0.0113636	80	1	76	0.95	SEMA3B	CDS	missense	+	62	NM_001005914.2;NM_001290060.2;NM_001290061.1;NM_001290062.1;NM_001290063.1;NM_004636.3	NP_001005914.1;NP_001276989.1;NP_001276990.1;NP_001276991.1;NP_001276992.1;NP_004627.1	c.1904G>A;c.1907G>A;c.1922G>A;c.878G>A;c.878G>A;c.1907G>A	p.Arg635His;p.Arg636His;p.Arg641His;p.Arg293His;p.Arg293His;p.Arg636His
chr3	50366051	G	A	84	84	0	0	104	104	0	0	84	84	0	0	71	3	68	0.957746	74	57	16	0.216216	82	81	0	0	CACNA2D2	CDS	missense	-	-41	NM_001005505.3;NM_001174051.3;NM_001291101.1;NM_006030.4;XM_005265581.4;XM_011534243.2	NP_001005505.1;NP_001167522.1;NP_001278030.1;NP_006021.2;XP_005265638.1;XP_011532545.1	c.2822C>T;c.2843C>T;c.2615C>T;c.2822C>T;c.2825C>T;c.2846C>T	p.Pro941Leu;p.Pro948Leu;p.Pro872Leu;p.Pro941Leu;p.Pro942Leu;p.Pro949Leu
chr3	51381453	A	G	127	124	3	0.023622	111	56	55	0.495495	117	115	1	0.00854701	123	116	5	0.0406504	112	86	25	0.223214	106	106	0	0	DOCK3	CDS	missense	+	404	NM_004947.5;XM_005264914.3;XM_005264915.3;XM_005264916.4;XM_005264917.3;XM_005264918.4;XM_006713008.3;XM_006713009.3;XM_011533441.3;XM_011533443.2;XM_011533444.2;XM_011533445.2;XM_017005825.2;XM_017005827.2;XM_017005828.1	NP_004938.1;XP_005264971.1;XP_005264972.1;XP_005264973.1;XP_005264974.1;XP_005264975.1;XP_006713071.1;XP_006713072.1;XP_011531743.1;XP_011531745.1;XP_011531746.1;XP_011531747.1;XP_016861314.1;XP_016861316.1;XP_016861317.1	c.5987A>G;c.6110A>G;c.6092A>G;c.6083A>G;c.6068A>G;c.5963A>G;c.6047A>G;c.6023A>G;c.5075A>G;c.3422A>G;c.3422A>G;c.3248A>G;c.5969A>G;c.5297A>G;c.3248A>G	p.Glu1996Gly;p.Glu2037Gly;p.Glu2031Gly;p.Glu2028Gly;p.Glu2023Gly;p.Glu1988Gly;p.Glu2016Gly;p.Glu2008Gly;p.Glu1692Gly;p.Glu1141Gly;p.Glu1141Gly;p.Glu1083Gly;p.Glu1990Gly;p.Glu1766Gly;p.Glu1083Gly
chr3	51873929	C	T	152	150	0	0	158	95	62	0.392405	132	130	0	0	137	136	0	0	152	152	0	0	169	167	0	0	IQCF5	CDS	missense	-	-209	NM_001145059.2	NP_001138531.1	c.251G>A	p.Arg84His
chr3	52222587	G	T	98	98	0	0	110	108	1	0.00909091	95	95	0	0	125	124	1	0.008	155	67	88	0.567742	79	79	0	0	TLR9	CDS	missense	-	-1508	NM_017442.3	NP_059138.1	c.1729C>A	p.Leu577Met
chr3	53103989	C	T	79	79	0	0	125	75	50	0.4	113	113	0	0	83	83	0	0	95	85	10	0.105263	84	83	1	0.0119048	RFT1	CDS	missense	-	-37	NM_052859.4;XM_005265537.4;XM_006713384.3;XM_011534214.2;XM_011534215.3;XM_011534216.3;XM_017007460.1;XM_017007461.2	NP_443091.1;XP_005265594.1;XP_006713447.1;XP_011532516.1;XP_011532517.1;XP_011532518.1;XP_016862949.1;XP_016862950.1	c.1066G>A;c.1066G>A;c.1066G>A;c.1066G>A;c.1066G>A;c.409G>A;c.1066G>A;c.409G>A	p.Asp356Asn;p.Asp356Asn;p.Asp356Asn;p.Asp356Asn;p.Asp356Asn;p.Asp137Asn;p.Asp356Asn;p.Asp137Asn
chr3	54891444	C	G	61	61	0	0	44	15	29	0.659091	74	73	0	0	54	53	1	0.0185185	59	49	10	0.169492	72	72	0	0	CACNA2D3	CDS	missense	+	-7	NM_018398.3	NP_060868.2	c.2240C>G	p.Thr747Ser
chr3	64099586	T	C	124	121	2	0.016129	123	62	61	0.495935	128	125	3	0.0234375	92	91	0	0	94	80	14	0.148936	117	113	3	0.025641	PRICKLE2	CDS	missense	-	340	NM_001370528.1;NM_198859.4;XM_011533432.2;XM_011533433.2;XM_011533434.2;XM_011533435.2;XM_011533436.3;XM_011533437.2;XM_011533438.2;XM_017005799.1	NP_001357457.1;NP_942559.1;XP_011531734.1;XP_011531735.1;XP_011531736.1;XP_011531737.1;XP_011531738.1;XP_011531739.1;XP_011531740.1;XP_016861288.1	c.2000A>G;c.2000A>G;c.2366A>G;c.2276A>G;c.2258A>G;c.2168A>G;c.2090A>G;c.2090A>G;c.1739A>G;c.1628A>G	p.Glu667Gly;p.Glu667Gly;p.Glu789Gly;p.Glu759Gly;p.Glu753Gly;p.Glu723Gly;p.Glu697Gly;p.Glu697Gly;p.Glu580Gly;p.Glu543Gly
chr3	65364941	A	G	85	83	0	0	96	29	67	0.697917	73	72	0	0	80	78	1	0.0125	56	39	17	0.303571	108	106	0	0	MAGI1	CDS	missense	-	6	NM_001033057.2;NM_001365903.2;NM_001365904.2;NM_001365905.1;NM_004742.3;NM_015520.2	NP_001028229.1;NP_001352832.1;NP_001352833.1;NP_001352834.1;NP_004733.2;NP_056335.1	c.3202T>C;c.3292T>C;c.3289T>C;c.3292T>C;c.3289T>C;c.3286T>C	p.Ser1068Pro;p.Ser1098Pro;p.Ser1097Pro;p.Ser1098Pro;p.Ser1097Pro;p.Ser1096Pro
chr3	89399330	A	G	62	62	0	0	102	75	27	0.264706	104	104	0	0	66	66	0	0	85	83	0	0	108	107	0	0	EPHA3	CDS	missense	+	10;13;13;13	XM_005264715.3;NM_005233.6;NM_182644.3;XM_005264716.3	XP_005264772.1;NP_005224.2;NP_872585.1;XP_005264773.1	c.1441A>G;c.1444A>G;c.1444A>G;c.1444A>G	p.Thr481Ala;p.Thr482Ala;p.Thr482Ala;p.Thr482Ala
chr3	94126462	A	G	168	168	0	0	188	188	0	0	178	178	0	0	152	152	0	0	163	119	44	0.269939	185	184	1	0.00540541	NSUN3	CDS	missense	+	252	NM_022072.5;XM_024453699.1	NP_071355.1;XP_024309467.1	c.995A>G;c.587A>G	p.Lys332Arg;p.Lys196Arg
chr3	98264346	A	T	171	169	0	0	157	110	47	0.299363	153	153	0	0	155	155	0	0	147	147	0	0	188	188	0	0	OR5H6	CDS	missense	+	103	NM_001005479.2	NP_001005479.2	c.14A>T	p.Asn5Ile
chr3	101244056	A	C	130	129	1	0.00769231	130	101	29	0.223077	117	116	0	0	129	127	1	0.00775194	109	109	0	0	108	107	0	0	IMPG2	CDS	missense	-	-528	NM_016247.4	NP_057331.2	c.2275T>G	p.Phe759Val
chr3	108398693	G	C	66	65	0	0	65	65	0	0	79	78	1	0.0126582	85	84	0	0	82	82	0	0	65	44	21	0.323077	MYH15	CDS	missense	-	-57	NM_014981.2;XM_011512559.2;XM_017005922.1	NP_055796.1;XP_011510861.1;XP_016861411.1	c.5137C>G;c.5137C>G;c.4096C>G	p.Leu1713Val;p.Leu1713Val;p.Leu1366Val
chr3	112827014	G	T	87	86	0	0	86	86	0	0	113	112	0	0	88	45	43	0.488636	113	105	8	0.0707965	116	116	0	0	CD200R1L	CDS	missense	-	-22	NM_001008784.2;NM_001199215.1;NM_001370552.1;XM_011512763.3	NP_001008784.2;NP_001186144.1;NP_001357481.1;XP_011511065.1	c.658C>A;c.595C>A;c.595C>A;c.595C>A	p.Leu220Met;p.Leu199Met;p.Leu199Met;p.Leu199Met
chr3	113566517	A	G	149	149	0	0	137	116	21	0.153285	115	114	1	0.00869565	104	103	0	0	132	130	1	0.00757576	127	125	0	0	SIDT1	CDS	missense	+	-25	NM_001308350.1;NM_001322294.2;NM_001322295.2;NM_001322296.2;NM_017699.3;XM_011512939.3;XM_011512941.3;XM_017006664.2	NP_001295279.1;NP_001309223.1;NP_001309224.1;NP_001309225.1;NP_060169.2;XP_011511241.1;XP_011511243.1;XP_016862153.1	c.320A>G	p.Gln107Arg
chr3	114350343	C	T	203	202	0	0	223	165	57	0.255605	234	234	0	0	264	263	0	0	232	203	28	0.12069	278	277	0	0	ZBTB20	CDS	missense	-	-70	NM_001164342.2;NM_001164343.2;NM_001164344.3;NM_001164345.3;NM_001164346.2;NM_001164347.2;NM_001348800.2;NM_001348801.2;NM_001348802.2;NM_001348803.2;NM_001348804.2;NM_001348805.2;NM_015642.6	NP_001157814.1;NP_001157815.1;NP_001157816.1;NP_001157817.1;NP_001157818.1;NP_001157819.1;NP_001335729.1;NP_001335730.1;NP_001335731.1;NP_001335732.1;NP_001335733.1;NP_001335734.1;NP_056457.3	c.1735G>A;c.1516G>A;c.1516G>A;c.1516G>A;c.1516G>A;c.1516G>A;c.1735G>A;c.1516G>A;c.1516G>A;c.1735G>A;c.1516G>A;c.1516G>A;c.1516G>A	p.Glu579Lys;p.Glu506Lys;p.Glu506Lys;p.Glu506Lys;p.Glu506Lys;p.Glu506Lys;p.Glu579Lys;p.Glu506Lys;p.Glu506Lys;p.Glu579Lys;p.Glu506Lys;p.Glu506Lys;p.Glu506Lys
chr3	122728424	A	G	98	97	0	0	129	102	27	0.209302	148	147	1	0.00675676	125	125	0	0	125	116	9	0.072	109	109	0	0	PARP14	CDS	missense	+	117	NM_017554.3	NP_060024.2	c.5233A>G	p.Thr1745Ala
chr3	134604076	G	A	116	114	0	0	157	113	44	0.280255	156	155	0	0	141	141	0	0	160	159	0	0	160	160	0	0	KY	CDS	missense	-	399	NM_001350859.2;NM_001366276.1;NM_178554.6;XM_006713612.3;XM_017006287.1;XM_017006288.1;XM_017006290.1	NP_001337788.1;NP_001353205.1;NP_848649.3;XP_006713675.1;XP_016861776.1;XP_016861777.1;XP_016861779.1	c.1441C>T;c.1426C>T;c.1489C>T;c.1549C>T;c.1681C>T;c.1627C>T;c.1564C>T	p.His481Tyr;p.His476Tyr;p.His497Tyr;p.His517Tyr;p.His561Tyr;p.His543Tyr;p.His522Tyr
chr3	136087911	A	G	223	222	0	0	197	197	0	0	170	169	0	0	142	68	74	0.521127	163	140	23	0.141104	180	180	0	0	PPP2R3A	CDS	missense	+	-21	NM_001190447.2;NM_002718.5;NM_181897.3;XM_006713686.4;XM_011512956.3;XM_017006787.2	NP_001177376.1;NP_002709.2;NP_871626.1;XP_006713749.1;XP_011511258.1;XP_016862276.1	c.609A>G;c.2817A>G;c.954A>G;c.2817A>G;c.2817A>G;c.2550A>G	p.Ile203Met;p.Ile939Met;p.Ile318Met;p.Ile939Met;p.Ile939Met;p.Ile850Met
chr3	142187767	C	T	160	160	0	0	179	144	35	0.195531	142	142	0	0	139	138	0	0	111	109	0	0	131	129	0	0	GK5	CDS	missense	-	13	NM_001039547.3;XM_011512624.3;XM_017006088.1;XM_017006089.2;XM_024453436.1	NP_001034636.1;XP_011510926.1;XP_016861577.1;XP_016861578.1;XP_024309204.1	c.556G>A;c.301G>A;c.556G>A;c.148G>A;c.148G>A	p.Val186Ile;p.Val101Ile;p.Val186Ile;p.Val50Ile;p.Val50Ile
chr3	142542667	T	C	111	110	0	0	129	129	0	0	113	113	0	0	106	44	62	0.584906	127	106	20	0.15748	104	104	0	0	ATR	CDS	missense	-	-3	NM_001184.4;NM_001354579.2;XM_011512924.1;XM_011512925.1	NP_001175.2;NP_001341508.1;XP_011511226.1;XP_011511227.1	c.3448A>G;c.3256A>G;c.3448A>G;c.3256A>G	p.Met1150Val;p.Met1086Val;p.Met1150Val;p.Met1086Val
chr3	142829695	T	C	180	179	0	0	182	137	41	0.225275	148	145	0	0	129	128	0	0	147	147	0	0	176	175	1	0.00568182	PCOLCE2	CDS	missense	-	-4	NM_013363.4	NP_037495.1	c.862A>G	p.Thr288Ala
chr3	159995528	A	G	116	115	1	0.00862069	146	146	0	0	104	104	0	0	97	54	43	0.443299	123	108	15	0.121951	148	146	1	0.00675676	IL12A	CDS	missense	+	125	NM_000882.4;NM_001354582.2;NM_001354583.2	NP_000873.2;NP_001341511.1;NP_001341512.1	c.731A>G;c.689A>G;c.617A>G	p.Asp244Gly;p.Asp230Gly;p.Asp206Gly
chr3	160439119	A	G	65	65	0	0	61	61	0	0	64	64	0	0	50	26	23	0.46	70	65	5	0.0714286	62	60	0	0	TRIM59	CDS	missense	-	68	NM_173084.3	NP_775107.1	c.65T>C	p.Val22Ala
chr3	161242589	T	C	122	122	0	0	120	91	27	0.225	106	104	0	0	92	92	0	0	100	85	14	0.14	142	141	0	0	NMD3	CDS	missense	+	-65	NM_001320227.1;NM_015938.4;XM_005247511.2;XM_005247512.1	NP_001307156.1;NP_057022.2;XP_005247568.1;XP_005247569.1	c.953T>C	p.Val318Ala
chr3	169767998	T	C	186	185	0	0	160	159	0	0	153	153	0	0	143	142	0	0	138	138	0	0	164	86	77	0.469512	ACTRT3	CDS	missense	-	353	NM_032487.5	NP_115876.3	c.553A>G	p.Thr185Ala
chr3	179224819	A	G	99	98	1	0.010101	85	82	2	0.0235294	52	52	0	0	55	53	2	0.0363636	95	94	0	0	102	58	44	0.431373	PIK3CA	CDS	missense	+	-3	NM_006218.4;XM_006713658.4;XM_011512894.2	NP_006209.2;XP_006713721.1;XP_011511196.1	c.2414A>G	p.Asp805Gly
chr3	179377122	A	G	72	71	0	0	76	76	0	0	71	69	0	0	62	62	0	0	51	24	26	0.509804	74	74	0	0	MFN1	CDS	missense	+	-47	NM_033540.3;XM_005247596.4;XM_011512963.3	NP_284941.2;XP_005247653.2;XP_011511265.1	c.1178A>G;c.1178A>G;c.737A>G	p.Asp393Gly;p.Asp393Gly;p.Asp246Gly
chr3	190388196	G	A	127	57	67	0.527559	135	134	0	0	114	54	60	0.526316	121	121	0	0	78	78	0	0	112	112	0	0	CLDN16	CDS	missense	+	-248	NM_006580.3	NP_006571.1	c.77G>A	p.Gly26Asp
chr3	196071422	C	G	235	234	1	0.00425532	258	208	49	0.189922	261	257	1	0.00383142	172	171	0	0	222	221	1	0.0045045	184	182	1	0.00543478	TFRC	CDS	missense	-	-27	NM_001128148.3;NM_001313965.2;NM_003234.4;XM_024453731.1;XM_024453732.1	NP_001121620.1;NP_001300894.1;NP_003225.2;XP_024309499.1;XP_024309500.1	c.661G>C;c.418G>C;c.661G>C;c.661G>C;c.661G>C	p.Ala221Pro;p.Ala140Pro;p.Ala221Pro;p.Ala221Pro;p.Ala221Pro
chr4	443800	A	G	253	253	0	0	240	240	0	0	222	221	0	0	219	114	105	0.479452	235	200	32	0.13617	240	240	0	0	ZNF721	CDS	missense	-	633	NM_133474.4	NP_597731.2	c.667T>C	p.Cys223Arg
chr4	2462457	A	G	32	32	0	0	36	36	0	0	32	30	2	0.0625	30	29	0	0	37	27	10	0.27027	40	39	0	0	CFAP99	CDS	missense	+	15	NM_001193282.3;XM_024454046.1	NP_001180211.2;XP_024309814.1	c.1676A>G;c.1679A>G	p.Lys559Arg;p.Lys560Arg
chr4	2904837	T	C	176	170	0	0	204	193	2	0.00980392	186	177	0	0	156	147	1	0.00641026	184	170	0	0	177	88	81	0.457627	ADD1	CDS	missense	+	74	NM_001119.5;NM_001286645.1;NM_001354754.2;NM_001354755.1;NM_001354756.2;NM_001354757.2;NM_001354758.1;NM_001354759.2;NM_001354761.2;NM_001354762.2;NM_014189.3;NM_014190.4;NM_176801.2;XM_005247934.2;XM_017007703.1;XM_017007704.1;XM_017007705.1;XM_017007706.2;XM_017007709.2;XM_024453887.1	NP_001110.2;NP_001273574.1;NP_001341683.1;NP_001341684.1;NP_001341685.1;NP_001341686.1;NP_001341687.1;NP_001341688.1;NP_001341690.1;NP_001341691.1;NP_054908.2;NP_054909.2;NP_789771.1;XP_005247991.1;XP_016863192.1;XP_016863193.1;XP_016863194.1;XP_016863195.1;XP_016863198.1;XP_024309655.1	c.1235T>C	p.Val412Ala
chr4	3422523	G	A	134	133	0	0	177	176	1	0.00564972	159	158	0	0	95	95	0	0	152	152	0	0	129	60	68	0.527132	RGS12	CDS	missense	+	-48	NM_002926.3;NM_198227.2;NM_198229.2;XM_006713905.1;XM_006713906.2;XM_006713907.1;XM_011513543.2;XM_017008529.2;XM_017008531.2;XM_017008532.1;XM_017008533.1;XM_017008534.1	NP_002917.1;NP_937870.1;NP_937872.1;XP_006713968.1;XP_006713969.1;XP_006713970.1;XP_011511845.1;XP_016864018.1;XP_016864020.1;XP_016864021.1;XP_016864022.1;XP_016864023.1	c.2986G>A;c.1042G>A;c.2986G>A;c.2986G>A;c.2986G>A;c.583G>A;c.583G>A;c.2986G>A;c.583G>A;c.583G>A;c.583G>A;c.1042G>A	p.Gly996Ser;p.Gly348Ser;p.Gly996Ser;p.Gly996Ser;p.Gly996Ser;p.Gly195Ser;p.Gly195Ser;p.Gly996Ser;p.Gly195Ser;p.Gly195Ser;p.Gly195Ser;p.Gly348Ser
chr4	5640554	A	T	148	147	0	0	150	113	36	0.24	154	152	2	0.012987	159	158	1	0.00628931	112	110	2	0.0178571	137	134	2	0.0145985	EVC2	CDS	missense	-	-41	NM_001166136.1;NM_147127.5;XM_017007736.1;XM_017007737.1;XM_017007738.1	NP_001159608.1;NP_667338.3;XP_016863225.1;XP_016863226.1;XP_016863227.1	c.1190T>A;c.1430T>A;c.1190T>A;c.1190T>A;c.1430T>A	p.Met397Lys;p.Met477Lys;p.Met397Lys;p.Met397Lys;p.Met477Lys
chr4	6105586	T	C	167	166	0	0	167	140	27	0.161677	176	175	0	0	179	179	0	0	231	228	1	0.004329	199	198	0	0	JAKMIP1	CDS	missense	-	-114	NM_001099433.2;NM_001306133.1;NM_144720.4;XM_017007788.1;XM_017007789.1;XM_017007790.1;XM_017007791.1;XM_017007792.1;XM_017007793.1;XM_017007794.1;XM_017007795.1;XM_017007796.1;XM_024453911.1	NP_001092903.1;NP_001293062.1;NP_653321.1;XP_016863277.1;XP_016863278.1;XP_016863279.1;XP_016863280.1;XP_016863281.1;XP_016863282.1;XP_016863283.1;XP_016863284.1;XP_016863285.1;XP_024309679.1	c.511A>G	p.Asn171Asp
chr4	17647788	G	A	108	45	62	0.574074	127	126	0	0	94	52	41	0.43617	133	133	0	0	115	115	0	0	101	101	0	0	FAM184B	CDS	missense	-	4	NM_015688.2	NP_056503.1	c.2195C>T	p.Ser732Leu
chr4	25674375	C	A	241	238	0	0	299	225	70	0.234114	298	297	0	0	335	332	1	0.00298507	277	245	28	0.101083	286	279	0	0	SLC34A2	CDS	missense	+	-38	NM_001177998.2;NM_001177999.1;NM_006424.3	NP_001171469.2;NP_001171470.1;NP_006415.3	c.1293C>A;c.1293C>A;c.1296C>A	p.Ser431Arg;p.Ser431Arg;p.Ser432Arg
chr4	40120069	T	A	99	97	2	0.020202	123	102	19	0.154472	61	61	0	0	54	54	0	0	68	67	1	0.0147059	78	78	0	0	N4BP2	CDS	missense	+	138	NM_001318359.2;NM_018177.6;XM_006714023.3;XM_011513716.2;XM_011513717.2;XM_011513718.2;XM_011513719.2;XM_011513720.1;XM_011513721.1;XM_017008397.1;XM_017008398.1;XM_017008399.1	NP_001305288.1;NP_060647.2;XP_006714086.1;XP_011512018.1;XP_011512019.1;XP_011512020.1;XP_011512021.1;XP_011512022.1;XP_011512023.1;XP_016863886.1;XP_016863887.1;XP_016863888.1	c.1718T>A;c.1958T>A;c.1718T>A;c.2354T>A;c.2354T>A;c.1958T>A;c.1718T>A;c.1718T>A;c.1718T>A;c.2354T>A;c.1958T>A;c.1718T>A	p.Leu573His;p.Leu653His;p.Leu573His;p.Leu785His;p.Leu785His;p.Leu653His;p.Leu573His;p.Leu573His;p.Leu573His;p.Leu785His;p.Leu653His;p.Leu573His
chr4	41014381	T	C	122	119	1	0.00819672	172	132	39	0.226744	172	171	1	0.00581395	125	125	0	0	124	123	0	0	200	199	0	0	APBB2	CDS	missense	-	18	NM_001166050.2;NM_001330656.2;NM_001330658.2;NM_004307.2;NM_173075.5;XM_006714005.4;XM_006714007.4;XM_006714008.4;XM_006714009.4;XM_006714010.4;XM_006714011.4;XM_006714012.4;XM_011513686.3;XM_011513687.3;XM_011513688.3;XM_017008143.2;XM_017008144.2;XM_017008145.2;XM_017008151.2;XM_017008152.2;XM_017008154.2	NP_001159522.1;NP_001317585.1;NP_001317587.1;NP_004298.1;NP_775098.2;XP_006714068.1;XP_006714070.1;XP_006714071.1;XP_006714072.1;XP_006714073.1;XP_006714074.1;XP_006714075.1;XP_011511988.1;XP_011511989.1;XP_011511990.1;XP_016863632.1;XP_016863633.1;XP_016863634.1;XP_016863640.1;XP_016863641.1;XP_016863643.1	c.37A>G	p.Thr13Ala
chr4	41264144	G	A	116	115	1	0.00862069	173	139	33	0.190751	148	146	1	0.00675676	122	121	0	0	137	136	0	0	119	119	0	0	UCHL1	CDS	missense	+	-18	NM_004181.5	NP_004172.2	c.568G>A	p.Glu190Lys
chr4	42060200	G	A	87	87	0	0	109	86	23	0.211009	61	61	0	0	68	68	0	0	73	73	0	0	82	82	0	0	SLC30A9	CDS	missense	+	10	NM_006345.4;XM_017007654.2	NP_006336.3;XP_016863143.1	c.850G>A	p.Ala284Thr
chr4	48521123	C	A	113	64	49	0.433628	176	176	0	0	131	83	48	0.366412	115	114	1	0.00869565	117	117	0	0	164	164	0	0	FRYL	CDS	missense	-	-76	NM_015030.2;XM_005248090.5;XM_005248093.5;XM_011513680.3;XM_011513681.3;XM_011513682.3;XM_011513683.3;XM_011513684.3;XM_017008046.2;XM_024453988.1;XM_024453989.1;XM_024453990.1;XM_024453991.1;XM_024453992.1;XM_024453993.1;XM_024453994.1	NP_055845.1;XP_005248147.1;XP_005248150.1;XP_011511982.2;XP_011511983.2;XP_011511984.2;XP_011511985.1;XP_011511986.1;XP_016863535.1;XP_024309756.1;XP_024309757.1;XP_024309758.1;XP_024309759.1;XP_024309760.1;XP_024309761.1;XP_024309762.1	c.7614G>T;c.7659G>T;c.4707G>T;c.7932G>T;c.7935G>T;c.7890G>T;c.7659G>T;c.4707G>T;c.7614G>T;c.7935G>T;c.7890G>T;c.7659G>T;c.7659G>T;c.7659G>T;c.7614G>T;c.7614G>T	p.Glu2538Asp;p.Glu2553Asp;p.Glu1569Asp;p.Glu2644Asp;p.Glu2645Asp;p.Glu2630Asp;p.Glu2553Asp;p.Glu1569Asp;p.Glu2538Asp;p.Glu2645Asp;p.Glu2630Asp;p.Glu2553Asp;p.Glu2553Asp;p.Glu2553Asp;p.Glu2538Asp;p.Glu2538Asp
chr4	52628120	T	C	86	85	0	0	99	56	42	0.424242	102	99	0	0	69	69	0	0	82	62	20	0.243902	68	68	0	0	USP46	CDS	missense	-	44;44;44;8	NM_001134223.2;NM_022832.4;XM_017008557.2;NM_001286767.2	NP_001127695.1;NP_073743.2;XP_016864046.1;NP_001273696.1	c.140A>G;c.161A>G;c.161A>G;c.125A>G	p.Tyr47Cys;p.Tyr54Cys;p.Tyr54Cys;p.Tyr42Cys
chr4	53576022	C	A	13	13	0	0	13	8	5	0.384615	21	21	0	0	21	21	0	0	19	16	3	0.157895	21	21	0	0	LOC101928879	CDS	missense	+	426	XM_017008884.1	XP_016864373.1	c.457C>A	p.Leu153Met
chr4	56531164	T	C	42	42	0	0	57	56	1	0.0175439	69	69	0	0	34	34	0	0	31	31	0	0	50	0	48	0.96	THEGL	CDS	missense	+	-6	NM_001256475.2;XM_011534357.1;XM_011534361.2;XM_011534363.2;XM_011534364.1;XM_011534365.2	NP_001243404.1;XP_011532659.1;XP_011532663.1;XP_011532665.1;XP_011532666.1;XP_011532667.1	c.488T>C	p.Leu163Pro
chr4	64281062	C	T	89	88	1	0.011236	137	137	0	0	94	93	0	0	43	43	0	0	78	78	0	0	75	34	41	0.546667	TECRL	CDS	missense	-	-22	NM_001010874.5;NM_001363796.1;XM_005265662.5;XM_024453961.1	NP_001010874.2;NP_001350725.1;XP_005265719.1;XP_024309729.1	c.943G>A;c.943G>A;c.898G>A;c.898G>A	p.Val315Ile;p.Val315Ile;p.Val300Ile;p.Val300Ile
chr4	65420451	T	C	102	101	1	0.00980392	97	96	0	0	100	99	0	0	66	66	0	0	62	62	0	0	115	47	68	0.591304	EPHA5	CDS	missense	-	-11	NM_001281765.2;NM_001281766.2;NM_001281767.3;NM_001318761.1;NM_004439.8;NM_182472.5;XM_005265653.4;XM_011531735.3;XM_017007878.2;XM_017007879.2;XM_017007880.2;XM_017007881.2	NP_001268694.1;NP_001268695.1;NP_001268696.1;NP_001305690.1;NP_004430.4;NP_872272.2;XP_005265710.1;XP_011530037.1;XP_016863367.1;XP_016863368.1;XP_016863369.1;XP_016863370.1	c.1517A>G;c.1517A>G;c.1517A>G;c.1310A>G;c.1517A>G;c.1517A>G;c.1025A>G;c.1181A>G;c.1181A>G;c.1181A>G;c.1025A>G;c.1025A>G	p.Tyr506Cys;p.Tyr506Cys;p.Tyr506Cys;p.Tyr437Cys;p.Tyr506Cys;p.Tyr506Cys;p.Tyr342Cys;p.Tyr394Cys;p.Tyr394Cys;p.Tyr394Cys;p.Tyr342Cys;p.Tyr342Cys
chr4	75876299	C	A	76	76	0	0	72	72	0	0	72	72	0	0	57	36	21	0.368421	87	80	7	0.0804598	97	97	0	0	PPEF2	CDS	missense	-	-13	NM_006239.3;XM_011532039.2	NP_006230.2;XP_011530341.1	c.1308G>T	p.Glu436Asp
chr4	81031589	C	T	282	167	109	0.386525	309	305	1	0.00323625	306	302	3	0.00980392	288	284	0	0	252	250	1	0.00396825	300	295	0	0	BMP3	CDS	missense	+	-12	NM_001201.4;XM_006714291.3	NP_001192.3;XP_006714354.1	c.305C>T	p.Ala102Val
chr4	82984165	A	G	50	50	0	0	67	67	0	0	50	50	0	0	61	61	0	0	53	52	0	0	69	38	31	0.449275	LIN54	CDS	missense	-	-5	NM_001288996.2;NM_194282.4;XM_005262750.4;XM_006714081.3;XM_017007728.1	NP_001275925.1;NP_919258.2;XP_005262807.1;XP_006714144.1;XP_016863217.1	c.680T>C	p.Val227Ala
chr4	83267738	T	C	138	136	0	0	170	168	0	0	145	143	1	0.00689655	107	103	0	0	135	129	2	0.0148148	139	76	61	0.438849	COQ2	CDS	missense	-	37	NM_001358921.2;NM_015697.8	NP_001345850.1;NP_056512.5	c.799A>G;c.949A>G	p.Thr267Ala;p.Thr317Ala
chr4	84740334	G	A	165	165	0	0	177	177	0	0	155	154	0	0	109	109	0	0	137	137	0	0	154	96	58	0.376623	WDFY3	CDS	missense	-	83	NM_014991.5;XM_005262858.5;XM_011531757.3;XM_011531759.2;XM_011531760.3;XM_011531761.3;XM_011531762.3;XM_011531763.3;XM_011531764.3;XM_011531765.3;XM_011531766.2;XM_017007906.2;XM_017007907.2;XM_017007908.2;XM_017007909.1	NP_055806.2;XP_005262915.1;XP_011530059.1;XP_011530061.1;XP_011530062.1;XP_011530063.1;XP_011530064.1;XP_011530065.1;XP_011530066.1;XP_011530067.1;XP_011530068.1;XP_016863395.1;XP_016863396.1;XP_016863397.1;XP_016863398.1	c.6317C>T;c.6371C>T;c.6371C>T;c.6371C>T;c.6371C>T;c.6326C>T;c.6371C>T;c.6317C>T;c.6287C>T;c.6317C>T;c.6371C>T;c.6371C>T;c.6371C>T;c.6371C>T;c.4337C>T	p.Ala2106Val;p.Ala2124Val;p.Ala2124Val;p.Ala2124Val;p.Ala2124Val;p.Ala2109Val;p.Ala2124Val;p.Ala2106Val;p.Ala2096Val;p.Ala2106Val;p.Ala2124Val;p.Ala2124Val;p.Ala2124Val;p.Ala2124Val;p.Ala1446Val
chr4	84753776	G	A	146	75	70	0.479452	182	181	0	0	146	81	64	0.438356	86	85	0	0	104	103	0	0	176	175	0	0	WDFY3	CDS	missense	-	-80	NM_014991.5;XM_005262858.5;XM_011531757.3;XM_011531759.2;XM_011531760.3;XM_011531761.3;XM_011531762.3;XM_011531763.3;XM_011531764.3;XM_011531765.3;XM_011531766.2;XM_011531767.2;XM_017007906.2;XM_017007907.2;XM_017007908.2;XM_017007909.1	NP_055806.2;XP_005262915.1;XP_011530059.1;XP_011530061.1;XP_011530062.1;XP_011530063.1;XP_011530064.1;XP_011530065.1;XP_011530066.1;XP_011530067.1;XP_011530068.1;XP_011530069.1;XP_016863395.1;XP_016863396.1;XP_016863397.1;XP_016863398.1	c.5660C>T;c.5714C>T;c.5714C>T;c.5714C>T;c.5714C>T;c.5669C>T;c.5714C>T;c.5660C>T;c.5630C>T;c.5660C>T;c.5714C>T;c.5714C>T;c.5714C>T;c.5714C>T;c.5714C>T;c.3680C>T	p.Ser1887Phe;p.Ser1905Phe;p.Ser1905Phe;p.Ser1905Phe;p.Ser1905Phe;p.Ser1890Phe;p.Ser1905Phe;p.Ser1887Phe;p.Ser1877Phe;p.Ser1887Phe;p.Ser1905Phe;p.Ser1905Phe;p.Ser1905Phe;p.Ser1905Phe;p.Ser1905Phe;p.Ser1227Phe
chr4	99339649	T	C	40	38	0	0	41	39	2	0.0487805	43	43	0	0	26	25	0	0	29	29	0	0	55	0	55	1	ADH1C	CDS	missense	-	67	NM_000669.5	NP_000660.1	c.1031A>G	p.Asp344Gly
chr4	101895330	T	C	36	36	0	0	60	59	0	0	37	36	0	0	33	33	0	0	28	28	0	0	50	1	49	0.98	BANK1	CDS	missense	+	26	NM_001083907.3;NM_001127507.2;NM_017935.5;XM_017008337.2	NP_001077376.3;NP_001120979.2;NP_060405.5;XP_016863826.1	c.839T>C;c.530T>C;c.929T>C;c.839T>C	p.Val280Ala;p.Val177Ala;p.Val310Ala;p.Val280Ala
chr4	112431903	G	A	46	46	0	0	52	52	0	0	55	55	0	0	49	0	49	1	34	25	9	0.264706	76	76	0	0	ALPK1	CDS	missense	+	-679	NM_001102406.2;NM_001253884.1;NM_025144.4	NP_001095876.1;NP_001240813.1;NP_079420.3	c.2356G>A;c.2122G>A;c.2356G>A	p.Asp786Asn;p.Asp708Asn;p.Asp786Asn
chr4	122286721	T	C	45	45	0	0	54	24	30	0.555556	30	30	0	0	50	50	0	0	51	43	8	0.156863	35	34	1	0.0285714	KIAA1109	CDS	missense	+	-65	NM_015312.3;XM_005263282.1;XM_005263287.1;XM_006714344.1;XM_011532319.1;XM_011532320.3;XM_011532321.2;XM_011532322.1;XM_011532323.1;XM_011532324.1;XM_011532325.1;XM_011532326.1;XM_011532327.1;XM_011532330.1;XM_017008695.1;XM_017008696.1;XM_017008697.1;XM_017008698.1;XM_024454243.1	NP_056127.2;XP_005263339.1;XP_005263344.1;XP_006714407.1;XP_011530621.1;XP_011530622.1;XP_011530623.1;XP_011530624.1;XP_011530625.1;XP_011530626.1;XP_011530627.1;XP_011530628.1;XP_011530629.1;XP_011530632.1;XP_016864184.1;XP_016864185.1;XP_016864186.1;XP_016864187.1;XP_024310011.1	c.9218T>C;c.9218T>C;c.9218T>C;c.9215T>C;c.9218T>C;c.9218T>C;c.9218T>C;c.9215T>C;c.9167T>C;c.9218T>C;c.9218T>C;c.9089T>C;c.9068T>C;c.7469T>C;c.9218T>C;c.9167T>C;c.9218T>C;c.6449T>C;c.7370T>C	p.Ile3073Thr;p.Ile3073Thr;p.Ile3073Thr;p.Ile3072Thr;p.Ile3073Thr;p.Ile3073Thr;p.Ile3073Thr;p.Ile3072Thr;p.Ile3056Thr;p.Ile3073Thr;p.Ile3073Thr;p.Ile3030Thr;p.Ile3023Thr;p.Ile2490Thr;p.Ile3073Thr;p.Ile3056Thr;p.Ile3073Thr;p.Ile2150Thr;p.Ile2457Thr
chr4	154612428	G	T	19	0	18	0.947368	21	21	0	0	18	18	0	0	12	12	0	0	10	10	0	0	21	21	0	0	FGG	CDS	missense	-	8	NM_000509.5;NM_021870.3	NP_000500.2;NP_068656.2	c.86C>A	p.Ala29Asp
chr4	173529249	T	C	9	8	0	0	8	8	0	0	11	11	0	0	13	12	1	0.0769231	20	19	0	0	17	1	16	0.941176	HAND2	CDS	missense	-	-515	NM_021973.3	NP_068808.1	c.41A>G	p.His14Arg
chr5	240385	A	G	71	71	0	0	132	104	28	0.212121	79	78	0	0	101	101	0	0	75	75	0	0	81	81	0	0	SDHA	CDS	missense	+	28	NM_001294332.1;NM_001330758.1;NM_004168.4;XM_011514072.2;XM_011514073.2;XM_017009685.2;XM_024446143.1	NP_001281261.1;NP_001317687.1;NP_004159.2;XP_011512374.1;XP_011512375.1;XP_016865174.1;XP_024301911.1	c.1316A>G;c.1460A>G;c.1460A>G;c.1460A>G;c.1460A>G;c.1460A>G;c.1316A>G	p.Asn439Ser;p.Asn487Ser;p.Asn487Ser;p.Asn487Ser;p.Asn487Ser;p.Asn487Ser;p.Asn439Ser
chr5	1878153	G	A	229	227	1	0.00436681	264	204	59	0.223485	227	224	0	0	246	246	0	0	271	269	0	0	221	221	0	0	IRX4	CDS	missense	-	640	NM_001278632.1;NM_001278633.1;NM_001278634.2;NM_001278635.1;NM_016358.3	NP_001265561.1;NP_001265562.1;NP_001265563.1;NP_001265564.1;NP_057442.1	c.1376C>T;c.1454C>T;c.1376C>T;c.1454C>T;c.1376C>T	p.Thr459Ile;p.Thr485Ile;p.Thr459Ile;p.Thr485Ile;p.Thr459Ile
chr5	7766780	C	T	79	39	40	0.506329	102	102	0	0	100	52	47	0.47	70	70	0	0	76	74	1	0.0131579	94	91	1	0.0106383	ADCY2	CDS	missense	+	-27	NM_020546.3;XM_011513942.2	NP_065433.2;XP_011512244.1	c.2188C>T;c.2050C>T	p.Arg730Cys;p.Arg684Cys
chr5	7831882	C	G	110	108	0	0	111	110	1	0.00900901	146	144	1	0.00684932	123	121	2	0.0162602	136	134	2	0.0147059	94	59	33	0.351064	C5orf49	CDS	missense	-	148	NM_001089584.3;XM_011513963.2	NP_001083053.1;XP_011512265.1	c.412G>C;c.316G>C	p.Glu138Gln;p.Glu106Gln
chr5	16701129	T	C	386	377	0	0	447	443	2	0.00447427	449	442	3	0.00668151	390	186	203	0.520513	410	347	60	0.146341	385	375	2	0.00519481	MYO10	CDS	missense	-	-167	NM_012334.3;XM_005248306.4;XM_005248307.2;XM_006714475.3;XM_011514046.2	NP_036466.2;XP_005248363.1;XP_005248364.1;XP_006714538.1;XP_011512348.1	c.3266A>G;c.1340A>G;c.1337A>G;c.3197A>G;c.1337A>G	p.Tyr1089Cys;p.Tyr447Cys;p.Tyr446Cys;p.Tyr1066Cys;p.Tyr446Cys
chr5	31305414	A	T	78	78	0	0	113	113	0	0	91	91	0	0	79	38	41	0.518987	62	54	8	0.129032	101	101	0	0	CDH6	CDS	missense	+	-14	NM_001362435.2;NM_004932.4;XM_011513921.3;XM_017008910.2	NP_001349364.1;NP_004923.1;XP_011512223.1;XP_016864399.1	c.1240A>T	p.Arg414Trp
chr5	33988320	G	T	32	32	0	0	49	49	0	0	49	19	30	0.612245	38	38	0	0	33	33	0	0	62	62	0	0	AMACR	CDS	missense	-	42	NM_001167595.2	NP_001161067.1	c.1173C>A	p.Asn391Lys
chr5	52800472	G	A	164	164	0	0	193	154	39	0.202073	168	168	0	0	206	205	0	0	132	131	0	0	212	212	0	0	PELO	CDS	missense	+	588	NM_015946.5	NP_057030.3	c.78G>A	p.Met26Ile
chr5	55267713	T	C	43	41	0	0	40	40	0	0	23	22	1	0.0434783	38	37	0	0	20	20	0	0	52	19	32	0.615385	DHX29	CDS	missense	-	-28	NM_001345964.2;NM_001345965.2;NM_019030.4	NP_001332893.1;NP_001332894.1;NP_061903.2	c.3251A>G;c.1496A>G;c.3404A>G	p.His1084Arg;p.His499Arg;p.His1135Arg
chr5	64214338	G	A	77	77	0	0	57	56	1	0.0175439	89	89	0	0	69	41	28	0.405797	54	49	5	0.0925926	63	62	1	0.015873	RNF180	CDS	missense	+	-180	NM_001113561.2;NM_001323292.1;NM_178532.4;XM_017009383.1;XM_017009384.1;XM_017009385.1;XM_017009386.2;XM_017009387.1;XM_017009388.1;XM_017009389.1	NP_001107033.1;NP_001310221.1;NP_848627.1;XP_016864872.1;XP_016864873.1;XP_016864874.1;XP_016864875.1;XP_016864876.1;XP_016864877.1;XP_016864878.1	c.1012G>A;c.1012G>A;c.1012G>A;c.1012G>A;c.1234G>A;c.1234G>A;c.1012G>A;c.1012G>A;c.1012G>A;c.1012G>A	p.Ala338Thr;p.Ala338Thr;p.Ala338Thr;p.Ala338Thr;p.Ala412Thr;p.Ala412Thr;p.Ala338Thr;p.Ala338Thr;p.Ala338Thr;p.Ala338Thr
chr5	69258105	G	A	111	109	0	0	138	138	0	0	89	89	0	0	95	36	59	0.621053	91	72	19	0.208791	109	109	0	0	CDK7	CDS	missense	+	-49	NM_001324069.2;NM_001324070.2;NM_001324071.2;NM_001324072.1;NM_001324074.2;NM_001324075.2;NM_001324077.1;NM_001324078.2;NM_001799.4;XM_011543094.2	NP_001310998.1;NP_001310999.1;NP_001311000.1;NP_001311001.1;NP_001311003.1;NP_001311004.1;NP_001311006.1;NP_001311007.1;NP_001790.1;XP_011541396.1	c.237G>A;c.189G>A;c.189G>A;c.81G>A;c.81G>A;c.81G>A;c.81G>A;c.81G>A;c.360G>A;c.9G>A	p.Met79Ile;p.Met63Ile;p.Met63Ile;p.Met27Ile;p.Met27Ile;p.Met27Ile;p.Met27Ile;p.Met27Ile;p.Met120Ile;p.Met3Ile
chr5	90652434	T	C	133	132	0	0	153	124	27	0.176471	160	157	0	0	126	126	0	0	130	128	1	0.00769231	150	149	0	0	ADGRV1	CDS	missense	+	89	NM_032119.4;XM_017009963.2;XM_017009964.2;XM_017009965.1;XM_017009966.2;XM_017009967.1;XM_017009968.2;XM_017009969.2;XM_017009970.2;XM_017009971.2;XM_017009974.2	NP_115495.3;XP_016865452.1;XP_016865453.1;XP_016865454.1;XP_016865455.1;XP_016865456.1;XP_016865457.1;XP_016865458.1;XP_016865459.1;XP_016865460.1;XP_016865463.1	c.3505T>C;c.3505T>C;c.3505T>C;c.3502T>C;c.3505T>C;c.3409T>C;c.3505T>C;c.3505T>C;c.3505T>C;c.3505T>C;c.3505T>C	p.Phe1169Leu;p.Phe1169Leu;p.Phe1169Leu;p.Phe1168Leu;p.Phe1169Leu;p.Phe1137Leu;p.Phe1169Leu;p.Phe1169Leu;p.Phe1169Leu;p.Phe1169Leu;p.Phe1169Leu
chr5	94154041	T	C	114	111	0	0	127	126	0	0	136	136	0	0	98	96	0	0	142	141	0	0	127	68	57	0.448819	KIAA0825	CDS	missense	-	84	NM_001145678.2;XM_006714588.2	NP_001139150.1;XP_006714651.1	c.3794A>G;c.3809A>G	p.Asn1265Ser;p.Asn1270Ser
chr5	95621443	C	T	177	177	0	0	138	100	38	0.275362	185	183	1	0.00540541	138	138	0	0	212	188	22	0.103774	197	197	0	0	GPR150	CDS	missense	+	-700	NM_199243.3	NP_954713.1	c.1168C>T	p.His390Tyr
chr5	102263745	T	C	126	126	0	0	137	136	1	0.00729927	144	141	1	0.00694444	95	93	1	0.0105263	106	81	25	0.235849	149	147	0	0	SLCO4C1	CDS	missense	-	36	NM_180991.5;XM_011543370.2;XM_011543372.1	NP_851322.3;XP_011541672.1;XP_011541674.1	c.838A>G;c.574A>G;c.424A>G	p.Ile280Val;p.Ile192Val;p.Ile142Val
chr5	112887110	C	T	92	91	1	0.0108696	101	80	18	0.178218	128	124	1	0.0078125	99	98	0	0	117	103	14	0.119658	100	98	0	0	REEP5	CDS	missense	-	74	NM_005669.5;XM_017009844.2	NP_005660.4;XP_016865333.1	c.425G>A	p.Arg142His
chr5	113434700	T	C	168	168	0	0	114	84	30	0.263158	149	148	0	0	183	183	0	0	153	153	0	0	178	176	2	0.011236	TSSK1B	CDS	missense	-	290	NM_032028.4	NP_114417.1	c.140A>G	p.Lys47Arg
chr5	119133939	C	A	144	144	0	0	139	110	29	0.208633	154	154	0	0	149	149	0	0	136	134	1	0.00735294	158	156	1	0.00632911	DMXL1	CDS	missense	+	-240	NM_001290321.2;NM_001290322.3;NM_001349239.2;NM_001349240.1;NM_005509.6;XM_005271909.4;XM_005271910.5;XM_005271912.2;XM_011543212.2;XM_011543213.2;XM_011543214.2;XM_011543215.2;XM_017009143.1;XM_017009144.1;XM_017009145.1;XM_017009146.1;XM_017009147.1;XM_017009148.1	NP_001277250.1;NP_001277251.1;NP_001336168.1;NP_001336169.1;NP_005500.4;XP_005271966.1;XP_005271967.1;XP_005271969.1;XP_011541514.1;XP_011541515.1;XP_011541516.1;XP_011541517.1;XP_016864632.1;XP_016864633.1;XP_016864634.1;XP_016864635.1;XP_016864636.1;XP_016864637.1	c.2015C>A;c.1496C>A;c.2015C>A;c.2015C>A;c.2015C>A;c.2015C>A;c.2015C>A;c.1817C>A;c.2015C>A;c.2015C>A;c.1496C>A;c.1496C>A;c.1817C>A;c.1817C>A;c.1817C>A;c.1808C>A;c.2015C>A;c.1496C>A	p.Pro672His;p.Pro499His;p.Pro672His;p.Pro672His;p.Pro672His;p.Pro672His;p.Pro672His;p.Pro606His;p.Pro672His;p.Pro672His;p.Pro499His;p.Pro499His;p.Pro606His;p.Pro606His;p.Pro606His;p.Pro603His;p.Pro672His;p.Pro499His
chr5	129737120	A	G	173	172	1	0.00578035	206	158	45	0.218447	173	171	1	0.00578035	177	177	0	0	226	225	0	0	190	186	3	0.0157895	ADAMTS19	CDS	missense	+	54	NM_133638.5;XM_011543246.2;XM_011543247.2;XM_011543248.2;XM_011543249.2;XM_017009174.1;XM_017009175.1;XM_017009176.1	NP_598377.4;XP_011541548.1;XP_011541549.1;XP_011541550.1;XP_011541551.1;XP_016864663.1;XP_016864664.1;XP_016864665.1	c.3544A>G;c.2857A>G;c.2386A>G;c.2386A>G;c.2245A>G;c.2563A>G;c.2245A>G;c.2233A>G	p.Ile1182Val;p.Ile953Val;p.Ile796Val;p.Ile796Val;p.Ile749Val;p.Ile855Val;p.Ile749Val;p.Ile745Val
chr5	132210367	A	G	84	84	0	0	109	79	29	0.266055	93	93	0	0	79	79	0	0	96	95	0	0	105	103	1	0.00952381	P4HA2	CDS	missense	-	-84	NM_001017974.2;NM_001142598.2;NM_001142599.2;NM_001365677.2;NM_001365678.2;NM_001365679.2;NM_001365680.2;NM_001365681.2;NM_004199.3;XM_005272117.4;XM_005272118.4;XM_005272119.4;XM_005272120.4;XM_006714728.3;XM_024446255.1;XM_024446256.1	NP_001017974.1;NP_001136070.1;NP_001136071.1;NP_001352606.1;NP_001352607.1;NP_001352608.1;NP_001352609.1;NP_001352610.1;NP_004190.1;XP_005272174.1;XP_005272175.1;XP_005272176.1;XP_005272177.1;XP_006714791.1;XP_024302023.1;XP_024302024.1	c.626T>C	p.Val209Ala
chr5	139379829	C	T	245	241	1	0.00408163	315	314	0	0	284	283	0	0	249	246	0	0	274	272	0	0	211	111	99	0.469194	SLC23A1	CDS	missense	-	6	NM_005847.5;NM_152685.3;XM_005272148.3;XM_005272149.4;XM_006714741.2;XM_011543765.2;XM_011543766.1;XM_011543767.1;XM_011543768.1;XM_011543769.1	NP_005838.3;NP_689898.2;XP_005272205.3;XP_005272206.3;XP_006714804.2;XP_011542067.1;XP_011542068.1;XP_011542069.1;XP_011542070.1;XP_011542071.1	c.774G>A;c.786G>A;c.894G>A;c.882G>A;c.894G>A;c.894G>A;c.675G>A;c.579G>A;c.459G>A;c.69G>A	p.Met258Ile;p.Met262Ile;p.Met298Ile;p.Met294Ile;p.Met298Ile;p.Met298Ile;p.Met225Ile;p.Met193Ile;p.Met153Ile;p.Met23Ile
chr5	139396792	C	T	165	163	0	0	213	213	0	0	176	174	1	0.00568182	151	149	1	0.00662252	168	162	2	0.0119048	172	94	76	0.44186	SPATA24	CDS	missense	-	164	XM_005271916.4;XM_011543252.2;XM_011543253.2	XP_005271973.1;XP_011541554.1;XP_011541555.1	c.652G>A;c.535G>A;c.535G>A	p.Ala218Thr;p.Ala179Thr;p.Ala179Thr
chr5	140114918	T	C	324	321	1	0.00308642	406	330	71	0.174877	415	412	0	0	318	316	0	0	412	409	2	0.00485437	428	426	0	0	PURA	CDS	missense	+	810	NM_005859.5	NP_005850.1	c.737T>C	p.Val246Ala
chr5	140808488	C	T	239	236	0	0	244	244	0	0	312	310	0	0	320	156	159	0.496875	289	255	34	0.117647	278	274	1	0.00359712	PCDHA4	CDS	missense	+	-1085;1421	NM_018907.4;NM_031500.3	NP_061730.1;NP_113688.1	c.1301C>T	p.Ser434Leu
chr5	141136639	T	C	120	120	0	0	116	114	0	0	133	132	1	0.0075188	104	104	0	0	98	76	21	0.214286	131	130	0	0	PCDHB5	CDS	missense	+	1434	NM_015669.5	NP_056484.2	c.1205T>C	p.Leu402Pro
chr5	141192605	T	C	117	117	0	0	149	119	30	0.201342	118	117	1	0.00847458	113	113	0	0	137	137	0	0	144	144	0	0	PCDHB10	CDS	missense	+	253	NM_018930.4	NP_061753.1	c.53T>C	p.Phe18Ser
chr5	141587101	C	T	80	80	0	0	114	89	25	0.219298	100	100	0	0	120	120	0	0	145	143	0	0	94	94	0	0	DIAPH1	CDS	missense	-	-60	NM_001079812.3;NM_001314007.2;NM_005219.5;XM_024454384.1;XM_024454385.1;XM_024454386.1;XM_024454387.1	NP_001073280.1;NP_001300936.1;NP_005210.3;XP_024310152.1;XP_024310153.1;XP_024310154.1;XP_024310155.1	c.214G>A;c.241G>A;c.241G>A;c.241G>A;c.214G>A;c.205G>A;c.175G>A	p.Ala72Thr;p.Ala81Thr;p.Ala81Thr;p.Ala81Thr;p.Ala72Thr;p.Ala69Thr;p.Ala59Thr
chr5	148111895	T	C	75	44	31	0.413333	74	74	0	0	103	48	54	0.524272	86	85	0	0	107	107	0	0	123	123	0	0	SPINK5	CDS	missense	+	-1	NM_001127698.2;NM_001127699.2;NM_006846.4;XM_011537551.2	NP_001121170.1;NP_001121171.1;NP_006837.2;XP_011535853.1	c.1820T>C;c.1820T>C;c.1820T>C;c.1736T>C	p.Phe607Ser;p.Phe607Ser;p.Phe607Ser;p.Phe579Ser
chr5	149010377	C	T	159	159	0	0	154	121	32	0.207792	162	161	0	0	88	88	0	0	175	165	10	0.0571429	122	122	0	0	SH3TC2	CDS	missense	-	16	NM_024577.4	NP_078853.2	c.3220G>A	p.Ala1074Thr
chr5	151277648	G	T	291	291	0	0	271	270	1	0.00369004	297	297	0	0	246	243	1	0.00406504	327	327	0	0	265	147	116	0.437736	SLC36A3	CDS	missense	-	14	XM_011537629.3	XP_011535931.1	c.988C>A	p.Pro330Thr
chr5	153698080	G	A	59	59	0	0	50	50	0	0	58	58	0	0	56	40	16	0.285714	94	93	0	0	56	56	0	0	GRIA1	CDS	missense	+	37	NM_000827.4;NM_001114183.1;NM_001258019.1;NM_001258020.1;NM_001258021.1;NM_001258022.1;NM_001258023.1;NM_001364165.1;NM_001364166.1;NM_001364167.1;XM_017009392.1	NP_000818.2;NP_001107655.1;NP_001244948.1;NP_001244949.1;NP_001244950.1;NP_001244951.1;NP_001244952.1;NP_001351094.1;NP_001351095.1;NP_001351096.1;XP_016864881.1	c.1171G>A;c.1171G>A;c.931G>A;c.886G>A;c.1201G>A;c.1201G>A;c.964G>A;c.1003G>A;c.1198G>A;c.964G>A;c.1201G>A	p.Ala391Thr;p.Ala391Thr;p.Ala311Thr;p.Ala296Thr;p.Ala401Thr;p.Ala401Thr;p.Ala322Thr;p.Ala335Thr;p.Ala400Thr;p.Ala322Thr;p.Ala401Thr
chr6	3140484	A	G	99	98	0	0	215	215	0	0	145	145	0	0	252	201	50	0.198413	195	191	1	0.00512821	116	114	0	0	BPHL	CDS	missense	+	-26	NM_001302777.1;NM_004332.4	NP_001289706.1;NP_004323.2	c.712A>G;c.763A>G	p.Ile238Val;p.Ile255Val
chr6	7414296	T	C	59	59	0	0	104	78	26	0.25	65	64	0	0	80	79	1	0.0125	100	90	10	0.1	38	38	0	0	RIOK1	CDS	missense	+	59	NM_001348194.1;NM_031480.3;XM_011514933.3	NP_001335123.1;NP_113668.2;XP_011513235.2	c.1190T>C;c.1502T>C;c.1538T>C	p.Ile397Thr;p.Ile501Thr;p.Ile513Thr
chr6	7414307	G	A	57	56	0	0	104	76	28	0.269231	63	63	0	0	79	79	0	0	98	86	11	0.112245	40	40	0	0	RIOK1	CDS	missense	+	70	NM_001348194.1;NM_031480.3;XM_011514933.3	NP_001335123.1;NP_113668.2;XP_011513235.2	c.1201G>A;c.1513G>A;c.1549G>A	p.Glu401Lys;p.Glu505Lys;p.Glu517Lys
chr6	13591816	C	T	338	336	0	0	409	324	83	0.202934	367	363	0	0	317	315	0	0	292	292	0	0	166	162	4	0.0240964	SIRT5	CDS	missense	+	-79	NM_001193267.2;NM_001242827.1;NM_001376798.1;NM_001376799.1;NM_001376800.1;NM_001376801.1;NM_001376802.1;NM_001376803.1;NM_001376804.1;NM_001376805.1;NM_001376806.1;NM_001376807.1;NM_001376808.1;NM_001376809.1;NM_001376810.1;NM_001376811.1;NM_001376812.1;NM_001376813.1;NM_001376814.1;NM_012241.5;NM_031244.3;XM_011514444.2;XM_017010620.2;XM_017010622.2;XM_017010624.2;XM_024446388.1	NP_001180196.1;NP_001229756.1;NP_001363727.1;NP_001363728.1;NP_001363729.1;NP_001363730.1;NP_001363731.1;NP_001363732.1;NP_001363733.1;NP_001363734.1;NP_001363735.1;NP_001363736.1;NP_001363737.1;NP_001363738.1;NP_001363739.1;NP_001363740.1;NP_001363741.1;NP_001363742.1;NP_001363743.1;NP_036373.1;NP_112534.1;XP_011512746.1;XP_016866109.1;XP_016866111.1;XP_016866113.1;XP_024302156.1	c.397C>T;c.73C>T;c.397C>T;c.397C>T;c.397C>T;c.397C>T;c.397C>T;c.397C>T;c.397C>T;c.397C>T;c.397C>T;c.397C>T;c.397C>T;c.397C>T;c.397C>T;c.280C>T;c.73C>T;c.397C>T;c.397C>T;c.397C>T;c.397C>T;c.280C>T;c.397C>T;c.280C>T;c.397C>T;c.397C>T	p.Arg133Trp;p.Arg25Trp;p.Arg133Trp;p.Arg133Trp;p.Arg133Trp;p.Arg133Trp;p.Arg133Trp;p.Arg133Trp;p.Arg133Trp;p.Arg133Trp;p.Arg133Trp;p.Arg133Trp;p.Arg133Trp;p.Arg133Trp;p.Arg133Trp;p.Arg94Trp;p.Arg25Trp;p.Arg133Trp;p.Arg133Trp;p.Arg133Trp;p.Arg133Trp;p.Arg94Trp;p.Arg133Trp;p.Arg94Trp;p.Arg133Trp;p.Arg133Trp
chr6	15508354	T	C	109	109	0	0	138	136	1	0.00724638	108	108	0	0	105	56	48	0.457143	98	95	3	0.0306122	56	56	0	0	JARID2	CDS	missense	+	15	NM_001267040.1;NM_004973.4;XM_011514579.3;XM_017010833.2;XM_017010834.2;XM_017010835.2;XM_024446424.1;XM_024446425.1	NP_001253969.1;NP_004964.2;XP_011512881.1;XP_016866322.1;XP_016866323.1;XP_016866324.1;XP_024302192.1;XP_024302193.1	c.2230T>C;c.2746T>C;c.2935T>C;c.2890T>C;c.2230T>C;c.2230T>C;c.2677T>C;c.2230T>C	p.Trp744Arg;p.Trp916Arg;p.Trp979Arg;p.Trp964Arg;p.Trp744Arg;p.Trp744Arg;p.Trp893Arg;p.Trp744Arg
chr6	24797550	T	C	144	144	0	0	148	103	45	0.304054	174	174	0	0	118	118	0	0	119	100	18	0.151261	62	62	0	0	ARMH2	CDS	missense	-	-216	NM_001282492.2	NP_001269421.1	c.553A>G	p.Asn185Asp
chr6	26045444	A	G	184	176	2	0.0108696	207	200	1	0.00483092	173	166	0	0	143	83	58	0.405594	200	181	14	0.07	73	73	0	0	H3C3	CDS	missense	+	61	NM_003531.3	NP_003522.1	c.34A>G	p.Thr12Ala
chr6	27911662	A	G	111	66	45	0.405405	168	167	1	0.00595238	136	136	0	0	145	143	0	0	95	95	0	0	53	53	0	0	OR2B2	CDS	missense	-	-478	NM_033057.2	NP_149046.2	c.658T>C	p.Phe220Leu
chr6	28586377	T	C	150	147	2	0.0133333	150	110	39	0.26	192	191	1	0.00520833	158	155	0	0	121	120	0	0	81	79	1	0.0123457	ZBED9	CDS	missense	-	-80	NM_052923.2	NP_443155.1	c.341A>G	p.Glu114Gly
chr6	30562392	A	G	183	182	0	0	225	188	37	0.164444	182	182	0	0	183	182	0	0	204	203	1	0.00490196	110	110	0	0	PRR3	CDS	missense	+	4	NM_001077497.3;NM_025263.4	NP_001070965.1;NP_079539.2	c.401A>G;c.464A>G	p.Lys134Arg;p.Lys155Arg
chr6	30986930	C	A	467	246	211	0.45182	431	430	0	0	572	290	274	0.479021	415	412	2	0.00481928	467	466	0	0	243	242	0	0	MUC21	CDS	missense	+	694	NM_001010909.5	NP_001010909.2	c.755C>A	p.Ala252Asp
chr6	31811576	C	T	136	136	0	0	183	181	0	0	133	132	1	0.0075188	120	118	0	0	108	83	25	0.231481	89	89	0	0	HSPA1L	CDS	missense	-	410	NM_005527.4	NP_005518.3	c.397G>A	p.Ala133Thr
chr6	31900566	G	T	278	273	0	0	339	242	87	0.256637	329	324	1	0.00303951	230	228	0	0	294	265	28	0.0952381	173	173	0	0	ZBTB12	CDS	missense	-	760	NM_181842.3;XM_011514383.2	NP_862825.1;XP_011512685.2	c.740C>A	p.Ala247Asp
chr6	31964082	G	A	399	184	209	0.52381	461	449	2	0.00433839	466	463	0	0	368	367	0	0	405	402	0	0	197	194	1	0.00507614	SKIV2L	CDS	missense	+	-44	NM_006929.5;XM_011514815.3	NP_008860.4;XP_011513117.1	c.1817G>A	p.Arg606His
chr6	32040529	C	T	635	629	0	0	746	737	0	0	804	795	2	0.00248756	566	561	1	0.00176678	778	537	231	0.296915	322	321	1	0.00310559	CYP21A2	CDS	missense	+	-56	NM_000500.9;NM_001128590.3;NM_001368143.1;NM_001368144.1	NP_000491.4;NP_001122062.3;NP_001355072.1;NP_001355073.1	c.1063C>T;c.973C>T;c.658C>T;c.658C>T	p.Arg355Cys;p.Arg325Cys;p.Arg220Cys;p.Arg220Cys
chr6	32045119	T	C	209	200	1	0.00478469	264	209	54	0.204545	271	264	4	0.0147601	205	201	1	0.00487805	247	224	19	0.0769231	154	153	0	0	TNXB	CDS	missense	-	-114	NM_001365276.2;NM_019105.8;NM_032470.3	NP_001352205.1;NP_061978.6;NP_115859.2	c.10814A>G;c.10808A>G;c.101A>G	p.Asp3605Gly;p.Asp3603Gly;p.Asp34Gly
chr6	32095919	G	A	518	516	2	0.003861	621	466	154	0.247987	640	638	1	0.0015625	582	581	1	0.00171821	655	591	61	0.0931298	277	277	0	0	TNXB	CDS	missense	-	-309	NM_001365276.2;NM_019105.8	NP_001352205.1;NP_061978.6	c.1934C>T	p.Pro645Leu
chr6	32201263	C	A	183	183	0	0	213	212	0	0	223	223	0	0	180	89	91	0.505556	218	190	26	0.119266	86	86	0	0	NOTCH4	CDS	missense	-	-147	NM_004557.4	NP_004548.3	c.3993G>T	p.Lys1331Asn
chr6	32584340	A	G	294	260	34	0.115646	298	275	23	0.0771812	359	331	28	0.0779944	303	280	23	0.0759076	308	294	14	0.0454545	139	104	35	0.251799	HLA-DRB1	CDS	missense	-	39	NM_002124.3	NP_002115.2	c.139T>C	p.Phe47Leu
chr6	32584354	C	G	194	181	13	0.0670103	204	188	16	0.0784314	246	227	19	0.0772358	205	187	18	0.0878049	236	217	19	0.0805085	25	16	9	0.36	HLA-DRB1	CDS	missense	-	25	NM_002124.3	NP_002115.2	c.125G>C	p.Arg42Thr
chr6	34530506	A	G	159	158	0	0	198	198	0	0	186	185	1	0.00537634	139	61	78	0.561151	190	170	20	0.105263	77	77	0	0	PACSIN1	CDS	missense	+	47	NM_001199583.2;NM_020804.5;XM_011514541.1	NP_001186512.1;NP_065855.1;XP_011512843.1	c.956A>G	p.Gln319Arg
chr6	35456196	G	T	223	220	1	0.0044843	293	232	61	0.208191	238	235	0	0	252	252	0	0	263	222	39	0.148289	130	130	0	0	FANCE	CDS	missense	+	-158	NM_021922.3;XM_005248885.2;XM_005248886.2;XM_005248887.2;XM_005248888.3;XM_011514343.2	NP_068741.1;XP_005248942.1;XP_005248943.1;XP_005248944.1;XP_005248945.1;XP_011512645.1	c.698G>T;c.698G>T;c.698G>T;c.698G>T;c.698G>T;c.404G>T	p.Arg233Ile;p.Arg233Ile;p.Arg233Ile;p.Arg233Ile;p.Arg233Ile;p.Arg135Ile
chr6	35476373	T	C	56	56	0	0	76	76	0	0	57	56	0	0	58	29	29	0.5	75	64	11	0.146667	47	47	0	0	TEAD3	CDS	missense	-	63	NM_003214.4	NP_003205.2	c.655A>G	p.Thr219Ala
chr6	37647292	T	A	39	36	0	0	37	23	12	0.324324	33	31	0	0	38	37	0	0	55	48	5	0.0909091	13	11	0	0	MDGA1	CDS	missense	-	33	NM_153487.4;XM_006715056.3;XM_017010734.1	NP_705691.1;XP_006715119.1;XP_016866223.1	c.1927A>T	p.Thr643Ser
chr6	42110277	G	T	154	154	0	0	193	193	0	0	161	161	0	0	140	139	0	0	155	112	43	0.277419	66	66	0	0	C6orf132	CDS	missense	-	15	NM_001164446.3	NP_001157918.1	c.267C>A	p.Asn89Lys
chr6	46884148	C	A	185	184	0	0	195	195	0	0	239	238	0	0	199	199	0	0	200	200	0	0	161	75	86	0.534161	ADGRF5	CDS	missense	-	-54	NM_001098518.2;NM_015234.5;XM_005248892.3;XM_005248893.3;XM_005248894.4;XM_005248895.4;XM_011514353.3;XM_017010418.2;XM_017010419.2;XM_017010420.2;XM_017010421.2;XM_017010422.2	NP_001091988.1;NP_056049.4;XP_005248949.1;XP_005248950.1;XP_005248951.1;XP_005248952.1;XP_011512655.1;XP_016865907.1;XP_016865908.1;XP_016865909.1;XP_016865910.1;XP_016865911.1	c.452G>T	p.Cys151Phe
chr6	47284366	T	C	264	259	2	0.00757576	301	220	80	0.265781	309	305	0	0	346	340	4	0.0115607	258	257	1	0.00387597	272	269	3	0.0110294	TNFRSF21	CDS	missense	-	67	NM_014452.5;XM_017010744.2	NP_055267.1;XP_016866233.1	c.815A>G	p.Glu272Gly
chr6	47879277	C	T	208	206	0	0	223	223	0	0	243	242	0	0	280	150	130	0.464286	221	199	20	0.0904977	225	224	0	0	PTCHD4	CDS	missense	-	660	NM_001013732.3;XM_011514639.2;XM_017010891.1;XM_017010892.1;XM_017010893.1;XM_017010894.1;XM_017010895.1	NP_001013754.3;XP_011512941.1;XP_016866380.1;XP_016866381.1;XP_016866382.1;XP_016866383.1;XP_016866384.1	c.1567G>A;c.808G>A;c.1741G>A;c.1732G>A;c.1558G>A;c.757G>A;c.757G>A	p.Val523Ile;p.Val270Ile;p.Val581Ile;p.Val578Ile;p.Val520Ile;p.Val253Ile;p.Val253Ile
chr6	51627107	G	T	89	89	0	0	102	79	23	0.22549	128	127	0	0	89	88	0	0	79	79	0	0	109	109	0	0	PKHD1	CDS	missense	-	10	NM_138694.4;XM_011514680.3;XM_011514682.3;XM_011514683.3;XM_011514684.3;XM_011514690.3;XM_011514691.3;XM_017010944.2;XM_017010945.2;XM_017010946.2;XM_017010947.2;XM_017010948.2;XM_017010949.2	NP_619639.3;XP_011512982.1;XP_011512984.1;XP_011512985.1;XP_011512986.1;XP_011512992.1;XP_011512993.1;XP_016866433.1;XP_016866434.1;XP_016866435.1;XP_016866436.1;XP_016866437.1;XP_016866438.1	c.11675C>A;c.11675C>A;c.11537C>A;c.11033C>A;c.10964C>A;c.5750C>A;c.5750C>A;c.11675C>A;c.11600C>A;c.11480C>A;c.11411C>A;c.10964C>A;c.9815C>A	p.Pro3892His;p.Pro3892His;p.Pro3846His;p.Pro3678His;p.Pro3655His;p.Pro1917His;p.Pro1917His;p.Pro3892His;p.Pro3867His;p.Pro3827His;p.Pro3804His;p.Pro3655His;p.Pro3272His
chr6	53795297	T	C	244	243	0	0	279	223	52	0.18638	300	296	1	0.00333333	256	252	1	0.00390625	225	201	21	0.0933333	223	221	1	0.0044843	LRRC1	CDS	missense	+	-119	NM_018214.5;XM_011514726.2;XM_017010997.1	NP_060684.4;XP_011513028.1;XP_016866486.1	c.41T>C	p.Val14Ala
chr6	72333788	C	T	179	176	1	0.00558659	211	208	0	0	172	169	0	0	187	186	0	0	137	93	42	0.306569	205	201	2	0.0097561	RIMS1	CDS	missense	+	-48	NM_001168407.2;NM_001350414.2;NM_001350415.2;NM_001350416.2;NM_001350418.2;NM_001350420.2;NM_001350421.2;NM_001350423.2;NM_001350425.2;NM_001350429.2;NM_001350431.2;NM_001350433.2;NM_001350435.2;NM_001350436.2;NM_001350437.2;NM_001350439.2;NM_001350441.2;NM_001350443.2;NM_001350444.2;NM_001350446.2;NM_001350447.2;NM_001350448.2;NM_001350454.2;NM_001350456.2;NM_001350457.2;NM_001350458.2;NM_001350…	NP_001161879.1;NP_001337343.1;NP_001337344.1;NP_001337345.1;NP_001337347.1;NP_001337349.1;NP_001337350.1;NP_001337352.1;NP_001337354.1;NP_001337358.1;NP_001337360.1;NP_001337362.1;NP_001337364.1;NP_001337365.1;NP_001337366.1;NP_001337368.1;NP_001337370.1;NP_001337372.1;NP_001337373.1;NP_001337375.1;NP_001337376.1;NP_001337377.1;NP_001337383.1;NP_001337385.1;NP_001337386.1;NP_001337387.1;NP_001337…	c.2279C>T;c.2240C>T;c.2336C>T;c.2285C>T;c.2258C>T;c.2393C>T;c.2138C>T;c.2027C>T;c.2237C>T;c.2057C>T;c.2375C>T;c.2366C>T;c.2228C>T;c.2471C>T;c.2222C>T;c.2210C>T;c.2207C>T;c.2180C>T;c.2054C>T;c.2465C>T;c.2126C>T;c.2282C>T;c.2189C>T;c.2462C>T;c.2219C>T;c.2288C>T;c.2141C>T;c.2159C>T;c.2009C>T;c.2324C>T;c.1964C>T;c.1967C>T;c.1970C>T;c.1886C>T;c.1811C>T;c.2039C>T;c.2120C>T;c.2012C>T;c.4319C>T;c.3788C>T…	p.Ala760Val;p.Ala747Val;p.Ala779Val;p.Ala762Val;p.Ala753Val;p.Ala798Val;p.Ala713Val;p.Ala676Val;p.Ala746Val;p.Ala686Val;p.Ala792Val;p.Ala789Val;p.Ala743Val;p.Ala824Val;p.Ala741Val;p.Ala737Val;p.Ala736Val;p.Ala727Val;p.Ala685Val;p.Ala822Val;p.Ala709Val;p.Ala761Val;p.Ala730Val;p.Ala821Val;p.Ala740Val;p.Ala763Val;p.Ala714Val;p.Ala720Val;p.Ala670Val;p.Ala775Val;p.Ala655Val;p.Ala656Val;p.Ala657Val;p.A…
chr6	73369274	C	T	110	110	0	0	107	107	0	0	97	96	0	0	119	118	0	0	104	104	0	0	102	56	45	0.441176	OOEP	CDS	missense	-	-69	NM_001080507.2	NP_001073976.1	c.302G>A	p.Arg101His
chr6	89674533	T	C	134	129	1	0.00746269	162	159	0	0	143	139	0	0	148	148	0	0	136	135	0	0	126	59	67	0.531746	MDN1	CDS	missense	-	57	NM_014611.3;XM_005248700.3;XM_006715405.3;XM_011535635.2;XM_011535636.3;XM_024446382.1	NP_055426.1;XP_005248757.1;XP_006715468.1;XP_011533937.1;XP_011533938.1;XP_024302150.1	c.12818A>G;c.6803A>G;c.7262A>G;c.12527A>G;c.12818A>G;c.12818A>G	p.Tyr4273Cys;p.Tyr2268Cys;p.Tyr2421Cys;p.Tyr4176Cys;p.Tyr4273Cys;p.Tyr4273Cys
chr6	95596763	C	T	104	104	0	0	90	90	0	0	90	90	0	0	71	70	0	0	83	57	26	0.313253	101	100	1	0.00990099	MANEA	CDS	missense	+	27	NM_024641.4;XM_005267147.3	NP_078917.2;XP_005267204.1	c.571C>T	p.Pro191Ser
chr6	116238281	G	A	104	101	0	0	91	65	25	0.274725	79	79	0	0	78	78	0	0	82	72	10	0.121951	81	80	1	0.0123457	NT5DC1	CDS	missense	+	-68	NM_152729.3	NP_689942.2	c.1016G>A	p.Gly339Glu
chr6	116919288	C	A	87	87	0	0	82	82	0	0	95	94	0	0	47	24	23	0.489362	74	64	10	0.135135	88	87	0	0	RFX6	CDS	missense	+	-9	NM_173560.4;XM_011535589.1;XM_017010477.1	NP_775831.2;XP_011533891.1;XP_016865966.1	c.1174C>A;c.1066C>A;c.796C>A	p.Leu392Ile;p.Leu356Ile;p.Leu266Ile
chr6	118974489	G	A	184	184	0	0	170	128	41	0.241176	172	171	1	0.00581395	119	119	0	0	148	125	22	0.148649	193	193	0	0	FAM184A	CDS	missense	-	-62	NM_024581.6	NP_078857.5	c.2854C>T	p.Arg952Trp
chr6	122717823	A	G	74	74	0	0	72	70	0	0	65	65	0	0	64	34	29	0.453125	53	44	9	0.169811	83	81	1	0.0120482	PKIB	CDS	missense	+	37	NM_001270393.1;NM_001270394.1;NM_001270395.1;NM_032471.5;NM_181794.2;NM_181795.3;XM_011535930.3;XM_011535931.3;XM_011535932.3;XM_011535933.3;XM_011535935.2;XM_011535936.1;XM_011535937.2	NP_001257322.1;NP_001257323.1;NP_001257324.1;NP_115860.1;NP_861459.1;NP_861460.1;XP_011534232.1;XP_011534233.1;XP_011534234.1;XP_011534235.1;XP_011534237.1;XP_011534238.1;XP_011534239.1	c.29A>G;c.50A>G;c.50A>G;c.29A>G;c.29A>G;c.29A>G;c.50A>G;c.50A>G;c.50A>G;c.50A>G;c.29A>G;c.29A>G;c.29A>G	p.Asp10Gly;p.Asp17Gly;p.Asp17Gly;p.Asp10Gly;p.Asp10Gly;p.Asp10Gly;p.Asp17Gly;p.Asp17Gly;p.Asp17Gly;p.Asp17Gly;p.Asp10Gly;p.Asp10Gly;p.Asp10Gly
chr6	125759590	G	T	409	407	0	0	394	391	2	0.00507614	506	502	0	0	307	303	0	0	394	387	0	0	331	178	149	0.450151	HEY2	CDS	missense	+	474	NM_012259.3;XM_017010627.1;XM_017010628.1;XM_017010629.2	NP_036391.1;XP_016866116.1;XP_016866117.1;XP_016866118.1	c.802G>T;c.664G>T;c.664G>T;c.664G>T	p.Ala268Ser;p.Ala222Ser;p.Ala222Ser;p.Ala222Ser
chr6	129492019	C	A	154	152	1	0.00649351	209	208	1	0.00478469	156	155	1	0.00641026	98	60	38	0.387755	147	131	16	0.108844	161	160	0	0	LAMA2	CDS	missense	+	-59	NM_000426.4;NM_001079823.2;XM_005266981.3;XM_005266982.3;XM_011535820.2;XM_017010851.2;XM_017010852.1	NP_000417.3;NP_001073291.2;XP_005267038.1;XP_005267039.1;XP_011534122.1;XP_016866340.1;XP_016866341.1	c.8017C>A;c.8005C>A;c.8281C>A;c.8269C>A;c.8275C>A;c.8287C>A;c.6412C>A	p.Pro2673Thr;p.Pro2669Thr;p.Pro2761Thr;p.Pro2757Thr;p.Pro2759Thr;p.Pro2763Thr;p.Pro2138Thr
chr6	131872097	T	G	78	78	0	0	78	78	0	0	79	77	0	0	48	48	0	0	65	65	0	0	82	50	31	0.378049	ENPP1	CDS	missense	+	-5	NM_006208.3	NP_006199.2	c.1433T>G	p.Leu478Arg
chr6	138287146	A	G	62	61	1	0.016129	71	46	25	0.352113	78	78	0	0	94	94	0	0	52	52	0	0	57	57	0	0	ARFGEF3	CDS	missense	+	-39	NM_020340.5	NP_065073.3	c.2858A>G	p.Glu953Gly
chr6	142443371	G	T	141	141	0	0	145	144	0	0	153	153	0	0	124	123	0	0	123	97	25	0.203252	159	158	0	0	ADGRG6	CDS	missense	+	35	NM_001032394.2;NM_020455.5;XM_005267061.3	NP_001027566.1;NP_065188.4;XP_005267118.1	c.3571G>T;c.3655G>T;c.3658G>T	p.Gly1191Cys;p.Gly1219Cys;p.Gly1220Cys
chr6	142771641	T	G	95	52	43	0.452632	129	128	0	0	139	77	58	0.417266	100	98	0	0	109	108	0	0	153	152	0	0	HIVEP2	CDS	missense	-	-2090	NM_006734.4;XM_017010805.1;XM_024446416.1;XM_024446417.1;XM_024446418.1;XM_024446419.1	NP_006725.3;XP_016866294.1;XP_024302184.1;XP_024302185.1;XP_024302186.1;XP_024302187.1	c.3098A>C	p.Glu1033Ala
chr6	149378989	G	T	139	139	0	0	139	115	22	0.158273	144	144	0	0	117	116	0	0	110	110	0	0	145	143	0	0	TAB2	CDS	missense	+	-530	NM_001292034.3;NM_001292035.3;NM_001369506.1;NM_015093.5;XM_011535633.2;XM_017010592.2	NP_001278963.1;NP_001278964.1;NP_001356435.1;NP_055908.1;XP_011533935.1;XP_016866081.1	c.1074G>T;c.978G>T;c.1074G>T;c.1074G>T;c.1074G>T;c.1074G>T	p.Gln358His;p.Gln326His;p.Gln358His;p.Gln358His;p.Gln358His;p.Gln358His
chr6	149701901	T	C	94	94	0	0	134	101	33	0.246269	90	90	0	0	100	99	1	0.01	122	112	10	0.0819672	97	95	2	0.0206186	LATS1	CDS	missense	-	-123	NM_001270519.1;NM_004690.4;XM_006715603.3;XM_011536252.2;XM_017011474.1;XM_017011477.1;XM_017011479.1;XM_017011482.1;XM_024446583.1	NP_001257448.1;NP_004681.1;XP_006715666.1;XP_011534554.1;XP_016866963.1;XP_016866966.1;XP_016866968.1;XP_016866971.1;XP_024302351.1	c.226A>G	p.Lys76Glu
chr6	158096083	G	A	334	334	0	0	363	287	75	0.206612	372	370	0	0	268	266	1	0.00373134	324	296	28	0.0864198	340	340	0	0	SYNJ2	CDS	missense	+	466	NM_001178088.2;NM_003898.4;XM_005267198.4;XM_005267199.2;XM_005267200.1;XM_011536224.1;XM_011536225.1;XM_011536226.3;XM_011536228.3;XM_017011406.1	NP_001171559.1;NP_003889.1;XP_005267255.1;XP_005267256.1;XP_005267257.1;XP_011534526.1;XP_011534527.1;XP_011534528.1;XP_011534530.1;XP_016866895.1	c.3499G>A;c.4210G>A;c.3217G>A;c.3061G>A;c.2449G>A;c.4075G>A;c.3499G>A;c.3217G>A;c.3061G>A;c.3061G>A	p.Ala1167Thr;p.Ala1404Thr;p.Ala1073Thr;p.Ala1021Thr;p.Ala817Thr;p.Ala1359Thr;p.Ala1167Thr;p.Ala1073Thr;p.Ala1021Thr;p.Ala1021Thr
chr6	160158556	C	A	113	112	0	0	106	85	21	0.198113	104	104	0	0	85	85	0	0	93	93	0	0	122	122	0	0	SLC22A1	CDS	missense	+	41	NM_003057.3;XM_006715552.2	NP_003048.1;XP_006715615.1	c.1639C>A;c.1426C>A	p.Gln547Lys;p.Gln476Lys
chr6	167917116	T	C	119	119	0	0	189	133	54	0.285714	129	126	1	0.00775194	134	132	0	0	153	152	0	0	160	160	0	0	AFDN	CDS	missense	+	28	NM_001040000.3;NM_001207008.1;NM_001291964.1;NM_001366319.1;NM_001366320.1;NM_001366321.2;XM_005266997.2;XM_006715491.2;XM_006715494.3;XM_017010878.1;XM_017010879.1;XM_017010880.1;XM_017010881.1;XM_017010882.1;XM_017010884.1;XM_017010885.1;XM_017010886.1;XM_017010887.1	NP_001035089.1;NP_001193937.1;NP_001278893.1;NP_001353248.1;NP_001353249.1;NP_001353250.1;XP_005267054.1;XP_006715554.1;XP_006715557.1;XP_016866367.1;XP_016866368.1;XP_016866369.1;XP_016866370.1;XP_016866371.1;XP_016866373.1;XP_016866374.1;XP_016866375.1;XP_016866376.1	c.2572T>C;c.2524T>C;c.2449T>C;c.2572T>C;c.2572T>C;c.2551T>C;c.2575T>C;c.2596T>C;c.2524T>C;c.2596T>C;c.2593T>C;c.2593T>C;c.2590T>C;c.2575T>C;c.2548T>C;c.2524T>C;c.2596T>C;c.2071T>C	p.Tyr858His;p.Tyr842His;p.Tyr817His;p.Tyr858His;p.Tyr858His;p.Tyr851His;p.Tyr859His;p.Tyr866His;p.Tyr842His;p.Tyr866His;p.Tyr865His;p.Tyr865His;p.Tyr864His;p.Tyr859His;p.Tyr850His;p.Tyr842His;p.Tyr866His;p.Tyr691His
chr6	169232057	C	T	173	173	0	0	168	164	0	0	187	185	0	0	244	243	0	0	211	208	1	0.00473934	186	104	81	0.435484	THBS2	CDS	missense	-	-78	NM_003247.4	NP_003238.2	c.2074G>A	p.Gly692Arg
chr6	170323209	A	G	165	162	1	0.00606061	218	216	0	0	196	194	0	0	187	100	87	0.465241	192	166	25	0.130208	200	193	1	0.005	FAM120B	CDS	missense	+	-51	NM_001286379.1;NM_001286380.1;NM_032448.2;XM_011536185.3;XM_017011358.2;XM_017011359.2;XM_017011360.2;XM_024446569.1;XM_024446570.1	NP_001273308.1;NP_001273309.1;NP_115824.1;XP_011534487.1;XP_016866847.1;XP_016866848.1;XP_016866849.1;XP_024302337.1;XP_024302338.1	c.1901A>G;c.1934A>G;c.1865A>G;c.1865A>G;c.1865A>G;c.1865A>G;c.1865A>G;c.1865A>G;c.1865A>G	p.Tyr634Cys;p.Tyr645Cys;p.Tyr622Cys;p.Tyr622Cys;p.Tyr622Cys;p.Tyr622Cys;p.Tyr622Cys;p.Tyr622Cys;p.Tyr622Cys
chr7	1550850	C	T	253	248	1	0.00395257	348	342	0	0	371	368	0	0	314	134	178	0.566879	486	455	29	0.0596708	290	283	1	0.00344828	TMEM184A	CDS	missense	-	-34	NM_001097620.2;XM_006715653.1;XM_011515164.1;XM_011515165.2;XM_011515166.2	NP_001091089.1;XP_006715716.1;XP_011513466.1;XP_011513467.1;XP_011513468.1	c.352G>A	p.Val118Ile
chr7	2918556	G	A	78	78	0	0	90	72	18	0.2	98	96	1	0.0102041	75	75	0	0	141	141	0	0	83	83	0	0	CARD11	CDS	missense	-	32	NM_001324281.2;NM_032415.6	NP_001311210.1;NP_115791.3	c.2542C>T	p.Arg848Cys
chr7	4834785	A	G	82	82	0	0	93	93	0	0	102	101	1	0.00980392	94	41	53	0.56383	165	152	11	0.0666667	92	90	1	0.0108696	RADIL	CDS	missense	-	-179	NM_018059.5	NP_060529.4	c.1238T>C	p.Leu413Pro
chr7	5527786	C	T	217	217	0	0	241	236	0	0	199	198	1	0.00502513	200	101	98	0.49	279	261	14	0.0501792	214	213	0	0	ACTB	CDS	missense	-	106	NM_001101.5	NP_001092.1	c.1090G>A	p.Glu364Lys
chr7	13935849	G	T	38	38	0	0	50	39	11	0.22	53	52	1	0.0188679	35	34	0	0	54	54	0	0	63	63	0	0	ETV1	CDS	missense	-	48	NM_001163147.1;NM_001163148.1;NM_001163149.1;NM_001163150.1;NM_001163151.1;NM_001370555.1;NM_001370556.1;NM_004956.5;XM_005249635.5;XM_011515167.3;XM_011515168.3;XM_011515170.3;XM_024446676.1;XM_024446677.1;XM_024446678.1;XM_024446679.1	NP_001156619.1;NP_001156620.1;NP_001156621.1;NP_001156622.1;NP_001156623.1;NP_001357484.1;NP_001357485.1;NP_004947.2;XP_005249692.1;XP_011513469.1;XP_011513470.1;XP_011513472.1;XP_024302444.1;XP_024302445.1;XP_024302446.1;XP_024302447.1	c.413C>A;c.359C>A;c.359C>A;c.293C>A;c.239C>A;c.413C>A;c.365C>A;c.413C>A;c.413C>A;c.455C>A;c.413C>A;c.398C>A;c.401C>A;c.359C>A;c.359C>A;c.359C>A	p.Pro138His;p.Pro120His;p.Pro120His;p.Pro98His;p.Pro80His;p.Pro138His;p.Pro122His;p.Pro138His;p.Pro138His;p.Pro152His;p.Pro138His;p.Pro133His;p.Pro134His;p.Pro120His;p.Pro120His;p.Pro120His
chr7	30882209	T	C	175	170	3	0.0171429	199	160	38	0.190955	183	179	2	0.010929	188	182	3	0.0159574	236	232	4	0.0169492	175	166	5	0.0285714	MINDY4	CDS	missense	+	29	NM_032222.3	NP_115598.2	c.2000T>C	p.Phe667Ser
chr7	31086435	T	C	72	72	0	0	105	104	1	0.00952381	105	105	0	0	85	85	0	0	123	122	1	0.00813008	106	65	41	0.386792	ADCYAP1R1	CDS	missense	+	52	NM_001118.5;NM_001199635.1;NM_001199636.2;NM_001199637.2;XM_005249618.5;XM_006715645.3;XM_017011736.2;XM_017011737.2;XM_017011738.2	NP_001109.2;NP_001186564.1;NP_001186565.1;NP_001186566.1;XP_005249675.1;XP_006715708.1;XP_016867225.1;XP_016867226.1;XP_016867227.1	c.721T>C;c.721T>C;c.721T>C;c.658T>C;c.550T>C;c.721T>C;c.700T>C;c.658T>C;c.550T>C	p.Tyr241His;p.Tyr241His;p.Tyr241His;p.Tyr220His;p.Tyr184His;p.Tyr241His;p.Tyr234His;p.Tyr220His;p.Tyr184His
chr7	32070299	C	T	54	54	0	0	69	56	13	0.188406	71	71	0	0	55	55	0	0	58	57	1	0.0172414	48	48	0	0	PDE1C	CDS	missense	-	-7	NM_001191056.3;NM_001191057.4;NM_001191059.3;NM_001322055.1;NM_001322056.1;NM_001322057.1;NM_005020.5;XM_017012267.1	NP_001177985.1;NP_001177986.1;NP_001177988.1;NP_001308984.1;NP_001308985.1;NP_001308986.1;NP_005011.1;XP_016867756.1	c.95G>A	p.Arg32His
chr7	44080867	C	A	110	109	0	0	195	194	0	0	138	138	0	0	137	70	67	0.489051	149	135	14	0.0939597	141	137	0	0	POLM	CDS	missense	-	50	NM_001284330.2;NM_001284331.1;NM_001362683.2;NM_013284.4	NP_001271259.1;NP_001271260.1;NP_001349612.1;NP_037416.1	c.238G>T	p.Val80Phe
chr7	44111211	G	A	109	109	0	0	159	158	1	0.00628931	128	128	0	0	129	129	0	0	165	118	47	0.284848	139	139	0	0	AEBP1	CDS	missense	+	-29	NM_001129.5;XM_011515162.1	NP_001120.3;XP_011513464.1	c.1688G>A;c.1610G>A	p.Arg563Gln;p.Arg537Gln
chr7	44835573	T	C	56	56	0	0	96	92	1	0.0104167	99	99	0	0	43	42	1	0.0232558	72	56	16	0.222222	74	72	1	0.0135135	H2AZ2	CDS	missense	-	-45	NM_012412.5;NM_138635.3;NM_201436.2;NM_201517.2	NP_036544.1;NP_619541.1;NP_958844.1;NP_958925.1	c.281A>G;c.281A>G;c.203A>G;c.167A>G	p.Asp94Gly;p.Asp94Gly;p.Asp68Gly;p.Asp56Gly
chr7	48240879	T	C	81	81	0	0	67	67	0	0	75	74	0	0	76	47	29	0.381579	106	95	11	0.103774	79	78	0	0	ABCA13	CDS	missense	+	13	NM_152701.5;XM_011515130.2;XM_011515131.2;XM_011515132.2;XM_011515133.2;XM_011515134.2;XM_011515136.2;XM_011515137.3;XM_011515138.2;XM_011515139.2;XM_011515141.2;XM_011515142.2;XM_011515143.2;XM_011515144.2;XM_011515145.2;XM_011515146.2;XM_011515147.2;XM_011515148.2;XM_011515149.2;XM_017011767.1;XM_017011768.1;XM_017011769.1	NP_689914.3;XP_011513432.1;XP_011513433.1;XP_011513434.1;XP_011513435.1;XP_011513436.1;XP_011513438.2;XP_011513439.1;XP_011513440.1;XP_011513441.1;XP_011513443.1;XP_011513444.1;XP_011513445.1;XP_011513446.1;XP_011513447.1;XP_011513448.1;XP_011513449.1;XP_011513450.1;XP_011513451.1;XP_016867256.1;XP_016867257.1;XP_016867258.1	c.1075T>C;c.1075T>C;c.1075T>C;c.1075T>C;c.1075T>C;c.1075T>C;c.481T>C;c.1075T>C;c.1075T>C;c.1075T>C;c.1075T>C;c.1075T>C;c.1075T>C;c.1075T>C;c.1075T>C;c.1075T>C;c.1075T>C;c.1075T>C;c.1075T>C;c.1075T>C;c.1075T>C;c.1075T>C	p.Trp359Arg;p.Trp359Arg;p.Trp359Arg;p.Trp359Arg;p.Trp359Arg;p.Trp359Arg;p.Trp161Arg;p.Trp359Arg;p.Trp359Arg;p.Trp359Arg;p.Trp359Arg;p.Trp359Arg;p.Trp359Arg;p.Trp359Arg;p.Trp359Arg;p.Trp359Arg;p.Trp359Arg;p.Trp359Arg;p.Trp359Arg;p.Trp359Arg;p.Trp359Arg;p.Trp359Arg
chr7	51190967	C	A	105	104	0	0	130	130	0	0	123	122	0	0	135	135	0	0	124	122	1	0.00806452	133	62	71	0.533835	COBL	CDS	missense	-	112	NM_001287436.2;NM_001287438.3;NM_001346441.2;NM_001346442.2;NM_001346443.2;NM_001346444.1;NM_015198.5;XM_005271750.1;XM_005271751.1;XM_011515234.1;XM_011515235.1;XM_011515236.1;XM_011515237.1;XM_011515238.1;XM_011515239.1;XM_011515240.1;XM_017011898.1	NP_001274365.1;NP_001274367.1;NP_001333370.1;NP_001333371.1;NP_001333372.1;NP_001333373.1;NP_056013.2;XP_005271807.1;XP_005271808.1;XP_011513536.1;XP_011513537.1;XP_011513538.1;XP_011513539.1;XP_011513540.1;XP_011513541.1;XP_011513542.1;XP_016867387.1	c.568G>T	p.Val190Phe
chr7	53036389	C	T	147	145	0	0	222	169	53	0.238739	203	203	0	0	299	296	1	0.00334448	247	245	1	0.00404858	257	256	0	0	POM121L12	CDS	missense	+	-537	NM_182595.4	NP_872401.3	c.718C>T	p.Leu240Phe
chr7	54569044	C	A	81	81	0	0	82	82	0	0	74	43	29	0.391892	65	65	0	0	81	81	0	0	74	74	0	0	VSTM2A	CDS	missense	+	36	NM_182546.3	NP_872352.2	c.670C>A	p.Leu224Met
chr7	64521688	C	A	375	375	0	0	328	328	0	0	394	394	0	0	416	255	159	0.382212	385	385	0	0	406	404	0	0	ZNF680	CDS	missense	-	813	NM_178558.5;XM_006715959.2;XM_017012126.1;XM_017012127.1;XM_017012128.1;XM_024446742.1;XM_024446743.1;XM_024446744.1;XM_024446745.1;XM_024446746.1;XM_024446747.1;XM_024446748.1	NP_848653.2;XP_006716022.1;XP_016867615.1;XP_016867616.1;XP_016867617.1;XP_024302510.1;XP_024302511.1;XP_024302512.1;XP_024302513.1;XP_024302514.1;XP_024302515.1;XP_024302516.1	c.1066G>T;c.943G>T;c.490G>T;c.490G>T;c.490G>T;c.832G>T;c.490G>T;c.490G>T;c.490G>T;c.490G>T;c.490G>T;c.490G>T	p.Gly356Cys;p.Gly315Cys;p.Gly164Cys;p.Gly164Cys;p.Gly164Cys;p.Gly278Cys;p.Gly164Cys;p.Gly164Cys;p.Gly164Cys;p.Gly164Cys;p.Gly164Cys;p.Gly164Cys
chr7	75984948	G	A	175	123	51	0.291429	289	287	0	0	215	136	76	0.353488	383	377	1	0.00261097	335	332	0	0	325	323	0	0	POR	CDS	missense	+	-11	NM_000941.3;NM_001367562.1	NP_000932.3;NP_001354491.1	c.1238G>A	p.Gly413Asp
chr7	76235287	T	A	43	42	0	0	43	33	7	0.162791	66	62	0	0	49	42	0	0	60	48	3	0.05	55	52	0	0	SRRM3	CDS	missense	+	-13	NM_001110199.3;NM_001291831.2	NP_001103669.1;NP_001278760.1	c.221T>A	p.Met74Lys
chr7	80511829	G	A	148	146	0	0	127	107	20	0.15748	114	114	0	0	84	84	0	0	101	101	0	0	102	101	0	0	GNAT3	CDS	missense	-	-21	NM_001102386.3;XM_011516124.2	NP_001095856.1;XP_011514426.1	c.98C>T	p.Thr33Ile
chr7	81970697	T	C	88	88	0	0	61	42	19	0.311475	77	76	1	0.012987	59	59	0	0	43	37	5	0.116279	70	68	2	0.0285714	CACNA2D1	CDS	missense	-	-23	NM_000722.4;NM_001366867.1;XM_005250572.3;XM_005250573.3;XM_005250574.3;XM_006716118.3;XM_006716119.3;XM_006716120.3;XM_006716121.3;XM_011516570.3;XM_011516571.3;XM_011516572.3;XM_017012588.1	NP_000713.2;NP_001353796.1;XP_005250629.1;XP_005250630.1;XP_005250631.1;XP_006716181.1;XP_006716182.1;XP_006716183.1;XP_006716184.1;XP_011514872.1;XP_011514873.1;XP_011514874.1;XP_016868077.1	c.2182A>G;c.2218A>G;c.2167A>G;c.2161A>G;c.2146A>G;c.2239A>G;c.2164A>G;c.2122A>G;c.649A>G;c.2239A>G;c.2224A>G;c.2203A>G;c.2065A>G	p.Ile728Val;p.Ile740Val;p.Ile723Val;p.Ile721Val;p.Ile716Val;p.Ile747Val;p.Ile722Val;p.Ile708Val;p.Ile217Val;p.Ile747Val;p.Ile742Val;p.Ile735Val;p.Ile689Val
chr7	84005378	C	T	91	91	0	0	114	114	0	0	87	85	0	0	47	47	0	0	55	39	15	0.272727	101	101	0	0	SEMA3A	CDS	missense	-	-40	NM_006080.3;XM_005250110.3;XM_005250111.4;XM_006715839.3;XM_011515734.3;XM_017011673.1;XM_024446633.1	NP_006071.1;XP_005250167.1;XP_005250168.1;XP_006715902.1;XP_011514036.1;XP_016867162.1;XP_024302401.1	c.1321G>A	p.Ala441Thr
chr7	86839551	G	T	102	102	0	0	88	88	0	0	158	155	2	0.0126582	139	46	91	0.654676	108	89	19	0.175926	124	123	0	0	GRM3	CDS	missense	+	-355	NM_000840.2	NP_000831.2	c.2037G>T	p.Arg679Ser
chr7	88114636	G	T	101	101	0	0	239	239	0	0	306	305	0	0	156	87	69	0.442308	194	160	31	0.159794	211	209	0	0	ADAM22	CDS	missense	+	-12	NM_001324417.2;NM_001324418.2;NM_001324419.2;NM_001324420.2;NM_001324421.2;NM_004194.4;NM_016351.6;NM_021721.4;NM_021722.6;NM_021723.5;XM_005250445.4;XM_006716028.4;XM_006716029.4;XM_011516318.2;XM_011516319.3;XM_011516320.3;XM_011516321.3;XM_011516322.2;XM_011516323.2;XM_011516324.2;XM_017012329.2;XM_017012330.2;XM_017012331.2;XM_017012332.2;XM_017012333.2;XM_017012334.2;XM_017012335.2;XM_017012…	NP_001311346.1;NP_001311347.1;NP_001311348.1;NP_001311349.1;NP_001311350.1;NP_004185.1;NP_057435.2;NP_068367.1;NP_068368.2;NP_068369.1;XP_005250502.1;XP_006716091.1;XP_006716092.1;XP_011514620.1;XP_011514621.1;XP_011514622.1;XP_011514623.1;XP_011514624.1;XP_011514625.1;XP_011514626.1;XP_016867818.1;XP_016867819.1;XP_016867820.1;XP_016867821.1;XP_016867822.1;XP_016867823.1;XP_016867824.1;XP_016867…	c.523G>T;c.526G>T;c.523G>T;c.526G>T;c.526G>T;c.526G>T;c.526G>T;c.526G>T;c.526G>T;c.526G>T;c.682G>T;c.682G>T;c.682G>T;c.526G>T;c.523G>T;c.682G>T;c.682G>T;c.526G>T;c.526G>T;c.304G>T;c.577G>T;c.577G>T;c.523G>T;c.526G>T;c.526G>T;c.577G>T;c.577G>T;c.526G>T;c.577G>T;c.523G>T;c.577G>T	p.Asp175Tyr;p.Asp176Tyr;p.Asp175Tyr;p.Asp176Tyr;p.Asp176Tyr;p.Asp176Tyr;p.Asp176Tyr;p.Asp176Tyr;p.Asp176Tyr;p.Asp176Tyr;p.Asp228Tyr;p.Asp228Tyr;p.Asp228Tyr;p.Asp176Tyr;p.Asp175Tyr;p.Asp228Tyr;p.Asp228Tyr;p.Asp176Tyr;p.Asp176Tyr;p.Asp102Tyr;p.Asp193Tyr;p.Asp193Tyr;p.Asp175Tyr;p.Asp176Tyr;p.Asp176Tyr;p.Asp193Tyr;p.Asp193Tyr;p.Asp176Tyr;p.Asp193Tyr;p.Asp175Tyr;p.Asp193Tyr
chr7	92086337	T	C	72	71	0	0	164	117	47	0.286585	67	67	0	0	100	100	0	0	135	120	15	0.111111	163	162	0	0	AKAP9	CDS	missense	+	-80	NM_005751.4;NM_147185.3;XM_017011642.2;XM_017011643.2;XM_017011644.2;XM_017011645.2;XM_017011646.2;XM_017011647.2;XM_017011648.2;XM_017011649.2;XM_017011650.2;XM_017011651.2;XM_017011653.2;XM_017011654.2;XM_017011655.2;XM_017011656.2;XM_017011657.2;XM_017011658.2;XM_017011659.2;XM_017011660.2;XM_024446631.1	NP_005742.4;NP_671714.1;XP_016867131.1;XP_016867132.1;XP_016867133.1;XP_016867134.1;XP_016867135.1;XP_016867136.1;XP_016867137.1;XP_016867138.1;XP_016867139.1;XP_016867140.1;XP_016867142.1;XP_016867143.1;XP_016867144.1;XP_016867145.1;XP_016867146.1;XP_016867147.1;XP_016867148.1;XP_016867149.1;XP_024302399.1	c.9134T>C;c.9110T>C;c.9269T>C;c.9230T>C;c.9269T>C;c.9215T>C;c.9230T>C;c.9176T>C;c.9173T>C;c.9206T>C;c.9134T>C;c.9128T>C;c.9041T>C;c.8993T>C;c.8897T>C;c.8897T>C;c.4934T>C;c.3818T>C;c.3779T>C;c.3779T>C;c.9032T>C	p.Phe3045Ser;p.Phe3037Ser;p.Phe3090Ser;p.Phe3077Ser;p.Phe3090Ser;p.Phe3072Ser;p.Phe3077Ser;p.Phe3059Ser;p.Phe3058Ser;p.Phe3069Ser;p.Phe3045Ser;p.Phe3043Ser;p.Phe3014Ser;p.Phe2998Ser;p.Phe2966Ser;p.Phe2966Ser;p.Phe1645Ser;p.Phe1273Ser;p.Phe1260Ser;p.Phe1260Ser;p.Phe3011Ser
chr7	92164802	T	C	22	0	22	1	58	58	0	0	36	0	35	0.972222	19	19	0	0	62	62	0	0	36	36	0	0	LRRD1	CDS	missense	-	475	NM_001161528.1	NP_001155000.1	c.401A>G	p.Gln134Arg
chr7	94409766	G	A	81	79	0	0	124	121	0	0	68	0	66	0.970588	149	147	1	0.00671141	104	102	0	0	182	180	0	0	COL1A2	CDS	missense	+	44	NM_000089.4	NP_000080.2	c.980G>A	p.Arg327His
chr7	97022315	A	G	68	3	65	0.955882	175	173	0	0	45	0	45	1	155	152	0	0	152	151	0	0	138	136	1	0.00724638	DLX5	CDS	missense	-	55	NM_005221.6;XM_005250185.3;XM_017011803.1	NP_005212.1;XP_005250242.1;XP_016867292.1	c.410T>C;c.26T>C;c.26T>C	p.Val137Ala;p.Val9Ala;p.Val9Ala
chr7	98192909	T	C	136	135	0	0	260	260	0	0	128	128	0	0	212	112	99	0.466981	209	192	17	0.0813397	183	180	0	0	LMTK2	CDS	missense	+	1296	NM_014916.4;XM_011515981.3	NP_055731.2;XP_011514283.1	c.2444T>C;c.2438T>C	p.Val815Ala;p.Val813Ala
chr7	98976570	G	A	170	169	0	0	350	350	0	0	201	201	0	0	389	190	197	0.506427	439	386	52	0.118451	349	346	0	0	TRRAP	CDS	missense	+	88	NM_001244580.1;NM_001375524.1;NM_003496.3	NP_001231509.1;NP_001362453.1;NP_003487.1	c.8026G>A;c.8047G>A;c.7972G>A	p.Val2676Met;p.Val2683Met;p.Val2658Met
chr7	99203239	A	G	100	100	0	0	216	215	0	0	85	85	0	0	152	152	0	0	206	206	0	0	191	102	89	0.465969	KPNA7	CDS	missense	-	2	NM_001145715.2;XM_011516215.2;XM_017012208.1;XM_017012209.1;XM_017012210.1;XM_017012211.1;XM_017012212.1;XM_017012213.1;XM_017012214.1;XM_017012215.1	NP_001139187.1;XP_011514517.1;XP_016867697.1;XP_016867698.1;XP_016867699.1;XP_016867700.1;XP_016867701.1;XP_016867702.1;XP_016867703.1;XP_016867704.1	c.68T>C;c.149T>C;c.149T>C;c.149T>C;c.116T>C;c.149T>C;c.68T>C;c.68T>C;c.68T>C;c.149T>C	p.Leu23Pro;p.Leu50Pro;p.Leu50Pro;p.Leu50Pro;p.Leu39Pro;p.Leu50Pro;p.Leu23Pro;p.Leu23Pro;p.Leu23Pro;p.Leu50Pro
chr7	99876763	A	G	112	111	1	0.00892857	194	137	56	0.28866	91	91	0	0	201	200	1	0.00497512	190	172	18	0.0947368	209	207	2	0.00956938	OR2AE1	CDS	missense	-	271	NM_001005276.1	NP_001005276.1	c.271T>C	p.Ser91Pro
chr7	100175801	A	T	59	59	0	0	157	116	39	0.248408	58	58	0	0	155	154	1	0.00645161	146	133	12	0.0821918	162	159	1	0.00617284	GPC2	CDS	missense	-	94	NM_152742.3	NP_689955.1	c.419T>A	p.Ile140Lys
chr7	100575927	C	T	65	64	0	0	123	122	0	0	50	50	0	0	123	58	63	0.512195	125	105	19	0.152	141	139	0	0	LRCH4	CDS	missense	-	-57	NM_001289934.2;NM_002319.5	NP_001276863.1;NP_002310.2	c.1720G>A	p.Ala574Thr
chr7	100631821	G	A	31	31	0	0	74	59	15	0.202703	38	37	0	0	95	93	2	0.0210526	85	85	0	0	79	79	0	0	TFR2	CDS	missense	-	-16	NM_001206855.2;NM_003227.4	NP_001193784.1;NP_003218.2	c.578C>T;c.1091C>T	p.Ala193Val;p.Ala364Val
chr7	100632168	C	G	78	78	0	0	155	155	0	0	99	99	0	0	168	167	1	0.00595238	185	141	44	0.237838	132	130	0	0	TFR2	CDS	missense	-	31	NM_001206855.2;NM_003227.4	NP_001193784.1;NP_003218.2	c.367G>C;c.880G>C	p.Gly123Arg;p.Gly294Arg
chr7	100805295	C	T	100	100	0	0	294	225	66	0.22449	100	98	0	0	210	206	0	0	205	184	21	0.102439	215	214	0	0	EPHB4	CDS	missense	-	27	NM_004444.5;XM_017011816.1	NP_004435.3;XP_016867305.1	c.2705G>A;c.2759G>A	p.Arg902Gln;p.Arg920Gln
chr7	100966731	G	A	174	173	1	0.00574713	478	471	1	0.00209205	193	192	0	0	372	369	0	0	461	457	2	0.00433839	352	245	102	0.289773	MUC3A	CDS	missense	+	-13	NM_005960.2	NP_005951.1	c.9865G>A	p.Asp3289Asn
chr7	102248549	A	C	36	36	0	0	71	69	0	0	40	39	0	0	100	96	1	0.01	92	89	0	0	79	39	36	0.455696	CUX1	CDS	missense	+	138	NM_001202543.2;NM_181552.4;XM_005250150.3;XM_006715854.2;XM_011515825.2;XM_017011760.2;XM_024446668.1	NP_001189472.1;NP_853530.2;XP_005250207.1;XP_006715917.1;XP_011514127.1;XP_016867249.1;XP_024302436.1	c.4058A>C;c.4025A>C;c.4322A>C;c.4259A>C;c.3752A>C;c.3986A>C;c.4013A>C	p.Glu1353Ala;p.Glu1342Ala;p.Glu1441Ala;p.Glu1420Ala;p.Glu1251Ala;p.Glu1329Ala;p.Glu1338Ala
chr7	111124502	T	C	58	58	0	0	59	30	29	0.491525	54	54	0	0	86	86	0	0	69	57	12	0.173913	106	106	0	0	LRRN3	CDS	missense	+	-953	NM_001099658.2;NM_001099660.1;NM_018334.5	NP_001093128.1;NP_001093130.1;NP_060804.3	c.1730T>C	p.Val577Ala
chr7	112822022	G	T	141	141	0	0	162	160	0	0	116	115	0	0	175	175	0	0	193	192	1	0.00518135	220	154	65	0.295455	BMT2	CDS	missense	-	352	NM_152556.3	NP_689769.2	c.940C>A	p.His314Asn
chr7	117278297	T	C	227	222	2	0.00881057	284	280	2	0.00704225	272	263	1	0.00367647	341	335	4	0.0117302	397	389	2	0.00503778	357	241	111	0.310924	WNT2	CDS	missense	-	88	NM_003391.3	NP_003382.1	c.941A>G	p.Asp314Gly
chr7	122013885	G	T	98	97	1	0.0102041	109	85	24	0.220183	119	119	0	0	94	94	0	0	104	104	0	0	161	160	0	0	PTPRZ1	CDS	missense	+	-5	NM_001369395.1;NM_001369396.1;NM_002851.3	NP_001356324.1;NP_001356325.1;NP_002842.2	c.4839G>T;c.4797G>T;c.4839G>T	p.Glu1613Asp;p.Glu1599Asp;p.Glu1613Asp
chr7	122129443	G	A	65	64	0	0	128	100	28	0.21875	56	54	0	0	61	61	0	0	85	82	3	0.0352941	119	118	1	0.00840336	AASS	CDS	missense	-	-83	NM_005763.4;XM_011515725.2	NP_005754.2;XP_011514027.1	c.305C>T	p.Ser102Phe
chr7	128840647	C	T	284	279	1	0.00352113	484	478	2	0.00413223	339	334	1	0.00294985	487	485	0	0	506	500	0	0	464	318	143	0.30819	FLNC	CDS	missense	+	-28	NM_001127487.2;NM_001458.4	NP_001120959.1;NP_001449.3	c.1649C>T	p.Thr550Met
chr7	135929973	C	T	195	193	0	0	256	255	0	0	179	176	0	0	281	279	2	0.00711744	253	212	40	0.158103	297	292	1	0.003367	MTPN	CDS	missense	-	40	NM_145808.4	NP_665807.1	c.310G>A	p.Ala104Thr
chr7	137915914	G	A	144	144	0	0	175	145	30	0.171429	158	158	0	0	215	215	0	0	218	218	0	0	195	194	1	0.00512821	CREB3L2	CDS	missense	-	-78	NM_001253775.2;NM_001318246.1;NM_194071.4;XM_005250541.4;XM_017012540.1	NP_001240704.1;NP_001305175.1;NP_919047.2;XP_005250598.1;XP_016868029.1	c.418C>T;c.229C>T;c.418C>T;c.229C>T;c.229C>T	p.Pro140Ser;p.Pro77Ser;p.Pro140Ser;p.Pro77Ser;p.Pro77Ser
chr7	139083861	C	T	177	177	0	0	231	230	0	0	201	198	0	0	294	201	92	0.312925	326	292	31	0.095092	283	283	0	0	ZC3HAV1	CDS	missense	-	-82	NM_001363491.2;NM_020119.4;NM_024625.4	NP_001350420.1;NP_064504.2;NP_078901.3	c.616G>A	p.Gly206Arg
chr7	140407672	C	A	115	115	0	0	176	176	0	0	133	133	0	0	180	180	0	0	149	111	36	0.241611	176	174	0	0	RAB19	CDS	missense	+	49	NM_001008749.3;XM_005249996.3;XM_005249997.3;XM_005249998.3;XM_017012207.1	NP_001008749.2;XP_005250053.1;XP_005250054.1;XP_005250055.1;XP_016867696.1	c.26C>A	p.Ala9Glu
chr7	140567267	C	T	48	46	1	0.0208333	49	48	0	0	41	40	0	0	62	60	0	0	105	99	0	0	76	51	22	0.289474	DENND2A	CDS	missense	-	7	NM_001318052.1;NM_001318053.2;NM_001362678.1;NM_015689.5;XM_005249979.4;XM_011516053.2;XM_011516054.2;XM_017011989.1	NP_001304981.1;NP_001304982.1;NP_001349607.1;NP_056504.3;XP_005250036.1;XP_011514355.1;XP_011514356.1;XP_016867478.1	c.1598G>A;c.1598G>A;c.1598G>A;c.1598G>A;c.1598G>A;c.1598G>A;c.1595G>A;c.1598G>A	p.Ser533Asn;p.Ser533Asn;p.Ser533Asn;p.Ser533Asn;p.Ser533Asn;p.Ser533Asn;p.Ser532Asn;p.Ser533Asn
chr7	142871789	C	T	223	222	0	0	284	229	55	0.193662	246	245	0	0	283	281	1	0.00353357	321	299	19	0.05919	300	296	0	0	TRPV6	CDS	missense	-	201	NM_018646.6	NP_061116.5	c.2216G>A	p.Arg739Gln
chr7	142930126	G	A	201	198	1	0.00497512	185	185	0	0	150	148	0	0	199	196	0	0	213	210	1	0.00469484	232	142	89	0.383621	TRPV5	CDS	missense	-	55	NM_019841.7	NP_062815.3	c.281C>T	p.Ala94Val
chr7	142957862	G	A	97	97	0	0	125	125	0	0	110	108	1	0.00909091	127	81	45	0.354331	134	116	18	0.134328	136	136	0	0	KEL	CDS	missense	-	-36	NM_000420.3;XM_005249993.2	NP_000411.1;XP_005250050.1	c.637C>T;c.673C>T	p.Pro213Ser;p.Pro225Ser
chr7	147395663	A	G	77	77	0	0	111	110	0	0	73	73	0	0	119	119	0	0	120	119	1	0.00833333	131	84	47	0.358779	CNTNAP2	CDS	missense	+	55	NM_014141.6;XM_017011950.2	NP_054860.1;XP_016867439.1	c.1553A>G	p.Gln518Arg
chr7	149765603	T	C	266	259	1	0.0037594	369	364	2	0.00542005	297	289	1	0.003367	451	328	119	0.263858	457	417	34	0.0743982	485	474	1	0.00206186	ZNF467	CDS	missense	-	637	NM_207336.3;XM_005249959.5;XM_005249960.5;XM_005249961.5;XM_006715864.4;XM_011515857.3;XM_011515858.1;XM_017011799.2	NP_997219.1;XP_005250016.1;XP_005250017.1;XP_005250018.1;XP_006715927.1;XP_011514159.1;XP_011514160.1;XP_016867288.1	c.899A>G;c.899A>G;c.899A>G;c.899A>G;c.1022A>G;c.1541A>G;c.899A>G;c.1424A>G	p.Tyr300Cys;p.Tyr300Cys;p.Tyr300Cys;p.Tyr300Cys;p.Tyr341Cys;p.Tyr514Cys;p.Tyr300Cys;p.Tyr475Cys
chr7	150803668	G	A	117	113	0	0	179	171	1	0.00558659	166	161	2	0.0120482	170	101	68	0.4	194	170	23	0.118557	208	206	0	0	TMEM176A	CDS	missense	+	49	NM_018487.3;XM_011516376.3;XM_011516377.2;XM_011516378.2;XM_017012393.1;XM_024446824.1	NP_060957.2;XP_011514678.1;XP_011514679.1;XP_011514680.1;XP_016867882.1;XP_024302592.1	c.391G>A;c.442G>A;c.442G>A;c.442G>A;c.391G>A;c.391G>A	p.Ala131Thr;p.Ala148Thr;p.Ala148Thr;p.Ala148Thr;p.Ala131Thr;p.Ala131Thr
chr7	150996444	T	C	122	121	0	0	164	163	1	0.00609756	160	156	1	0.00625	183	180	1	0.00546448	197	196	0	0	182	118	63	0.346154	NOS3	CDS	missense	+	41	NM_000603.5;NM_001160109.2;NM_001160110.1;NM_001160111.1	NP_000594.2;NP_001153581.1;NP_001153582.1;NP_001153583.1	c.311T>C	p.Val104Ala
chr7	151055754	C	A	115	115	0	0	196	154	42	0.214286	117	112	2	0.017094	175	174	0	0	205	186	19	0.0926829	184	183	0	0	CDK5	CDS	missense	-	-2	NM_004935.4	NP_004926.1	c.407G>T	p.Arg136Met
chr7	152108226	A	G	120	120	0	0	169	169	0	0	95	47	48	0.505263	149	148	0	0	156	156	0	0	166	165	0	0	GALNT11	CDS	missense	+	-62	NM_001304514.2;NM_001371458.1;NM_001371459.1;NM_001371460.1;NM_001371461.1;NM_001371462.1;NM_001371463.1;NM_001371464.1;NM_001371465.1;NM_001371466.1;NM_001371467.1;NM_001371468.1;NM_001371469.1;NM_001371470.1;NM_001371475.1;NM_022087.4;XM_006716083.2;XM_006716084.2;XM_017012499.2;XM_024446857.1;XM_024446859.1;XM_024446860.1;XM_024446861.1;XM_024446862.1	NP_001291443.1;NP_001358387.1;NP_001358388.1;NP_001358389.1;NP_001358390.1;NP_001358391.1;NP_001358392.1;NP_001358393.1;NP_001358394.1;NP_001358395.1;NP_001358396.1;NP_001358397.1;NP_001358398.1;NP_001358399.1;NP_001358404.1;NP_071370.2;XP_006716146.1;XP_006716147.1;XP_016867988.1;XP_024302625.1;XP_024302627.1;XP_024302628.1;XP_024302629.1;XP_024302630.1	c.658A>G;c.901A>G;c.901A>G;c.901A>G;c.901A>G;c.901A>G;c.901A>G;c.901A>G;c.898A>G;c.898A>G;c.898A>G;c.604A>G;c.604A>G;c.604A>G;c.775A>G;c.901A>G;c.901A>G;c.901A>G;c.901A>G;c.901A>G;c.901A>G;c.901A>G;c.901A>G;c.901A>G	p.Lys220Glu;p.Lys301Glu;p.Lys301Glu;p.Lys301Glu;p.Lys301Glu;p.Lys301Glu;p.Lys301Glu;p.Lys301Glu;p.Lys300Glu;p.Lys300Glu;p.Lys300Glu;p.Lys202Glu;p.Lys202Glu;p.Lys202Glu;p.Lys259Glu;p.Lys301Glu;p.Lys301Glu;p.Lys301Glu;p.Lys301Glu;p.Lys301Glu;p.Lys301Glu;p.Lys301Glu;p.Lys301Glu;p.Lys301Glu
chr7	154889520	A	T	67	66	1	0.0149254	119	118	1	0.00840336	102	102	0	0	108	108	0	0	134	113	21	0.156716	122	121	0	0	DPP6	CDS	missense	+	-11	NM_001039350.3;NM_001290252.2;NM_001364497.2;NM_001364498.2;NM_001364499.2;NM_001364500.2;NM_001936.5;NM_130797.4;XM_017011812.2	NP_001034439.1;NP_001277181.1;NP_001351426.1;NP_001351427.1;NP_001351428.1;NP_001351429.1;NP_001927.3;NP_570629.2;XP_016867301.1	c.2249A>T;c.2120A>T;c.2258A>T;c.2258A>T;c.2258A>T;c.2258A>T;c.2255A>T;c.2441A>T;c.1817A>T	p.Tyr750Phe;p.Tyr707Phe;p.Tyr753Phe;p.Tyr753Phe;p.Tyr753Phe;p.Tyr753Phe;p.Tyr752Phe;p.Tyr814Phe;p.Tyr606Phe
chr7	155301652	T	C	145	145	0	0	285	227	57	0.2	171	171	0	0	263	261	0	0	318	282	36	0.113208	235	234	0	0	INSIG1	CDS	missense	+	-39;-39;-39;-39;-69	NM_001346590.1;NM_001346591.1;NM_001346592.1;NM_005542.6;NM_001346594.1	NP_001333519.1;NP_001333520.1;NP_001333521.1;NP_005533.2;NP_001333523.1	c.499T>C	p.Cys167Arg
chr8	8891173	C	T	379	377	1	0.00263852	375	260	110	0.293333	406	403	1	0.00246305	418	417	0	0	423	421	0	0	353	351	1	0.00283286	MFHAS1	CDS	missense	-	-1113	NM_004225.3;XM_011543852.3;XM_024447330.1	NP_004216.2;XP_011542154.1;XP_024303098.1	c.1886G>A	p.Cys629Tyr
chr8	23702519	G	A	244	242	0	0	240	181	57	0.2375	214	213	0	0	178	178	0	0	242	198	43	0.177686	211	211	0	0	NKX2-6	CDS	missense	-	-69	NM_001136271.2	NP_001129743.2	c.838C>T	p.His280Tyr
chr8	24917258	A	G	54	54	0	0	78	78	0	0	70	70	0	0	75	28	47	0.626667	57	39	18	0.315789	59	59	0	0	NEFM	CDS	missense	+	198	NM_001105541.2;NM_005382.2	NP_001099011.1;NP_005373.2	c.275A>G;c.1403A>G	p.Glu92Gly;p.Glu468Gly
chr8	29345415	T	C	119	119	0	0	130	128	2	0.0153846	168	89	79	0.470238	133	133	0	0	121	121	0	0	131	130	0	0	DUSP4	CDS	missense	-	-46	NM_057158.3;XM_011544428.3	NP_476499.1;XP_011542730.1	c.115A>G	p.Ser39Gly
chr8	32754426	C	T	153	153	0	0	175	175	0	0	162	161	0	0	145	143	1	0.00689655	121	121	0	0	175	96	78	0.445714	NRG1	CDS	missense	+	-49	NM_001159995.3;NM_001159996.2;NM_001159999.3;NM_001160001.3;NM_001160004.3;NM_001160008.2;NM_001322197.2;NM_001322205.2;NM_001322206.2;NM_001322207.2;NM_013956.5;NM_013957.5;NM_013960.5;NM_013964.5;XM_005273486.3;XM_005273487.3;XM_006716335.3;XM_011544512.2;XM_017013365.2;XM_017013366.2;XM_017013367.1;XM_017013368.2;XM_017013369.2;XM_017013370.1;XM_017013371.2;XM_017013372.2;XM_024447143.1	NP_001153467.1;NP_001153468.1;NP_001153471.1;NP_001153473.1;NP_001153476.1;NP_001153480.1;NP_001309126.1;NP_001309134.1;NP_001309135.1;NP_001309136.1;NP_039250.2;NP_039251.2;NP_039254.1;NP_039258.1;XP_005273543.1;XP_005273544.1;XP_006716398.1;XP_011542814.1;XP_016868854.1;XP_016868855.1;XP_016868856.1;XP_016868857.1;XP_016868858.1;XP_016868859.1;XP_016868860.1;XP_016868861.1;XP_024302911.1	c.656C>T;c.293C>T;c.707C>T;c.605C>T;c.746C>T;c.746C>T;c.284C>T;c.935C>T;c.935C>T;c.935C>T;c.770C>T;c.746C>T;c.755C>T;c.755C>T;c.920C>T;c.911C>T;c.95C>T;c.791C>T;c.776C>T;c.767C>T;c.689C>T;c.668C>T;c.308C>T;c.293C>T;c.776C>T;c.767C>T;c.653C>T	p.Ala219Val;p.Ala98Val;p.Ala236Val;p.Ala202Val;p.Ala249Val;p.Ala249Val;p.Ala95Val;p.Ala312Val;p.Ala312Val;p.Ala312Val;p.Ala257Val;p.Ala249Val;p.Ala252Val;p.Ala252Val;p.Ala307Val;p.Ala304Val;p.Ala32Val;p.Ala264Val;p.Ala259Val;p.Ala256Val;p.Ala230Val;p.Ala223Val;p.Ala103Val;p.Ala98Val;p.Ala259Val;p.Ala256Val;p.Ala218Val
chr8	37750409	C	T	57	56	0	0	83	82	0	0	74	74	0	0	95	33	61	0.642105	48	42	6	0.125	53	53	0	0	ERLIN2	CDS	missense	+	15	NM_001362878.2;NM_007175.8;XM_006716280.2;XM_024447058.1	NP_001349807.1;NP_009106.1;XP_006716343.1;XP_024302826.1	c.572C>T;c.572C>T;c.326C>T;c.572C>T	p.Thr191Ile;p.Thr191Ile;p.Thr109Ile;p.Thr191Ile
chr8	41303475	C	T	177	177	0	0	188	188	0	0	180	180	0	0	202	202	0	0	151	151	0	0	156	89	67	0.429487	SFRP1	CDS	missense	-	-15	NM_003012.5	NP_003003.3	c.608G>A	p.Cys203Tyr
chr8	42320739	A	G	123	122	1	0.00813008	121	88	33	0.272727	140	140	0	0	131	131	0	0	132	115	17	0.128788	122	121	0	0	IKBKB	CDS	missense	+	5	NM_001190720.2;NM_001242778.2;NM_001556.3;XM_005273490.3;XM_005273491.5;XM_005273492.4;XM_005273493.4;XM_005273494.3;XM_005273495.2;XM_005273496.4;XM_005273498.4;XM_011544517.2;XM_011544518.2;XM_011544519.2;XM_011544520.2;XM_011544521.2;XM_011544522.2;XM_017013396.1	NP_001177649.1;NP_001229707.1;NP_001547.1;XP_005273547.1;XP_005273548.1;XP_005273549.1;XP_005273550.1;XP_005273551.1;XP_005273552.1;XP_005273553.1;XP_005273555.1;XP_011542819.1;XP_011542820.1;XP_011542821.1;XP_011542822.1;XP_011542823.1;XP_011542824.1;XP_016868885.1	c.1577A>G;c.1406A>G;c.1583A>G;c.1583A>G;c.1406A>G;c.1583A>G;c.1268A>G;c.1583A>G;c.953A>G;c.953A>G;c.953A>G;c.1583A>G;c.1433A>G;c.1406A>G;c.1328A>G;c.953A>G;c.746A>G;c.746A>G	p.Asn526Ser;p.Asn469Ser;p.Asn528Ser;p.Asn528Ser;p.Asn469Ser;p.Asn528Ser;p.Asn423Ser;p.Asn528Ser;p.Asn318Ser;p.Asn318Ser;p.Asn318Ser;p.Asn528Ser;p.Asn478Ser;p.Asn469Ser;p.Asn443Ser;p.Asn318Ser;p.Asn249Ser;p.Asn249Ser
chr8	42756486	C	T	209	207	0	0	166	165	0	0	186	186	0	0	150	68	81	0.54	157	143	14	0.089172	205	205	0	0	CHRNA6	CDS	missense	-	339	NM_001199279.1;NM_004198.3	NP_001186208.1;NP_004189.1	c.668G>A;c.713G>A	p.Arg223Lys;p.Arg238Lys
chr8	47778542	G	A	246	246	0	0	297	225	71	0.239057	288	287	0	0	236	236	0	0	299	297	0	0	255	254	0	0	PRKDC	CDS	missense	-	-84	NM_001081640.2;NM_006904.7	NP_001075109.1;NP_008835.5	c.11677C>T;c.11770C>T	p.His3893Tyr;p.His3924Tyr
chr8	54624911	G	T	146	146	0	0	170	170	0	0	119	119	0	0	98	55	41	0.418367	139	132	7	0.0503597	134	134	0	0	RP1	CDS	missense	+	242	NM_006269.2;XM_017013721.1;XM_017013722.1	NP_006260.1;XP_016869210.1;XP_016869211.1	c.1029G>T;c.1050G>T;c.1029G>T	p.Glu343Asp;p.Glu350Asp;p.Glu343Asp
chr8	56212891	T	C	110	110	0	0	125	85	40	0.32	112	112	0	0	69	67	0	0	91	78	12	0.131868	116	116	0	0	CHCHD7	CDS	missense	+	-19	NM_001011667.2;NM_001011668.2	NP_001011667.1;NP_001011668.1	c.41T>C	p.Val14Ala
chr8	58492418	C	T	176	175	1	0.00568182	158	122	35	0.221519	202	201	1	0.0049505	201	201	0	0	178	164	12	0.0674157	190	188	0	0	CYP7A1	CDS	missense	-	-66	NM_000780.4	NP_000771.2	c.1150G>A	p.Asp384Asn
chr8	66505508	C	T	50	50	0	0	55	55	0	0	62	61	0	0	61	35	26	0.42623	44	40	3	0.0681818	62	61	0	0	VXN	CDS	missense	+	-21	NM_152765.4	NP_689978.2	c.260C>T	p.Ala87Val
chr8	68080578	C	T	113	113	0	0	90	63	26	0.288889	128	127	1	0.0078125	105	105	0	0	102	90	9	0.0882353	103	101	0	0	PREX2	CDS	missense	+	-8	NM_024870.4;NM_025170.6;XM_011517612.3	NP_079146.2;NP_079446.3;XP_011515914.1	c.1778C>T	p.Ser593Leu
chr8	86229980	A	G	57	57	0	0	84	83	1	0.0119048	55	54	1	0.0181818	43	42	0	0	45	45	0	0	70	29	41	0.585714	SLC7A13	CDS	missense	-	-361;-388	XM_011516867.2;NM_138817.3	XP_011515169.1;NP_620172.2	c.298T>C	p.Ser100Pro
chr8	98003730	A	G	304	296	0	0	310	297	1	0.00322581	258	249	0	0	206	201	3	0.0145631	275	181	87	0.316364	288	274	3	0.0104167	MATN2	CDS	missense	+	-54	NM_001317748.2;NM_002380.5;NM_030583.4;XM_005250920.2;XM_017013417.2;XM_017013418.2	NP_001304677.1;NP_002371.3;NP_085072.2;XP_005250977.1;XP_016868906.1;XP_016868907.1	c.1151A>G;c.1274A>G;c.1274A>G;c.1274A>G;c.1151A>G;c.1274A>G	p.Tyr384Cys;p.Tyr425Cys;p.Tyr425Cys;p.Tyr425Cys;p.Tyr384Cys;p.Tyr425Cys
chr8	100220331	G	A	80	80	0	0	118	92	25	0.211864	100	98	0	0	88	87	0	0	77	74	3	0.038961	79	78	1	0.0126582	SPAG1	CDS	missense	+	53	NM_001374321.1;NM_003114.5;NM_172218.3;XM_011517241.2;XM_011517243.2;XM_017013754.1;XM_017013755.1	NP_001361250.1;NP_003105.2;NP_757367.1;XP_011515543.1;XP_011515545.1;XP_016869243.1;XP_016869244.1	c.1588G>A;c.1588G>A;c.1588G>A;c.1588G>A;c.1588G>A;c.1693G>A;c.1252G>A	p.Ala530Thr;p.Ala530Thr;p.Ala530Thr;p.Ala530Thr;p.Ala530Thr;p.Ala565Thr;p.Ala418Thr
chr8	103885763	G	A	122	44	77	0.631148	74	74	0	0	98	46	52	0.530612	128	128	0	0	72	72	0	0	132	131	0	0	RIMS2	CDS	missense	+	-461	NM_001100117.3;NM_001282881.2;NM_001348484.2;NM_001348485.2;NM_001348486.2;NM_001348487.2;NM_001348488.2;NM_001348489.2;NM_001348490.2;NM_001348491.2;NM_001348492.2;NM_001348493.2;NM_001348494.2;NM_001348495.2;NM_001348496.2;NM_001348497.2;NM_001348498.2;NM_001348499.2;NM_001348500.2;NM_001348501.2;NM_001348502.2;NM_001348503.2;NM_001348504.2;NM_001348505.2;NM_001348506.2;NM_001348507.2;NM_001348…	NP_001093587.1;NP_001269810.1;NP_001335413.1;NP_001335414.1;NP_001335415.1;NP_001335416.1;NP_001335417.1;NP_001335418.1;NP_001335419.1;NP_001335420.1;NP_001335421.1;NP_001335422.1;NP_001335423.1;NP_001335424.1;NP_001335425.1;NP_001335426.1;NP_001335427.1;NP_001335428.1;NP_001335429.1;NP_001335430.1;NP_001335431.1;NP_001335432.1;NP_001335433.1;NP_001335434.1;NP_001335435.1;NP_001335436.1;NP_001335…	c.1164G>A;c.588G>A;c.1296G>A;c.1164G>A;c.1176G>A;c.1176G>A;c.1296G>A;c.1164G>A;c.1176G>A;c.1284G>A;c.1176G>A;c.1164G>A;c.1164G>A;c.1206G>A;c.1176G>A;c.1164G>A;c.588G>A;c.588G>A;c.588G>A;c.588G>A;c.588G>A;c.588G>A;c.588G>A;c.588G>A;c.588G>A;c.588G>A;c.588G>A;c.588G>A;c.588G>A;c.1164G>A;c.1164G>A;c.1338G>A;c.1338G>A;c.1338G>A;c.1338G>A;c.1338G>A;c.1338G>A;c.1338G>A;c.1338G>A;c.1338G>A;c.1164G>A;c.1…	p.Met388Ile;p.Met196Ile;p.Met432Ile;p.Met388Ile;p.Met392Ile;p.Met392Ile;p.Met432Ile;p.Met388Ile;p.Met392Ile;p.Met428Ile;p.Met392Ile;p.Met388Ile;p.Met388Ile;p.Met402Ile;p.Met392Ile;p.Met388Ile;p.Met196Ile;p.Met196Ile;p.Met196Ile;p.Met196Ile;p.Met196Ile;p.Met196Ile;p.Met196Ile;p.Met196Ile;p.Met196Ile;p.Met196Ile;p.Met196Ile;p.Met196Ile;p.Met196Ile;p.Met388Ile;p.Met388Ile;p.Met446Ile;p.Met446Ile;p.M…
chr8	109974366	A	G	122	122	0	0	103	66	36	0.349515	120	120	0	0	95	95	0	0	75	75	0	0	125	123	0	0	KCNV1	CDS	missense	-	-439	NM_014379.4	NP_055194.1	c.23T>C	p.Leu8Pro
chr8	123241262	C	T	289	280	0	0	245	241	2	0.00816327	326	323	0	0	270	266	0	0	311	309	1	0.00321543	300	207	87	0.29	C8orf76	CDS	missense	-	-33	NM_032847.3	NP_116236.1	c.85G>A	p.Ala29Thr
chr8	132172675	G	T	261	257	0	0	224	155	66	0.294643	270	267	0	0	184	184	0	0	232	231	0	0	258	255	0	0	KCNQ3	CDS	missense	-	19	NM_001204824.1;NM_004519.4;XM_006716555.3;XM_011517026.2;XM_017013400.1	NP_001191753.1;NP_004510.1;XP_006716618.1;XP_011515328.1;XP_016868889.1	c.703C>A;c.1063C>A;c.355C>A;c.703C>A;c.841C>A	p.Leu235Met;p.Leu355Met;p.Leu119Met;p.Leu235Met;p.Leu281Met
chr8	133017900	C	A	445	442	0	0	419	343	75	0.178998	486	485	0	0	501	499	0	0	543	540	0	0	475	473	0	0	TG	CDS	missense	+	-98	NM_003235.5;XM_005251038.4;XM_006716622.3;XM_017013793.1;XM_017013794.1;XM_017013795.1;XM_017013796.1;XM_017013797.1;XM_017013798.1	NP_003226.4;XP_005251095.1;XP_006716685.1;XP_016869282.1;XP_016869283.1;XP_016869284.1;XP_016869285.1;XP_016869286.1;XP_016869287.1	c.6685C>A;c.6493C>A;c.6622C>A;c.6619C>A;c.6685C>A;c.6514C>A;c.6466C>A;c.6424C>A;c.6685C>A	p.Leu2229Ile;p.Leu2165Ile;p.Leu2208Ile;p.Leu2207Ile;p.Leu2229Ile;p.Leu2172Ile;p.Leu2156Ile;p.Leu2142Ile;p.Leu2229Ile
chr8	142665026	T	C	490	340	147	0.3	498	495	0	0	475	319	147	0.309474	445	443	2	0.00449438	457	449	1	0.00218818	556	550	1	0.00179856	JRK	CDS	missense	-	1495;1495;1495;-549;-549;-549;-549	NM_003724.4;XM_006716677.4;XM_006716678.4;NM_001077527.3;NM_001279352.2;XM_011517354.2;XM_011517355.2	NP_003715.3;XP_006716740.1;XP_006716741.1;NP_001070995.2;NP_001266281.1;XP_011515656.1;XP_011515657.1	c.1033A>G	p.Asn345Asp
chr8	143276443	A	G	703	506	188	0.267425	769	752	3	0.00390117	800	545	247	0.30875	848	840	1	0.00117925	926	910	3	0.00323974	768	756	2	0.00260417	GLI4	CDS	missense	+	-489	NM_138465.4	NP_612474.1	c.770A>G	p.His257Arg
chr8	143824363	C	T	514	358	152	0.29572	549	546	0	0	605	452	144	0.238017	468	464	0	0	618	615	0	0	419	416	1	0.00238663	PUF60	CDS	missense	-	34;34;37;37;37;37;37;37;37;37	NM_001271096.2;NM_001271098.2;NM_001362895.2;NM_001362896.2;NM_001362897.2;NM_014281.5;NM_078480.3;XM_017013234.1;XM_017013235.1;XM_017013236.1	NP_001258025.1;NP_001258027.1;NP_001349824.1;NP_001349825.1;NP_001349826.1;NP_055096.2;NP_510965.1;XP_016868723.1;XP_016868724.1;XP_016868725.1	c.58G>A;c.58G>A;c.172G>A;c.172G>A;c.172G>A;c.61G>A;c.61G>A;c.172G>A;c.136G>A;c.172G>A	p.Ala20Thr;p.Ala20Thr;p.Ala58Thr;p.Ala58Thr;p.Ala58Thr;p.Ala21Thr;p.Ala21Thr;p.Ala58Thr;p.Ala46Thr;p.Ala58Thr
chr8	144085346	G	A	246	244	0	0	261	261	0	0	266	264	0	0	210	207	0	0	265	263	1	0.00377358	191	142	48	0.251309	GPAA1	CDS	missense	+	58	NM_003801.4	NP_003792.1	c.1318G>A	p.Ala440Thr
chr8	144316609	A	G	301	301	0	0	326	326	0	0	350	348	0	0	287	284	1	0.00348432	354	354	0	0	227	147	80	0.352423	DGAT1	CDS	missense	-	101	NM_012079.6;XM_011517356.3	NP_036211.2;XP_011515658.1	c.1412T>C;c.1241T>C	p.Met471Thr;p.Met414Thr
chr8	144881955	G	A	718	706	1	0.00139276	740	733	2	0.0027027	969	957	1	0.00103199	806	801	2	0.00248139	999	995	0	0	655	435	218	0.332824	ZNF250	CDS	missense	-	882	NM_001109689.4;NM_001363098.2;NM_001363099.2;NM_001363100.2;NM_001363101.2;NM_001363102.2;NM_001363103.2;NM_001363104.2;NM_001363105.2;NM_001363106.2;NM_001363107.2;NM_021061.5;XM_024447220.1;XM_024447221.1	NP_001103159.1;NP_001350027.1;NP_001350028.1;NP_001350029.1;NP_001350030.1;NP_001350031.1;NP_001350032.1;NP_001350033.1;NP_001350034.1;NP_001350035.1;NP_001350036.1;NP_066405.1;XP_024302988.1;XP_024302989.1	c.1228C>T;c.1243C>T;c.1243C>T;c.1228C>T;c.1228C>T;c.1228C>T;c.1228C>T;c.1180C>T;c.1165C>T;c.1165C>T;c.1165C>T;c.1243C>T;c.1243C>T;c.1243C>T	p.Arg410Trp;p.Arg415Trp;p.Arg415Trp;p.Arg410Trp;p.Arg410Trp;p.Arg410Trp;p.Arg410Trp;p.Arg394Trp;p.Arg389Trp;p.Arg389Trp;p.Arg389Trp;p.Arg415Trp;p.Arg415Trp;p.Arg415Trp
chr9	15177709	T	C	26	26	0	0	25	25	0	0	34	34	0	0	32	32	0	0	24	20	4	0.166667	41	41	0	0	TTC39B	CDS	missense	-	-13	NM_001168339.1;NM_001168340.1;NM_001168341.1;NM_001168342.2;NM_152574.2;XM_011517732.2;XM_017014310.1;XM_017014311.1;XM_017014312.1;XM_024447422.1;XM_024447423.1;XM_024447424.1;XM_024447425.1	NP_001161811.1;NP_001161812.1;NP_001161813.1;NP_001161814.1;NP_689787.2;XP_011516034.1;XP_016869799.1;XP_016869800.1;XP_016869801.1;XP_024303190.1;XP_024303191.1;XP_024303192.1;XP_024303193.1	c.1823A>G;c.1790A>G;c.1622A>G;c.1334A>G;c.1829A>G;c.1538A>G;c.1715A>G;c.1538A>G;c.1538A>G;c.1538A>G;c.1538A>G;c.1538A>G;c.1334A>G	p.His608Arg;p.His597Arg;p.His541Arg;p.His445Arg;p.His610Arg;p.His513Arg;p.His572Arg;p.His513Arg;p.His513Arg;p.His513Arg;p.His513Arg;p.His513Arg;p.His445Arg
chr9	18777242	G	T	191	190	0	0	170	103	66	0.388235	170	169	0	0	214	214	0	0	191	189	0	0	168	167	0	0	ADAMTSL1	CDS	missense	+	462	NM_001040272.6;XM_011518063.2;XM_011518064.3;XM_011518067.1;XM_011518068.2;XM_011518070.2;XM_017015310.1;XM_017015311.1;XM_017015312.2;XM_017015313.1;XM_017015314.1	NP_001035362.3;XP_011516365.1;XP_011516366.1;XP_011516369.1;XP_011516370.1;XP_011516372.1;XP_016870799.1;XP_016870800.1;XP_016870801.1;XP_016870802.1;XP_016870803.1	c.3013G>T;c.3211G>T;c.3166G>T;c.1909G>T;c.1609G>T;c.1609G>T;c.3169G>T;c.3160G>T;c.3115G>T;c.2563G>T;c.3211G>T	p.Gly1005Cys;p.Gly1071Cys;p.Gly1056Cys;p.Gly637Cys;p.Gly537Cys;p.Gly537Cys;p.Gly1057Cys;p.Gly1054Cys;p.Gly1039Cys;p.Gly855Cys;p.Gly1071Cys
chr9	20976476	G	A	68	68	0	0	58	34	24	0.413793	64	64	0	0	35	35	0	0	37	37	0	0	75	75	0	0	FOCAD	CDS	missense	+	57	NM_001375567.1;NM_001375568.1;NM_001375570.1;NM_017794.4;XM_011517945.2;XM_017014852.1;XM_017014853.1;XM_017014854.1;XM_017014855.1;XM_017014856.1;XM_017014859.1;XM_024447585.1;XM_024447586.1	NP_001362496.1;NP_001362497.1;NP_001362499.1;NP_060264.4;XP_011516247.1;XP_016870341.1;XP_016870342.1;XP_016870343.1;XP_016870344.1;XP_016870345.1;XP_016870348.1;XP_024303353.1;XP_024303354.1	c.4189G>A;c.4084G>A;c.4084G>A;c.4189G>A;c.4084G>A;c.4270G>A;c.4165G>A;c.4165G>A;c.4270G>A;c.4270G>A;c.3670G>A;c.4084G>A;c.3874G>A	p.Val1397Ile;p.Val1362Ile;p.Val1362Ile;p.Val1397Ile;p.Val1362Ile;p.Val1424Ile;p.Val1389Ile;p.Val1389Ile;p.Val1424Ile;p.Val1424Ile;p.Val1224Ile;p.Val1362Ile;p.Val1292Ile
chr9	34371350	G	A	430	422	3	0.00697674	457	455	1	0.00218818	407	194	208	0.511057	453	450	1	0.00220751	392	388	2	0.00510204	401	392	6	0.0149626	MYORG	CDS	missense	-	1652;1652;1657	XM_011517966.3;XM_017014930.2;NM_020702.5	XP_011516268.1;XP_016870419.1;NP_065753.2	c.1594C>T	p.Arg532Cys
chr9	35376236	A	G	100	94	0	0	107	106	0	0	129	127	1	0.00775194	122	117	1	0.00819672	106	104	1	0.00943396	130	55	74	0.569231	UNC13B	CDS	missense	+	-12	NM_001330653.2;NM_001371186.1;NM_001371187.1;NM_001371188.1;NM_001371189.1;NM_006377.5;XM_011517682.2;XM_011517683.2;XM_011517686.2;XM_017014192.1	NP_001317582.1;NP_001358115.1;NP_001358116.1;NP_001358117.1;NP_001358118.1;NP_006368.3;XP_011515984.1;XP_011515985.1;XP_011515988.1;XP_016869681.1	c.1577A>G;c.1577A>G;c.2717A>G;c.467A>G;c.9824A>G;c.1577A>G;c.2717A>G;c.2717A>G;c.467A>G;c.332A>G	p.Asp526Gly;p.Asp526Gly;p.Asp906Gly;p.Asp156Gly;p.Asp3275Gly;p.Asp526Gly;p.Asp906Gly;p.Asp906Gly;p.Asp156Gly;p.Asp111Gly
chr9	35792449	C	A	99	98	0	0	131	128	0	0	112	112	0	0	145	143	0	0	138	96	40	0.289855	112	110	0	0	NPR2	CDS	missense	+	41;-627;-627;-627	NM_003995.4;XM_005251478.3;XM_024447556.1;XM_024447557.1	NP_003986.2;XP_005251535.1;XP_024303324.1;XP_024303325.1	c.41C>A	p.Ala14Glu
chr9	70387972	C	T	120	118	0	0	147	142	0	0	133	132	0	0	136	136	0	0	139	106	32	0.230216	124	123	0	0	KLF9	CDS	missense	-	34	NM_001206.2	NP_001197.1	c.539G>A	p.Cys180Tyr
chr9	77314108	G	T	113	111	0	0	133	130	1	0.0075188	123	123	0	0	70	70	0	0	82	82	0	0	125	68	57	0.456	VPS13A	CDS	missense	+	-12	NM_001018037.2;NM_001018038.2;NM_015186.3;NM_033305.3	NP_001018047.1;NP_001018048.1;NP_056001.1;NP_150648.2	c.4114G>T;c.4231G>T;c.4231G>T;c.4231G>T	p.Gly1372Cys;p.Gly1411Cys;p.Gly1411Cys;p.Gly1411Cys
chr9	83973287	T	C	16	16	0	0	22	22	0	0	17	13	4	0.235294	13	13	0	0	14	14	0	0	26	26	0	0	HNRNPK	CDS	missense	-	-2	NM_001318186.1;NM_001318187.1;NM_001318188.1;NM_002140.4;NM_031262.3;NM_031263.4;XM_005251960.2;XM_005251963.4;XM_005251965.3;XM_011518616.2;XM_017014668.1;XM_017014669.1	NP_001305115.1;NP_001305116.1;NP_001305117.1;NP_002131.2;NP_112552.1;NP_112553.1;XP_005252017.1;XP_005252020.1;XP_005252022.1;XP_011516918.1;XP_016870157.1;XP_016870158.1	c.443A>G;c.443A>G;c.515A>G;c.515A>G;c.515A>G;c.515A>G;c.515A>G;c.443A>G;c.443A>G;c.443A>G;c.515A>G;c.443A>G	p.Glu148Gly;p.Glu148Gly;p.Glu172Gly;p.Glu172Gly;p.Glu172Gly;p.Glu172Gly;p.Glu172Gly;p.Glu148Gly;p.Glu148Gly;p.Glu148Gly;p.Glu172Gly;p.Glu148Gly
chr9	87706769	T	C	335	331	0	0	411	405	2	0.00486618	321	317	0	0	314	311	2	0.00636943	384	292	89	0.231771	377	371	0	0	DAPK1	CDS	missense	+	638	NM_001288729.1;NM_001288730.2;NM_001288731.2;NM_004938.4;XM_017014360.1	NP_001275658.1;NP_001275659.1;NP_001275660.1;NP_004929.2;XP_016869849.1	c.3698T>C;c.3698T>C;c.3698T>C;c.3698T>C;c.2423T>C	p.Val1233Ala;p.Val1233Ala;p.Val1233Ala;p.Val1233Ala;p.Val808Ala
chr9	104770864	C	T	104	104	0	0	112	111	1	0.00892857	116	116	0	0	88	39	49	0.556818	82	69	13	0.158537	121	120	1	0.00826446	NIPSNAP3B	CDS	missense	+	16	NM_018376.4	NP_060846.2	c.446C>T	p.Ala149Val
chr9	110334254	G	A	145	143	0	0	146	121	23	0.157534	135	132	1	0.00740741	116	116	0	0	121	121	0	0	130	130	0	0	TXNDC8	CDS	missense	-	-39	NM_001003936.4;NM_001286946.2;NM_001286947.1;NM_001364963.1;XM_011518463.2;XM_017014579.1;XM_017014580.1;XM_017014581.1;XM_017014582.1;XM_017014583.1	NP_001003936.1;NP_001273875.1;NP_001273876.1;NP_001351892.1;XP_011516765.1;XP_016870068.1;XP_016870069.1;XP_016870070.1;XP_016870071.1;XP_016870072.1	c.91C>T	p.Arg31Trp
chr9	116344653	G	T	146	146	0	0	194	193	0	0	168	168	0	0	157	156	0	0	154	104	48	0.311688	143	142	0	0	PAPPA	CDS	missense	+	-59	NM_002581.5;XM_006717129.3;XM_017014784.2	NP_002572.2;XP_006717192.1;XP_016870273.1	c.3722G>T;c.1628G>T;c.3608G>T	p.Ser1241Ile;p.Ser543Ile;p.Ser1203Ile
chr9	121171532	C	T	170	169	0	0	169	120	48	0.284024	146	146	0	0	93	93	0	0	83	73	10	0.120482	143	141	0	0	CNTRL	CDS	missense	+	-17	NM_001330762.2;NM_007018.5;XM_005251679.4;XM_006716942.1;XM_011518166.2;XM_011518167.1;XM_011518168.2;XM_011518170.2;XM_011518173.2;XM_017014223.2;XM_024447392.1	NP_001317691.1;NP_008949.4;XP_005251736.1;XP_006717005.1;XP_011516468.1;XP_011516469.1;XP_011516470.1;XP_011516472.1;XP_011516475.1;XP_016869712.1;XP_024303160.1	c.4745C>T;c.6401C>T;c.6401C>T;c.4790C>T;c.6446C>T;c.6446C>T;c.6371C>T;c.6269C>T;c.3755C>T;c.6446C>T;c.5825C>T	p.Thr1582Met;p.Thr2134Met;p.Thr2134Met;p.Thr1597Met;p.Thr2149Met;p.Thr2149Met;p.Thr2124Met;p.Thr2090Met;p.Thr1252Met;p.Thr2149Met;p.Thr1942Met
chr9	122615065	A	G	130	130	0	0	128	128	0	0	133	130	0	0	162	160	1	0.00617284	112	112	0	0	151	54	97	0.642384	OR1Q1	CDS	missense	+	328	NM_012364.1	NP_036496.1	c.328A>G	p.Met110Val
chr9	125321493	C	A	108	108	0	0	110	110	0	0	84	84	0	0	62	60	2	0.0322581	104	104	0	0	105	60	45	0.428571	GAPVD1	CDS	missense	+	61;61;61;61;61;61;61;61;61;61;61;61;61;61;61;61;61;-7;-7;-7;-7;-7;-7	NM_001282679.2;NM_001282680.3;NM_001330778.3;NM_001354294.2;NM_001354295.2;NM_001354296.2;NM_001354298.2;NM_001354299.2;NM_001354301.2;NM_015635.4;XM_005251904.3;XM_011518499.2;XM_011518500.2;XM_011518502.2;XM_011518507.2;XM_017014600.1;XM_017014609.1;NM_001282681.3;NM_001330777.3;NM_001354297.2;NM_001354300.2;XM_011518506.2;XM_017014606.1	NP_001269608.1;NP_001269609.1;NP_001317707.1;NP_001341223.1;NP_001341224.1;NP_001341225.1;NP_001341227.1;NP_001341228.1;NP_001341230.1;NP_056450.2;XP_005251961.1;XP_011516801.1;XP_011516802.1;XP_011516804.1;XP_011516809.1;XP_016870089.1;XP_016870098.1;NP_001269610.1;NP_001317706.1;NP_001341226.1;NP_001341229.1;XP_011516808.1;XP_016870095.1	c.1663C>A	p.Leu555Ile
chr9	127093825	A	G	110	108	0	0	165	118	47	0.284848	128	126	0	0	144	142	0	0	140	125	10	0.0714286	112	112	0	0	ANGPTL2	CDS	missense	-	-93	NM_012098.3	NP_036230.1	c.919T>C	p.Cys307Arg
chr9	127950485	G	A	181	178	1	0.00552486	164	120	43	0.262195	225	224	0	0	150	149	1	0.00666667	174	172	0	0	168	164	3	0.0178571	FAM102A	CDS	missense	-	55	NM_001035254.3	NP_001030331.1	c.352C>T	p.Arg118Cys
chr9	128103827	G	T	98	98	0	0	119	79	40	0.336134	113	113	0	0	94	92	2	0.0212766	107	95	12	0.11215	77	77	0	0	SLC25A25	CDS	missense	+	-13	NM_001006641.3;NM_001006642.3;NM_001265614.2;NM_001330988.1;NM_052901.4;XM_006716948.3;XM_006716949.3	NP_001006642.1;NP_001006643.1;NP_001252543.1;NP_001317917.1;NP_443133.2;XP_006717011.1;XP_006717012.1	c.735G>T;c.693G>T;c.729G>T;c.771G>T;c.633G>T;c.669G>T;c.360G>T	p.Lys245Asn;p.Lys231Asn;p.Lys243Asn;p.Lys257Asn;p.Lys211Asn;p.Lys223Asn;p.Lys120Asn
chr9	128585961	C	T	54	52	0	0	67	67	0	0	62	62	0	0	36	36	0	0	68	41	26	0.382353	49	49	0	0	SPTAN1	CDS	missense	+	-5	NM_001130438.3;NM_001195532.2;NM_001363759.2;NM_001363765.2;NM_001375310.1;NM_001375311.2;NM_001375312.2;NM_001375313.1;NM_001375314.2;NM_001375318.1;NM_003127.4;XM_006717246.1;XM_006717247.2;XM_006717249.1;XM_006717250.1;XM_006717251.2;XM_006717252.3;XM_006717253.1;XM_017015060.1	NP_001123910.1;NP_001182461.1;NP_001350688.1;NP_001350694.1;NP_001362239.1;NP_001362240.1;NP_001362241.2;NP_001362242.1;NP_001362243.1;NP_001362247.1;NP_003118.2;XP_006717309.1;XP_006717310.1;XP_006717312.1;XP_006717313.1;XP_006717314.1;XP_006717315.1;XP_006717316.1;XP_016870549.1	c.2774C>T;c.2774C>T;c.2774C>T;c.2774C>T;c.2774C>T;c.2774C>T;c.2810C>T;c.2774C>T;c.2774C>T;c.2810C>T;c.2774C>T;c.2810C>T;c.2810C>T;c.2810C>T;c.2810C>T;c.2774C>T;c.2810C>T;c.2810C>T;c.2810C>T	p.Ala925Val;p.Ala925Val;p.Ala925Val;p.Ala925Val;p.Ala925Val;p.Ala925Val;p.Ala937Val;p.Ala925Val;p.Ala925Val;p.Ala937Val;p.Ala925Val;p.Ala937Val;p.Ala937Val;p.Ala937Val;p.Ala937Val;p.Ala925Val;p.Ala937Val;p.Ala937Val;p.Ala937Val
chr9	130351476	T	C	297	292	3	0.010101	361	352	4	0.0110803	351	336	5	0.014245	274	266	5	0.0182482	349	240	105	0.30086	336	325	6	0.0178571	HMCN2	CDS	missense	+	54	NM_001291815.2;XM_011518465.2;XM_011518466.2;XM_011518467.2;XM_011518468.2;XM_011518469.2;XM_011518470.2;XM_017014585.1	NP_001278744.1;XP_011516767.1;XP_011516768.1;XP_011516769.1;XP_011516770.1;XP_011516771.1;XP_011516772.1;XP_016870074.1	c.4484T>C;c.4484T>C;c.4484T>C;c.4484T>C;c.4484T>C;c.4484T>C;c.4484T>C;c.1265T>C	p.Leu1495Pro;p.Leu1495Pro;p.Leu1495Pro;p.Leu1495Pro;p.Leu1495Pro;p.Leu1495Pro;p.Leu1495Pro;p.Leu422Pro
chr9	131038900	T	C	200	198	0	0	256	175	81	0.316406	275	274	0	0	268	267	0	0	314	276	37	0.117834	234	232	0	0	LAMC3	CDS	missense	+	37	NM_006059.4;XM_006716921.2;XM_011518121.1	NP_006050.3;XP_006716984.1;XP_011516423.1	c.1013T>C	p.Phe338Ser
chr9	131230652	A	G	179	178	0	0	233	230	0	0	207	204	0	0	206	206	0	0	206	204	0	0	162	73	88	0.54321	NUP214	CDS	missense	+	23	NM_001318324.2;NM_001318325.2;NM_005085.4	NP_001305253.1;NP_001305254.1;NP_005076.3	c.6067A>G;c.2575A>G;c.6097A>G	p.Thr2023Ala;p.Thr859Ala;p.Thr2033Ala
chr9	136412815	T	C	191	191	0	0	243	241	0	0	202	201	0	0	205	203	0	0	232	230	1	0.00431034	159	103	56	0.352201	PMPCA	CDS	missense	+	6	NM_001282944.1;NM_001282946.1	NP_001269873.1;NP_001269875.1	c.62T>C	p.Leu21Pro
chr9	136676977	C	T	170	169	1	0.00588235	224	221	1	0.00446429	192	142	48	0.25	181	175	2	0.0110497	210	204	1	0.0047619	176	176	0	0	AGPAT2	CDS	missense	-	-17	NM_001012727.2;NM_006412.4	NP_001012745.1;NP_006403.2	c.476G>A	p.Arg159His
chr9	137077768	T	C	15	15	0	0	16	12	4	0.25	17	16	0	0	19	17	0	0	26	25	0	0	19	17	0	0	UAP1L1	CDS	missense	+	-54	NM_207309.3;XM_006717317.3	NP_997192.2;XP_006717380.1	c.236T>C	p.Val79Ala
chr10	1363704	T	C	331	325	0	0	337	332	0	0	388	385	0	0	240	238	0	0	324	246	76	0.234568	322	319	0	0	ADARB2	CDS	missense	-	214	NM_018702.4	NP_061172.1	c.401A>G	p.His134Arg
chr10	5906090	T	A	222	221	0	0	197	151	43	0.218274	213	210	1	0.00469484	219	218	0	0	205	202	1	0.00487805	205	203	2	0.0097561	FBH1	CDS	missense	+	54	NM_032807.4;NM_178150.2;XM_011519748.2;XM_017016842.1;XM_017016843.1;XM_017016844.2;XM_017016845.1	NP_116196.3;NP_835363.1;XP_011518050.1;XP_016872331.1;XP_016872332.1;XP_016872333.1;XP_016872334.1	c.364T>A;c.211T>A;c.364T>A;c.364T>A;c.364T>A;c.211T>A;c.208T>A	p.Cys122Ser;p.Cys71Ser;p.Cys122Ser;p.Cys122Ser;p.Cys122Ser;p.Cys71Ser;p.Cys70Ser
chr10	18527628	A	G	111	108	0	0	126	96	27	0.214286	159	158	0	0	99	98	0	0	103	101	0	0	138	132	1	0.00724638	CACNB2	CDS	missense	+	41	NM_000724.4;NM_001167945.2;NM_001330060.2;NM_201570.3;NM_201571.4;NM_201572.4;NM_201590.3;NM_201593.3;NM_201596.3;NM_201597.3;XM_005252588.4;XM_005252591.3;XM_006717502.3;XM_011519659.2;XM_017016625.1	NP_000715.2;NP_001161417.1;NP_001316989.1;NP_963864.1;NP_963865.2;NP_963866.2;NP_963884.2;NP_963887.2;NP_963890.2;NP_963891.1;XP_005252645.1;XP_005252648.1;XP_006717565.1;XP_011517961.1;XP_016872114.1	c.820A>G;c.787A>G;c.706A>G;c.841A>G;c.901A>G;c.829A>G;c.823A>G;c.871A>G;c.985A>G;c.913A>G;c.727A>G;c.145A>G;c.805A>G;c.751A>G;c.145A>G	p.Lys274Glu;p.Lys263Glu;p.Lys236Glu;p.Lys281Glu;p.Lys301Glu;p.Lys277Glu;p.Lys275Glu;p.Lys291Glu;p.Lys329Glu;p.Lys305Glu;p.Lys243Glu;p.Lys49Glu;p.Lys269Glu;p.Lys251Glu;p.Lys49Glu
chr10	30026829	C	T	287	284	0	0	279	278	0	0	302	301	1	0.00331126	247	247	0	0	287	287	0	0	289	138	148	0.512111	JCAD	CDS	missense	-	-727	NM_001350001.2;NM_001350021.2;NM_001350022.2;NM_020848.4	NP_001336930.1;NP_001336950.1;NP_001336951.1;NP_065899.1	c.2905G>A;c.2905G>A;c.3319G>A;c.3319G>A	p.Gly969Arg;p.Gly969Arg;p.Gly1107Arg;p.Gly1107Arg
chr10	31319289	A	G	12	12	0	0	13	13	0	0	14	13	1	0.0714286	12	12	0	0	19	19	0	0	22	11	11	0.5	ZEB1	CDS	missense	+	-4	NM_001174093.2;NM_001174095.2;NM_001174096.1;NM_001323674.2;NM_030751.6	NP_001167564.1;NP_001167566.1;NP_001167567.1;NP_001310603.1;NP_110378.3	c.55A>G	p.Asn19Asp
chr10	33263780	T	C	190	188	1	0.00526316	230	177	53	0.230435	223	223	0	0	173	173	0	0	217	198	17	0.078341	234	234	0	0	NRP1	CDS	missense	-	94	NM_001024628.2;NM_001024629.2;NM_001244972.1;NM_001244973.1;NM_001330068.1;NM_003873.6;XM_006717521.2;XM_006717522.2;XM_006717524.2;XM_006717525.2;XM_006717526.2;XM_011519755.3;XM_011519756.2;XM_017016865.2	NP_001019799.1;NP_001019800.1;NP_001231901.1;NP_001231902.1;NP_001316997.1;NP_003864.4;XP_006717584.1;XP_006717585.1;XP_006717587.1;XP_006717588.1;XP_006717589.1;XP_011518057.1;XP_011518058.1;XP_016872354.1	c.524A>G	p.Tyr175Cys
chr10	47762967	C	T	11	11	0	0	23	23	0	0	21	21	0	0	14	14	0	0	28	26	1	0.0357143	12	3	9	0.75	LOC102724488	CDS	missense	-	-334	NM_001370182.1;XM_011540432.3;XM_011540435.3;XM_011540436.3;XM_011540437.2;XM_011540438.3;XM_024448275.1	NP_001357111.1;XP_011538734.1;XP_011538737.1;XP_011538738.1;XP_011538739.1;XP_011538740.1;XP_024304043.1	c.38G>A	p.Arg13His
chr10	50816033	C	T	188	188	0	0	204	204	0	0	199	198	0	0	196	95	100	0.510204	170	146	24	0.141176	219	218	0	0	A1CF	CDS	missense	-	-28	NM_001198818.1;NM_001198819.1;NM_001198820.1;NM_001370130.1;NM_001370131.1;NM_014576.4;NM_138932.2;NM_138933.2;XM_005269718.2;XM_011539729.3;XM_011539730.2;XM_024447966.1	NP_001185747.1;NP_001185748.1;NP_001185749.1;NP_001357059.1;NP_001357060.1;NP_055391.2;NP_620310.1;NP_620311.1;XP_005269775.1;XP_011538031.1;XP_011538032.1;XP_024303734.1	c.1114G>A;c.1138G>A;c.1138G>A;c.1114G>A;c.1114G>A;c.1114G>A;c.1114G>A;c.1138G>A;c.1114G>A;c.1138G>A;c.973G>A;c.862G>A	p.Ala372Thr;p.Ala380Thr;p.Ala380Thr;p.Ala372Thr;p.Ala372Thr;p.Ala372Thr;p.Ala372Thr;p.Ala380Thr;p.Ala372Thr;p.Ala380Thr;p.Ala325Thr;p.Ala288Thr
chr10	50836205	T	C	114	113	0	0	114	113	0	0	130	130	0	0	96	96	0	0	84	83	1	0.0119048	118	58	60	0.508475	A1CF	CDS	missense	-	108	NM_001198818.1;NM_001198819.1;NM_001198820.1;NM_001370130.1;NM_001370131.1;NM_014576.4;NM_138932.2;NM_138933.2;XM_005269718.2;XM_011539729.3;XM_011539730.2;XM_024447966.1	NP_001185747.1;NP_001185748.1;NP_001185749.1;NP_001357059.1;NP_001357060.1;NP_055391.2;NP_620310.1;NP_620311.1;XP_005269775.1;XP_011538031.1;XP_011538032.1;XP_024303734.1	c.473A>G;c.497A>G;c.497A>G;c.473A>G;c.473A>G;c.473A>G;c.473A>G;c.497A>G;c.473A>G;c.497A>G;c.497A>G;c.221A>G	p.Lys158Arg;p.Lys166Arg;p.Lys166Arg;p.Lys158Arg;p.Lys158Arg;p.Lys158Arg;p.Lys158Arg;p.Lys166Arg;p.Lys158Arg;p.Lys166Arg;p.Lys166Arg;p.Lys74Arg
chr10	53961820	C	G	81	78	1	0.0123457	111	111	0	0	105	54	51	0.485714	77	77	0	0	84	82	1	0.0119048	85	85	0	0	PCDH15	CDS	missense	-	-69	NM_001142763.2;NM_001142764.2;NM_001142765.2;NM_001142766.2;NM_001142767.1;NM_001142768.2;NM_001142769.3;NM_001142770.3;NM_001142771.2;NM_001142772.2;NM_001142773.2;NM_001354404.1;NM_001354411.2;NM_001354420.2;NM_001354429.2;NM_033056.4;XM_017016573.2	NP_001136235.1;NP_001136236.1;NP_001136237.1;NP_001136238.1;NP_001136239.1;NP_001136240.1;NP_001136241.1;NP_001136242.1;NP_001136243.1;NP_001136244.1;NP_001136245.1;NP_001341333.1;NP_001341340.1;NP_001341349.1;NP_001341358.1;NP_149045.3;XP_016872062.1	c.2956G>C;c.2941G>C;c.2728G>C;c.2941G>C;c.2830G>C;c.2875G>C;c.2977G>C;c.2941G>C;c.2956G>C;c.2941G>C;c.2875G>C;c.2875G>C;c.2962G>C;c.2941G>C;c.2941G>C;c.2941G>C;c.2956G>C	p.Val986Leu;p.Val981Leu;p.Val910Leu;p.Val981Leu;p.Val944Leu;p.Val959Leu;p.Val993Leu;p.Val981Leu;p.Val986Leu;p.Val981Leu;p.Val959Leu;p.Val959Leu;p.Val988Leu;p.Val981Leu;p.Val981Leu;p.Val981Leu;p.Val986Leu
chr10	60186728	T	C	212	142	70	0.330189	279	274	2	0.00716846	284	282	0	0	216	216	0	0	268	265	0	0	275	273	0	0	ANK3	CDS	missense	-	-14	NM_001204403.2;NM_001204404.2;NM_001320874.2;NM_020987.5;XM_005269715.3;XM_006717796.3;XM_006717802.3;XM_011539708.2;XM_011539709.2;XM_017016110.1;XM_017016111.1;XM_017016112.1;XM_017016113.1;XM_017016114.1;XM_017016115.1;XM_017016116.1;XM_017016117.1;XM_017016118.1;XM_017016119.1;XM_017016120.1;XM_017016121.1;XM_017016122.1;XM_017016123.1;XM_017016124.1;XM_017016125.1;XM_017016126.1;XM_017016127…	NP_001191332.1;NP_001191333.1;NP_001307803.1;NP_066267.2;XP_005269772.1;XP_006717859.1;XP_006717865.1;XP_011538010.1;XP_011538011.1;XP_016871599.1;XP_016871600.1;XP_016871601.1;XP_016871602.1;XP_016871603.1;XP_016871604.1;XP_016871605.1;XP_016871606.1;XP_016871607.1;XP_016871608.1;XP_016871609.1;XP_016871610.1;XP_016871611.1;XP_016871612.1;XP_016871613.1;XP_016871614.1;XP_016871615.1;XP_016871616…	c.2054A>G;c.2021A>G;c.2072A>G;c.2072A>G;c.2072A>G;c.2072A>G;c.2072A>G;c.2072A>G;c.2072A>G;c.2072A>G;c.2072A>G;c.2072A>G;c.2072A>G;c.2021A>G;c.1994A>G;c.2072A>G;c.2072A>G;c.2072A>G;c.2072A>G;c.2072A>G;c.2072A>G;c.2072A>G;c.2072A>G;c.2072A>G;c.2072A>G;c.2072A>G;c.2072A>G;c.2072A>G;c.2072A>G;c.2072A>G;c.2072A>G;c.2072A>G;c.2072A>G;c.2072A>G;c.2072A>G;c.2072A>G;c.2072A>G;c.2072A>G;c.2072A>G;c.2072A>G…	p.Asn685Ser;p.Asn674Ser;p.Asn691Ser;p.Asn691Ser;p.Asn691Ser;p.Asn691Ser;p.Asn691Ser;p.Asn691Ser;p.Asn691Ser;p.Asn691Ser;p.Asn691Ser;p.Asn691Ser;p.Asn691Ser;p.Asn674Ser;p.Asn665Ser;p.Asn691Ser;p.Asn691Ser;p.Asn691Ser;p.Asn691Ser;p.Asn691Ser;p.Asn691Ser;p.Asn691Ser;p.Asn691Ser;p.Asn691Ser;p.Asn691Ser;p.Asn691Ser;p.Asn691Ser;p.Asn691Ser;p.Asn691Ser;p.Asn691Ser;p.Asn691Ser;p.Asn691Ser;p.Asn691Ser;p.A…
chr10	69398693	T	C	271	270	0	0	338	331	2	0.00591716	341	337	0	0	294	288	0	0	391	385	0	0	313	160	150	0.479233	HK1	CDS	missense	+	99	NM_000188.2;NM_001322364.1;NM_001322365.1;NM_001322366.1;NM_001322367.1;NM_001358263.1;NM_033496.2;NM_033497.2;NM_033498.2;NM_033500.2;XM_005269737.1;XM_011539732.1;XM_024447969.1	NP_000179.2;NP_001309293.1;NP_001309294.1;NP_001309295.1;NP_001309296.1;NP_001345192.1;NP_277031.1;NP_277032.1;NP_277033.1;NP_277035.2;XP_005269794.1;XP_011538034.1;XP_024303737.1	c.2474T>C;c.2486T>C;c.2579T>C;c.2390T>C;c.2378T>C;c.2486T>C;c.2471T>C;c.2486T>C;c.2486T>C;c.2438T>C;c.2390T>C;c.2438T>C;c.2486T>C	p.Val825Ala;p.Val829Ala;p.Val860Ala;p.Val797Ala;p.Val793Ala;p.Val829Ala;p.Val824Ala;p.Val829Ala;p.Val829Ala;p.Val813Ala;p.Val797Ala;p.Val813Ala;p.Val829Ala
chr10	71291482	G	A	271	268	1	0.00369004	262	257	1	0.00381679	334	191	143	0.428144	246	245	0	0	296	294	1	0.00337838	286	284	0	0	UNC5B	CDS	missense	+	51	NM_001244889.2;NM_170744.5;XM_011539453.2;XM_017015834.2;XM_017015835.2	NP_001231818.1;NP_734465.2;XP_011537755.1;XP_016871323.1;XP_016871324.1	c.1312G>A;c.1345G>A;c.1330G>A;c.367G>A;c.367G>A	p.Ala438Thr;p.Ala449Thr;p.Ala444Thr;p.Ala123Thr;p.Ala123Thr
chr10	74109087	G	T	148	148	0	0	172	141	31	0.180233	154	154	0	0	141	141	0	0	124	124	0	0	184	184	0	0	VCL	CDS	missense	+	-70	NM_003373.4;NM_014000.3	NP_003364.1;NP_054706.1	c.2676G>T	p.Glu892Asp
chr10	75058332	C	A	30	29	0	0	28	28	0	0	42	42	0	0	56	55	0	0	39	37	0	0	44	28	15	0.340909	DUPD1	CDS	missense	-	-18	NM_001003892.2;XM_011539747.2;XM_017016176.1	NP_001003892.1;XP_011538049.1;XP_016871665.1	c.183G>T	p.Lys61Asn
chr10	76877879	A	G	240	235	0	0	230	181	48	0.208696	217	214	0	0	186	186	0	0	201	199	0	0	200	200	0	0	KCNMA1	CDS	missense	-	12;12;12;12;12;12;12;12;12;12;12;12;12;12;12;12;12;12;12;12;12;15;15;15;15;15;15;15;15;15;15;15;15;15	NM_001322829.2;NM_001322832.2;NM_001322835.2;NM_001322838.1;XM_005269776.4;XM_005269778.2;XM_005269787.4;XM_011539785.2;XM_017016208.2;XM_017016210.2;XM_017016211.2;XM_017016213.2;XM_017016217.1;XM_017016222.2;XM_017016223.1;XM_024447984.1;XM_024447985.1;XM_024447987.1;XM_024447988.1;XM_024447989.1;XM_024447990.1;NM_001014797.3;NM_001271518.2;NM_001322830.2;XM_005269781.2;XM_005269789.2;XM_005269…	NP_001309758.1;NP_001309761.1;NP_001309764.1;NP_001309767.1;XP_005269833.1;XP_005269835.1;XP_005269844.1;XP_011538087.1;XP_016871697.1;XP_016871699.1;XP_016871700.1;XP_016871702.1;XP_016871706.1;XP_016871711.2;XP_016871712.1;XP_024303752.1;XP_024303753.1;XP_024303755.1;XP_024303756.1;XP_024303757.1;XP_024303758.1;NP_001014797.1;NP_001258447.1;NP_001309759.1;XP_005269838.1;XP_005269846.1;XP_005269…	c.3533T>C;c.3524T>C;c.3617T>C;c.3071T>C;c.3634T>C;c.3710T>C;c.3553T>C;c.3614T>C;c.3923T>C;c.3842T>C;c.3755T>C;c.3743T>C;c.3656T>C;c.3524T>C;c.3071T>C;c.3698T>C;c.3536T>C;c.3727T>C;c.3565T>C;c.3565T>C;c.3553T>C;c.3539T>C;c.3377T>C;c.3629T>C;c.3701T>C;c.3620T>C;c.3614T>C;c.3527T>C;c.3845T>C;c.3833T>C;c.3713T>C;c.3671T>C;c.3926T>C;c.3752T>C	p.Val1178Ala;p.Val1175Ala;p.Val1206Ala;p.Val1024Ala;p.Phe1212Leu;p.Val1237Ala;p.Phe1185Leu;p.Val1205Ala;p.Val1308Ala;p.Val1281Ala;p.Val1252Ala;p.Val1248Ala;p.Val1219Ala;p.Val1175Ala;p.Val1024Ala;p.Val1233Ala;p.Val1179Ala;p.Phe1243Leu;p.Phe1189Leu;p.Phe1189Leu;p.Phe1185Leu;p.Val1180Ala;p.Val1126Ala;p.Val1210Ala;p.Val1234Ala;p.Val1207Ala;p.Val1205Ala;p.Val1176Ala;p.Val1282Ala;p.Val1278Ala;p.Val1238…
chr10	84232478	A	G	253	253	0	0	284	284	0	0	299	295	2	0.00668896	242	129	112	0.46281	259	231	27	0.104247	296	296	0	0	LRIT1	CDS	missense	-	426	NM_015613.3;XM_011539623.2;XM_011539626.2	NP_056428.1;XP_011537925.1;XP_011537928.1	c.1321T>C;c.1174T>C;c.736T>C	p.Tyr441His;p.Tyr392His;p.Tyr246His
chr10	88606741	A	C	111	111	0	0	107	81	26	0.242991	86	85	0	0	67	67	0	0	98	92	5	0.0510204	128	126	0	0	LIPJ	CDS	missense	+	68	NM_001010939.2;XM_005269542.3;XM_006717635.3;XM_011539314.3;XM_011539315.2;XM_011539317.3;XM_011539318.2;XM_011539319.1;XM_011539320.2;XM_024447826.1	NP_001010939.2;XP_005269599.1;XP_006717698.1;XP_011537616.1;XP_011537617.1;XP_011537619.1;XP_011537620.1;XP_011537621.1;XP_011537622.1;XP_024303594.1	c.935A>C;c.596A>C;c.935A>C;c.935A>C;c.935A>C;c.788A>C;c.512A>C;c.389A>C;c.389A>C;c.788A>C	p.Asp312Ala;p.Asp199Ala;p.Asp312Ala;p.Asp312Ala;p.Asp312Ala;p.Asp263Ala;p.Asp171Ala;p.Asp130Ala;p.Asp130Ala;p.Asp263Ala
chr10	88823378	A	G	85	85	0	0	66	52	14	0.212121	56	56	0	0	50	50	0	0	74	61	13	0.175676	87	87	0	0	ANKRD22	CDS	missense	-	1	NM_144590.3	NP_653191.2	c.400T>C	p.Tyr134His
chr10	92649853	A	G	102	102	0	0	138	138	0	0	98	98	0	0	56	26	30	0.535714	114	109	5	0.0438596	126	126	0	0	KIF11	CDS	missense	+	19	NM_004523.4	NP_004514.2	c.2789A>G	p.Lys930Arg
chr10	96013846	A	G	200	200	0	0	195	153	42	0.215385	171	171	0	0	88	88	0	0	147	129	17	0.115646	174	173	0	0	CC2D2B	CDS	missense	+	-32	NM_001001732.3;NM_001159747.1;NM_001349008.2;XM_011539789.3;XM_011539795.3;XM_024447995.1;XM_024447996.1;XM_024447997.1;XM_024447998.1;XM_024447999.1;XM_024448000.1;XM_024448001.1;XM_024448002.1;XM_024448003.1;XM_024448004.1	NP_001001732.2;NP_001153219.1;NP_001335937.1;XP_011538091.2;XP_011538097.1;XP_024303763.1;XP_024303764.1;XP_024303765.1;XP_024303766.1;XP_024303767.1;XP_024303768.1;XP_024303769.1;XP_024303770.1;XP_024303771.1;XP_024303772.1	c.377A>G;c.377A>G;c.3485A>G;c.2924A>G;c.377A>G;c.3485A>G;c.3461A>G;c.3461A>G;c.3485A>G;c.3356A>G;c.3485A>G;c.3302A>G;c.3485A>G;c.3485A>G;c.3008A>G	p.Asn126Ser;p.Asn126Ser;p.Asn1162Ser;p.Asn975Ser;p.Asn126Ser;p.Asn1162Ser;p.Asn1154Ser;p.Asn1154Ser;p.Asn1162Ser;p.Asn1119Ser;p.Asn1162Ser;p.Asn1101Ser;p.Asn1162Ser;p.Asn1162Ser;p.Asn1003Ser
chr10	96370112	C	T	190	190	0	0	247	185	62	0.251012	284	284	0	0	243	243	0	0	228	193	34	0.149123	230	229	0	0	TLL2	CDS	missense	-	-48	NM_012465.4	NP_036597.1	c.2866G>A	p.Gly956Ser
chr10	97320075	C	T	236	236	0	0	257	256	0	0	238	235	1	0.00420168	184	77	105	0.570652	216	183	31	0.143519	244	244	0	0	FRAT1	CDS	missense	+	805	NM_005479.4	NP_005470.2	c.622C>T	p.Leu208Phe
chr10	99235657	A	G	67	30	36	0.537313	73	71	0	0	75	44	30	0.4	93	89	0	0	74	74	0	0	93	88	0	0	HPSE2	CDS	missense	-	-145	NM_001166244.1;NM_001166245.1;NM_001166246.1;NM_021828.5;XM_011540029.1;XM_011540030.1;XM_017016495.1;XM_017016496.2	NP_001159716.1;NP_001159717.1;NP_001159718.1;NP_068600.4;XP_011538331.1;XP_011538332.1;XP_016871984.1;XP_016871985.1	c.146T>C	p.Val49Ala
chr10	115171120	T	G	172	170	0	0	162	123	39	0.240741	164	160	1	0.00609756	124	124	0	0	138	133	0	0	200	195	0	0	ATRNL1	CDS	missense	+	84	NM_001276282.4;NM_207303.4;XM_011539587.1;XM_011539588.2;XM_011539589.2;XM_011539590.2;XM_011539591.2;XM_017016035.2;XM_017016036.1	NP_001263211.1;NP_997186.1;XP_011537889.1;XP_011537890.1;XP_011537891.1;XP_011537892.1;XP_011537893.1;XP_016871524.1;XP_016871525.1	c.1176T>G;c.1176T>G;c.1176T>G;c.975T>G;c.1176T>G;c.738T>G;c.738T>G;c.1176T>G;c.1176T>G	p.Ser392Arg;p.Ser392Arg;p.Ser392Arg;p.Ser325Arg;p.Ser392Arg;p.Ser246Arg;p.Ser246Arg;p.Ser392Arg;p.Ser392Arg
chr10	116547309	A	G	64	63	0	0	51	32	18	0.352941	67	67	0	0	68	67	0	0	82	74	8	0.097561	65	65	0	0	PNLIP	CDS	missense	+	16	NM_000936.4	NP_000927.1	c.62A>G	p.Tyr21Cys
chr11	561860	A	G	164	163	1	0.00609756	207	205	1	0.00483092	209	209	0	0	217	217	0	0	171	124	45	0.263158	176	176	0	0	RASSF7	CDS	missense	+	-33	NM_001143993.2;NM_001143994.2;NM_003475.4	NP_001137465.1;NP_001137466.1;NP_003466.1	c.92A>G	p.Gln31Arg
chr11	2413552	C	T	231	230	0	0	280	215	64	0.228571	271	267	1	0.00369004	261	257	1	0.00383142	264	264	0	0	241	234	6	0.0248963	TRPM5	CDS	missense	-	37	NM_014555.3;XM_017017628.1	NP_055370.1;XP_016873117.1	c.1927G>A;c.1981G>A	p.Ala643Thr;p.Ala661Thr
chr11	2909626	C	T	30	15	14	0.466667	44	44	0	0	35	12	22	0.628571	50	48	0	0	39	37	0	0	35	34	0	0	SLC22A18	CDS	missense	+	49	NM_001315501.1;NM_002555.6;NM_183233.3;XM_011520141.2;XM_011520142.2	NP_001302430.1;NP_002546.3;NP_899056.2;XP_011518443.2;XP_011518444.2	c.707C>T;c.452C>T;c.452C>T;c.707C>T;c.707C>T	p.Ala236Val;p.Ala151Val;p.Ala151Val;p.Ala236Val;p.Ala236Val
chr11	4587267	G	A	372	184	186	0.5	471	465	2	0.00424628	499	258	237	0.47495	574	571	1	0.00174216	468	465	0	0	402	402	0	0	OR52I2	CDS	missense	+	477	NM_001005170.2	NP_001005170.1	c.455G>A	p.Arg152His
chr11	5901489	G	A	145	144	0	0	149	146	0	0	165	165	0	0	185	80	104	0.562162	105	92	12	0.114286	149	148	0	0	OR52E5	CDS	missense	+	-272	NM_001005166.2	NP_001005166.2	c.725G>A	p.Ser242Asn
chr11	6223136	C	T	167	167	0	0	148	110	38	0.256757	138	138	0	0	110	110	0	0	116	116	0	0	126	126	0	0	FAM160A2	CDS	missense	-	-57	NM_001098794.2;NM_032127.4;XM_006718343.3;XM_011520397.2;XM_011520398.3;XM_024448710.1	NP_001092264.1;NP_115503.2;XP_006718406.1;XP_011518699.1;XP_011518700.1;XP_024304478.1	c.880G>A	p.Val294Met
chr11	6617046	G	A	281	281	0	0	356	265	91	0.255618	265	265	0	0	350	350	0	0	253	253	0	0	321	320	0	0	TPP1	CDS	missense	-	-72	NM_000391.4	NP_000382.3	c.616C>T	p.Arg206Cys
chr11	7665917	A	T	232	230	0	0	253	250	0	0	270	269	1	0.0037037	276	276	0	0	261	258	1	0.00383142	258	117	141	0.546512	CYB5R2	CDS	missense	-	23	XM_011520185.3;XM_024448581.1	XP_011518487.1;XP_024304349.1	c.925T>A;c.745T>A	p.Tyr309Asn;p.Tyr249Asn
chr11	7938940	A	G	132	131	0	0	167	121	46	0.275449	125	125	0	0	118	118	0	0	124	124	0	0	147	147	0	0	OR10A3	CDS	missense	-	-365	NM_001003745.1	NP_001003745.1	c.581T>C	p.Leu194Ser
chr11	8392676	C	T	114	114	0	0	125	90	35	0.28	147	147	0	0	104	104	0	0	95	81	13	0.136842	114	113	0	0	STK33	CDS	missense	-	35	NM_001289058.2;NM_001289059.2;NM_001289061.2;NM_001352387.2;NM_001352388.2;NM_001352389.2;NM_001352390.2;NM_001352391.2;NM_001352392.2;NM_001352393.2;NM_001352394.2;NM_001352395.2;NM_001352399.2;NM_030906.4;XM_011520290.2;XM_011520295.2;XM_011520297.2;XM_017018144.2;XM_017018145.1;XM_017018146.1;XM_017018147.1;XM_017018148.1;XM_017018152.1;XM_017018153.2;XM_017018154.1;XM_017018155.2;XM_017018156…	NP_001275987.1;NP_001275988.1;NP_001275990.1;NP_001339316.1;NP_001339317.1;NP_001339318.1;NP_001339319.1;NP_001339320.1;NP_001339321.1;NP_001339322.1;NP_001339323.1;NP_001339324.1;NP_001339328.1;NP_112168.1;XP_011518592.1;XP_011518597.1;XP_011518599.1;XP_016873633.1;XP_016873634.1;XP_016873635.1;XP_016873636.1;XP_016873637.1;XP_016873641.1;XP_016873642.1;XP_016873643.1;XP_016873644.1;XP_016873645…	c.1256G>A;c.818G>A;c.1379G>A;c.1379G>A;c.1379G>A;c.1379G>A;c.1379G>A;c.1379G>A;c.1379G>A;c.1379G>A;c.1256G>A;c.1256G>A;c.1181G>A;c.1379G>A;c.1379G>A;c.1379G>A;c.1256G>A;c.1379G>A;c.1379G>A;c.1379G>A;c.1379G>A;c.1379G>A;c.1379G>A;c.1379G>A;c.1379G>A;c.1379G>A;c.1379G>A;c.1256G>A;c.1181G>A	p.Ser419Asn;p.Ser273Asn;p.Ser460Asn;p.Ser460Asn;p.Ser460Asn;p.Ser460Asn;p.Ser460Asn;p.Ser460Asn;p.Ser460Asn;p.Ser460Asn;p.Ser419Asn;p.Ser419Asn;p.Ser394Asn;p.Ser460Asn;p.Ser460Asn;p.Ser460Asn;p.Ser419Asn;p.Ser460Asn;p.Ser460Asn;p.Ser460Asn;p.Ser460Asn;p.Ser460Asn;p.Ser460Asn;p.Ser460Asn;p.Ser460Asn;p.Ser460Asn;p.Ser460Asn;p.Ser419Asn;p.Ser394Asn
chr11	8717782	A	G	78	78	0	0	74	74	0	0	71	71	0	0	99	52	47	0.474747	90	79	11	0.122222	58	57	0	0	DENND2B	CDS	missense	-	-42	NM_001376495.1;NM_001376496.1;NM_001376497.1;NM_001376498.1;NM_001376499.1;NM_001376500.1;NM_001376501.1;NM_001376502.1;NM_001376503.1;NM_001376504.1;NM_001376505.1;NM_001376506.1;NM_005418.4;NM_139157.3;NM_213618.2;XM_005253077.1;XM_011520309.1;XM_011520320.1;XM_011520321.2;XM_011520322.1;XM_011520324.2;XM_011520329.1	NP_001363424.1;NP_001363425.1;NP_001363426.1;NP_001363427.1;NP_001363428.1;NP_001363429.1;NP_001363430.1;NP_001363431.1;NP_001363432.1;NP_001363433.1;NP_001363434.1;NP_001363435.1;NP_005409.3;NP_631896.1;NP_998783.1;XP_005253134.1;XP_011518611.1;XP_011518622.1;XP_011518623.1;XP_011518624.1;XP_011518626.2;XP_011518631.1	c.1588T>C;c.1588T>C;c.1588T>C;c.1588T>C;c.1048T>C;c.907T>C;c.328T>C;c.328T>C;c.328T>C;c.328T>C;c.4T>C;c.4T>C;c.1588T>C;c.328T>C;c.1588T>C;c.1678T>C;c.1678T>C;c.1678T>C;c.1678T>C;c.1678T>C;c.418T>C;c.328T>C	p.Trp530Arg;p.Trp530Arg;p.Trp530Arg;p.Trp530Arg;p.Trp350Arg;p.Trp303Arg;p.Trp110Arg;p.Trp110Arg;p.Trp110Arg;p.Trp110Arg;p.Trp2Arg;p.Trp2Arg;p.Trp530Arg;p.Trp110Arg;p.Trp530Arg;p.Trp560Arg;p.Trp560Arg;p.Trp560Arg;p.Trp560Arg;p.Trp560Arg;p.Trp140Arg;p.Trp110Arg
chr11	10803290	A	G	70	70	0	0	77	61	16	0.207792	51	51	0	0	39	39	0	0	52	51	1	0.0192308	50	50	0	0	EIF4G2	CDS	missense	-	5	NM_001042559.2;NM_001172705.1;NM_001418.4	NP_001036024.3;NP_001166176.1;NP_001409.3	c.818T>C	p.Leu273Ser
chr11	12496551	A	G	97	96	0	0	112	112	0	0	97	95	0	0	126	126	0	0	92	92	0	0	91	48	43	0.472527	PARVA	CDS	missense	+	-48	NM_018222.5;XM_005253015.3	NP_060692.3;XP_005253072.1	c.494A>G;c.362A>G	p.Asn165Ser;p.Asn121Ser
chr11	16841692	A	G	159	159	0	0	180	146	34	0.188889	170	170	0	0	193	193	0	0	124	112	11	0.0887097	166	166	0	0	PLEKHA7	CDS	missense	-	31	NM_001329630.2;NM_001329631.2;NM_175058.5;XM_017017241.2;XM_017017242.2;XM_024448356.1;XM_024448357.1;XM_024448358.1;XM_024448359.1;XM_024448360.1;XM_024448361.1;XM_024448362.1;XM_024448363.1;XM_024448364.1;XM_024448365.1;XM_024448366.1;XM_024448367.1;XM_024448368.1;XM_024448369.1;XM_024448370.1	NP_001316559.1;NP_001316560.1;NP_778228.3;XP_016872730.1;XP_016872731.1;XP_024304124.1;XP_024304125.1;XP_024304126.1;XP_024304127.1;XP_024304128.1;XP_024304129.1;XP_024304130.1;XP_024304131.1;XP_024304132.1;XP_024304133.1;XP_024304134.1;XP_024304135.1;XP_024304136.1;XP_024304137.1;XP_024304138.1	c.727T>C;c.727T>C;c.727T>C;c.727T>C;c.727T>C;c.727T>C;c.727T>C;c.727T>C;c.727T>C;c.727T>C;c.589T>C;c.553T>C;c.727T>C;c.727T>C;c.445T>C;c.409T>C;c.409T>C;c.409T>C;c.409T>C;c.727T>C	p.Tyr243His;p.Tyr243His;p.Tyr243His;p.Tyr243His;p.Tyr243His;p.Tyr243His;p.Tyr243His;p.Tyr243His;p.Tyr243His;p.Tyr243His;p.Tyr197His;p.Tyr185His;p.Tyr243His;p.Tyr243His;p.Tyr149His;p.Tyr137His;p.Tyr137His;p.Tyr137His;p.Tyr137His;p.Tyr243His
chr11	17395622	C	A	129	127	0	0	124	123	1	0.00806452	146	145	0	0	156	155	0	0	106	73	31	0.292453	122	122	0	0	ABCC8	CDS	missense	-	-13	NM_000352.6;NM_001287174.2;NM_001351295.2;NM_001351296.2;NM_001351297.2;XM_017018197.2;XM_017018199.1;XM_017018201.2;XM_017018202.1;XM_017018204.1;XM_024448668.1	NP_000343.2;NP_001274103.1;NP_001338224.1;NP_001338225.1;NP_001338226.1;XP_016873686.1;XP_016873688.1;XP_016873690.1;XP_016873691.1;XP_016873693.1;XP_024304436.1	c.4295G>T;c.4298G>T;c.4361G>T;c.4295G>T;c.4292G>T;c.4364G>T;c.4361G>T;c.4364G>T;c.2861G>T;c.2252G>T;c.2663G>T	p.Ser1432Ile;p.Ser1433Ile;p.Ser1454Ile;p.Ser1432Ile;p.Ser1431Ile;p.Ser1455Ile;p.Ser1454Ile;p.Ser1455Ile;p.Ser954Ile;p.Ser751Ile;p.Ser888Ile
chr11	18358024	A	G	122	121	0	0	147	146	0	0	153	152	0	0	111	110	0	0	159	159	0	0	130	74	56	0.430769	GTF2H1	CDS	missense	+	-19	NM_001142307.1;NM_005316.4;XM_006718208.3;XM_024448457.1;XM_024448458.1	NP_001135779.1;NP_005307.1;XP_006718271.1;XP_024304225.1;XP_024304226.1	c.1333A>G	p.Thr445Ala
chr11	20097583	A	G	40	40	0	0	40	28	12	0.3	52	52	0	0	59	59	0	0	33	33	0	0	49	49	0	0	NAV2	CDS	missense	+	7	NM_001111018.1;NM_001111019.3;NM_001244963.2;NM_145117.5;NM_182964.6;XM_005253214.4;XM_006718364.4;XM_006718365.4;XM_006718366.4;XM_006718367.3;XM_006718368.3;XM_006718369.2;XM_011520444.3;XM_011520445.3;XM_011520446.3;XM_011520447.3;XM_011520448.3;XM_011520449.3;XM_011520450.3;XM_011520451.2;XM_011520452.2;XM_011520453.2;XM_011520454.2;XM_017018520.2;XM_017018521.2;XM_017018522.1;XM_017018523.1;…	NP_001104488.1;NP_001104489.1;NP_001231892.1;NP_660093.2;NP_892009.3;XP_005253271.1;XP_006718427.1;XP_006718428.1;XP_006718429.1;XP_006718430.1;XP_006718431.1;XP_006718432.1;XP_011518746.1;XP_011518747.1;XP_011518748.1;XP_011518749.1;XP_011518750.1;XP_011518751.1;XP_011518752.1;XP_011518753.1;XP_011518754.1;XP_011518755.1;XP_011518756.1;XP_016874009.1;XP_016874010.1;XP_016874011.1;XP_016874012.1;…	c.5827A>G;c.3211A>G;c.6196A>G;c.6019A>G;c.6028A>G;c.3175A>G;c.6127A>G;c.6097A>G;c.5980A>G;c.3385A>G;c.3211A>G;c.3124A>G;c.6187A>G;c.6130A>G;c.6088A>G;c.6085A>G;c.6067A>G;c.6022A>G;c.5986A>G;c.5917A>G;c.5827A>G;c.3124A>G;c.2914A>G;c.6004A>G;c.5977A>G;c.5935A>G;c.5761A>G;c.5761A>G;c.5161A>G;c.3478A>G;c.6004A>G	p.Ile1943Val;p.Ile1071Val;p.Ile2066Val;p.Ile2007Val;p.Ile2010Val;p.Ile1059Val;p.Ile2043Val;p.Ile2033Val;p.Ile1994Val;p.Ile1129Val;p.Ile1071Val;p.Ile1042Val;p.Ile2063Val;p.Ile2044Val;p.Ile2030Val;p.Ile2029Val;p.Ile2023Val;p.Ile2008Val;p.Ile1996Val;p.Ile1973Val;p.Ile1943Val;p.Ile1042Val;p.Ile972Val;p.Ile2002Val;p.Ile1993Val;p.Ile1979Val;p.Ile1921Val;p.Ile1921Val;p.Ile1721Val;p.Ile1160Val;p.Ile2002V…
chr11	32613434	C	T	233	232	1	0.00429185	209	209	0	0	210	208	2	0.00952381	49	49	0	0	171	171	0	0	49	26	23	0.469388	CCDC73	CDS	missense	-	-13	NM_001008391.3	NP_001008392.2	c.2884G>A	p.Asp962Asn
chr11	32957910	A	G	90	77	11	0.122222	100	100	0	0	114	92	21	0.184211	42	41	0	0	60	60	0	0	47	47	0	0	QSER1	CDS	missense	+	42	NM_001076786.3;XM_017018327.1;XM_017018329.1;XM_017018330.1	NP_001070254.2;XP_016873816.1;XP_016873818.1;XP_016873819.1	c.4793A>G;c.4793A>G;c.4433A>G;c.4307A>G	p.Asp1598Gly;p.Asp1598Gly;p.Asp1478Gly;p.Asp1436Gly
chr11	56093497	A	G	99	98	1	0.010101	122	97	25	0.204918	75	72	2	0.0266667	70	70	0	0	93	90	0	0	57	56	0	0	OR8I2	CDS	missense	+	190	NM_001003750.1	NP_001003750.1	c.190A>G	p.Ser64Gly
chr11	56122656	C	T	247	246	1	0.00404858	228	226	0	0	216	216	0	0	197	197	0	0	185	185	0	0	207	107	98	0.47343	OR8H3	CDS	missense	+	284	NM_001005201.1	NP_001005201.1	c.284C>T	p.Thr95Met
chr11	57659742	C	A	322	321	0	0	404	335	68	0.168317	325	321	2	0.00615385	192	191	0	0	225	203	21	0.0933333	236	236	0	0	CLP1	CDS	missense	+	-149;288	NM_001142597.1;NM_006831.3	NP_001136069.1;NP_006822.1	c.266C>A	p.Pro89His
chr11	58190866	G	A	412	408	3	0.00728155	493	492	0	0	466	466	0	0	293	144	147	0.501706	339	306	30	0.0884956	344	342	1	0.00290698	OR9Q2	CDS	missense	+	433	NM_001005283.2	NP_001005283.1	c.376G>A	p.Val126Met
chr11	58358553	G	A	144	144	0	0	133	133	0	0	140	140	0	0	107	105	0	0	140	139	0	0	100	58	42	0.42	OR5B17	CDS	missense	-	-430	NM_001005489.2	NP_001005489.1	c.517C>T	p.His173Tyr
chr11	58422747	A	G	173	173	0	0	141	113	28	0.198582	134	132	0	0	102	102	0	0	91	90	0	0	103	102	0	0	OR5B2	CDS	missense	-	-483	NM_001005566.2	NP_001005566.1	c.515T>C	p.Val172Ala
chr11	60798423	A	G	362	360	0	0	392	390	0	0	363	362	0	0	220	218	0	0	292	243	46	0.157534	246	243	0	0	MS4A10	CDS	missense	+	28	NM_206893.4;XM_011544989.1;XM_011544991.2	NP_996776.2;XP_011543291.1;XP_011543293.1	c.631A>G;c.631A>G;c.298A>G	p.Thr211Ala;p.Thr211Ala;p.Thr100Ala
chr11	60852647	C	T	109	108	0	0	99	99	0	0	81	80	0	0	77	76	0	0	110	108	0	0	70	33	35	0.5	PTGDR2	CDS	missense	-	1085	NM_004778.3	NP_004769.2	c.1076G>A	p.Arg359His
chr11	61430159	A	G	166	161	0	0	221	182	36	0.162896	163	158	0	0	160	154	1	0.00625	185	180	2	0.0108108	135	131	1	0.00740741	SDHAF2	CDS	missense	+	-24	NM_017841.4	NP_060311.1	c.13A>G	p.Thr5Ala
chr11	62527659	A	G	777	775	1	0.001287	872	731	138	0.158257	828	826	0	0	677	675	1	0.0014771	766	758	0	0	596	591	3	0.00503356	AHNAK	CDS	missense	-	6416;6416;6416;734	NM_001346445.2;NM_001346446.2;NM_001620.3;XM_017018270.1	NP_001333374.1;NP_001333375.1;NP_001611.1;XP_016873759.1	c.6758T>C;c.6758T>C;c.6758T>C;c.6557T>C	p.Met2253Thr;p.Met2253Thr;p.Met2253Thr;p.Met2186Thr
chr11	62649097	C	T	239	238	0	0	317	262	50	0.157729	237	237	0	0	170	168	1	0.00588235	244	240	0	0	166	164	1	0.0060241	INTS5	CDS	missense	-	903	NM_030628.2	NP_085131.1	c.983G>A	p.Arg328His
chr11	62687949	G	A	292	195	91	0.311644	292	287	2	0.00684932	249	242	2	0.00803213	205	202	1	0.00487805	292	290	0	0	213	212	0	0	LRRN4CL	CDS	missense	-	565	NM_203422.4	NP_981967.1	c.560C>T	p.Ala187Val
chr11	64165723	G	A	159	157	0	0	179	179	0	0	172	171	0	0	103	54	48	0.466019	102	97	5	0.0490196	76	76	0	0	MACROD1	CDS	missense	-	-27	NM_014067.4;XM_005273939.4;XM_005273940.2;XM_006718521.3;XM_006718522.2;XM_011544970.2	NP_054786.2;XP_005273996.1;XP_005273997.1;XP_006718584.1;XP_006718585.1;XP_011543272.1	c.272C>T	p.Thr91Ile
chr11	64729016	A	G	109	108	1	0.00917431	165	130	33	0.2	150	148	0	0	102	98	0	0	135	134	0	0	75	75	0	0	RASGRP2	CDS	missense	-	27	NM_001098670.2;NM_001098671.2;NM_001318398.2;NM_153819.1;XM_005273707.4;XM_011544718.2;XM_011544720.2;XM_011544721.1;XM_011544722.2;XM_011544723.3;XM_011544725.2;XM_017017082.2;XM_017017083.2;XM_017017084.2;XM_017017085.2;XM_017017086.1	NP_001092140.1;NP_001092141.1;NP_001305327.1;NP_722541.1;XP_005273764.3;XP_011543020.1;XP_011543022.1;XP_011543023.1;XP_011543024.1;XP_011543025.1;XP_011543027.1;XP_016872571.1;XP_016872572.1;XP_016872573.1;XP_016872574.1;XP_016872575.1	c.1618T>C;c.1618T>C;c.1183T>C;c.1618T>C;c.1933T>C;c.1933T>C;c.1618T>C;c.1618T>C;c.1618T>C;c.1618T>C;c.1183T>C;c.2482T>C;c.2482T>C;c.1618T>C;c.1441T>C;c.1183T>C	p.Cys540Arg;p.Cys540Arg;p.Cys395Arg;p.Cys540Arg;p.Cys645Arg;p.Cys645Arg;p.Cys540Arg;p.Cys540Arg;p.Cys540Arg;p.Cys540Arg;p.Cys395Arg;p.Cys828Arg;p.Cys828Arg;p.Cys540Arg;p.Cys481Arg;p.Cys395Arg
chr11	64895125	C	T	304	205	98	0.322368	416	411	1	0.00240385	333	222	109	0.327327	265	262	0	0	347	346	0	0	215	215	0	0	ATG2A	CDS	missense	-	85	NM_001367971.1;NM_001367972.1;NM_015104.3;XM_011544863.2;XM_011544864.2;XM_011544865.2	NP_001354900.1;NP_001354901.1;NP_055919.2;XP_011543165.1;XP_011543166.1;XP_011543167.1	c.5641G>A;c.5647G>A;c.5665G>A;c.5671G>A;c.5656G>A;c.5476G>A	p.Val1881Met;p.Val1883Met;p.Val1889Met;p.Val1891Met;p.Val1886Met;p.Val1826Met
chr11	65107629	T	G	481	314	167	0.347193	760	753	3	0.00394737	536	357	176	0.328358	374	371	0	0	474	469	1	0.0021097	385	382	3	0.00779221	VPS51	CDS	missense	+	49	NM_013265.4	NP_037397.2	c.407T>G	p.Met136Arg
chr11	65539177	C	T	166	161	0	0	265	221	42	0.158491	196	191	3	0.0153061	131	131	0	0	193	190	1	0.00518135	139	67	71	0.510791	LTBP3	CDS	missense	-	55	NM_001130144.2;NM_001164266.1;NM_021070.4;XM_011545032.2;XM_011545033.3	NP_001123616.1;NP_001157738.1;NP_066548.2;XP_011543334.1;XP_011543335.1	c.3815G>A;c.3323G>A;c.3674G>A;c.3842G>A;c.3701G>A	p.Arg1272His;p.Arg1108His;p.Arg1225His;p.Arg1281His;p.Arg1234His
chr11	66557792	C	T	573	568	1	0.0017452	527	444	82	0.155598	619	614	0	0	383	381	0	0	515	478	35	0.0679612	365	360	0	0	ACTN3	CDS	missense	+	94	NM_001104.4;NM_001258371.2	NP_001095.2;NP_001245300.2	c.991C>T;c.1120C>T	p.Arg331Trp;p.Arg374Trp
chr11	66871071	C	A	342	235	107	0.312865	478	477	1	0.00209205	449	292	157	0.349666	302	300	0	0	321	321	0	0	267	266	0	0	PC	CDS	missense	-	-20	NM_000920.4;NM_001040716.2;NM_022172.3;XM_005274031.4;XM_005274032.4;XM_006718578.3;XM_011545086.2;XM_017017868.1;XM_017017869.1;XM_017017870.1;XM_017017871.1;XM_017017872.2	NP_000911.2;NP_001035806.1;NP_071504.2;XP_005274088.1;XP_005274089.1;XP_006718641.1;XP_011543388.1;XP_016873357.1;XP_016873358.1;XP_016873359.1;XP_016873360.1;XP_016873361.1	c.614G>T	p.Arg205Met
chr11	67284969	G	A	1286	1284	0	0	1414	1142	268	0.189533	1228	1222	2	0.00162866	866	864	1	0.00115473	1153	1034	113	0.0980052	918	915	0	0	GRK2	CDS	missense	+	-15	NM_001619.5;XM_011544773.1;XM_024448376.1	NP_001610.2;XP_011543075.1;XP_024304144.1	c.1777G>A;c.1687G>A;c.1702G>A	p.Glu593Lys;p.Glu563Lys;p.Glu568Lys
chr11	67291695	G	A	374	372	0	0	440	439	0	0	364	363	0	0	290	290	0	0	313	264	49	0.15655	201	199	0	0	ANKRD13D	CDS	missense	+	-52	NM_001347901.2;NM_207354.3;XM_011544985.1;XM_011544986.1;XM_011544987.2	NP_001334830.1;NP_997237.2;XP_011543287.1;XP_011543288.1;XP_011543289.1	c.229G>A;c.490G>A;c.490G>A;c.229G>A;c.229G>A	p.Glu77Lys;p.Glu164Lys;p.Glu164Lys;p.Glu77Lys;p.Glu77Lys
chr11	67301563	G	A	474	469	0	0	585	582	2	0.0034188	519	514	0	0	369	368	0	0	527	520	3	0.0056926	410	201	202	0.492683	ANKRD13D	CDS	missense	+	76	NM_001347901.2;NM_207354.3;XM_011544985.1;XM_011544986.1;XM_011544987.2;XM_011544988.2	NP_001334830.1;NP_997237.2;XP_011543287.1;XP_011543288.1;XP_011543289.1;XP_011543290.1	c.1163G>A;c.1424G>A;c.1571G>A;c.1310G>A;c.1310G>A;c.659G>A	p.Arg388His;p.Arg475His;p.Arg524His;p.Arg437His;p.Arg437His;p.Arg220His
chr11	67405420	G	T	369	368	0	0	382	381	0	0	356	356	0	0	288	146	142	0.493056	352	317	35	0.0994318	259	257	0	0	TBC1D10C	CDS	missense	+	22	NM_001256508.1;NM_001369492.1;NM_001369496.1;NM_001369497.1;NM_001369498.1;NM_198517.4;XM_006718538.4;XM_006718539.4;XM_011545002.2	NP_001243437.1;NP_001356421.1;NP_001356425.1;NP_001356426.1;NP_001356427.1;NP_940919.1;XP_006718601.1;XP_006718602.1;XP_011543304.1	c.274G>T	p.Gly92Cys
chr11	73352830	G	A	165	164	0	0	242	188	52	0.214876	219	218	0	0	163	163	0	0	216	213	2	0.00925926	106	106	0	0	ARHGEF17	CDS	missense	+	1	NM_014786.4;XM_017018623.1	NP_055601.2;XP_016874112.1	c.3271G>A;c.253G>A	p.Gly1091Ser;p.Gly85Ser
chr11	77702210	A	G	212	140	72	0.339623	215	214	0	0	159	108	50	0.314465	146	146	0	0	153	152	0	0	233	231	0	0	RSF1	CDS	missense	-	286	NM_016578.3;XM_005274051.2;XM_017017923.1	NP_057662.3;XP_005274108.1;XP_016873412.1	c.1019T>C;c.1019T>C;c.896T>C	p.Met340Thr;p.Met340Thr;p.Met299Thr
chr11	78812172	G	A	215	148	65	0.302326	178	146	31	0.174157	196	129	67	0.341837	206	204	1	0.00485437	205	204	0	0	199	198	0	0	TENM4	CDS	missense	-	-51	NM_001098816.3;XM_017017525.1;XM_017017526.1	NP_001092286.2;XP_016873014.1;XP_016873015.1	c.1928C>T;c.2003C>T;c.1928C>T	p.Thr643Met;p.Thr668Met;p.Thr643Met
chr11	85724937	C	T	196	192	1	0.00510204	238	237	0	0	225	224	0	0	207	148	57	0.275362	209	200	8	0.0382775	231	230	0	0	SYTL2	CDS	missense	-	-906	NM_206927.3;NM_206928.3;XM_005274057.1;XM_011545106.1;XM_011545107.2;XM_011545108.1;XM_011545109.2;XM_011545110.1;XM_011545112.1;XM_017017934.1;XM_017017935.1;XM_017017936.1	NP_996810.2;NP_996811.2;XP_005274114.1;XP_011543408.1;XP_011543409.1;XP_011543410.1;XP_011543411.1;XP_011543412.1;XP_011543414.1;XP_016873423.1;XP_016873424.1;XP_016873425.1	c.4421G>A;c.4418G>A;c.4421G>A;c.4418G>A;c.4340G>A;c.4421G>A;c.4274G>A;c.4421G>A;c.4421G>A;c.4337G>A;c.4421G>A;c.3992G>A	p.Gly1474Asp;p.Gly1473Asp;p.Gly1474Asp;p.Gly1473Asp;p.Gly1447Asp;p.Gly1474Asp;p.Gly1425Asp;p.Gly1474Asp;p.Gly1474Asp;p.Gly1446Asp;p.Gly1474Asp;p.Gly1331Asp
chr11	92354007	T	C	156	156	0	0	163	163	0	0	146	145	0	0	207	137	69	0.333333	143	117	26	0.181818	168	168	0	0	FAT3	CDS	missense	+	-1398	NM_001008781.2;NM_001367949.2;XM_017017178.2;XM_017017179.2;XM_017017180.1;XM_017017182.2;XM_017017183.2;XM_017017184.2	NP_001008781.2;NP_001354878.1;XP_016872667.1;XP_016872668.1;XP_016872669.1;XP_016872671.1;XP_016872672.1;XP_016872673.1	c.1895T>C	p.Val632Ala
chr11	92354340	C	T	180	180	0	0	210	207	1	0.0047619	203	202	0	0	261	260	0	0	182	181	0	0	219	142	75	0.342466	FAT3	CDS	missense	+	-1065	NM_001008781.2;NM_001367949.2;XM_017017178.2;XM_017017179.2;XM_017017180.1;XM_017017182.2;XM_017017183.2;XM_017017184.2	NP_001008781.2;NP_001354878.1;XP_016872667.1;XP_016872668.1;XP_016872669.1;XP_016872671.1;XP_016872672.1;XP_016872673.1	c.2228C>T	p.Ala743Val
chr11	108244834	A	G	214	212	1	0.0046729	226	189	37	0.163717	187	186	1	0.00534759	136	136	0	0	165	165	0	0	255	254	1	0.00392157	ATM	CDS	missense	+	47	NM_000051.3;NM_001351834.2;XM_005271562.5;XM_006718843.4;XM_011542840.3;XM_011542842.3;XM_011542843.2;XM_017017789.2;XM_017017790.2;XM_017017791.1;XM_017017792.2	NP_000042.3;NP_001338763.1;XP_005271619.2;XP_006718906.1;XP_011541142.1;XP_011541144.1;XP_011541145.1;XP_016873278.1;XP_016873279.1;XP_016873280.1;XP_016873281.1	c.709A>G;c.709A>G;c.709A>G;c.709A>G;c.709A>G;c.544A>G;c.709A>G;c.709A>G;c.709A>G;c.709A>G;c.709A>G	p.Thr237Ala;p.Thr237Ala;p.Thr237Ala;p.Thr237Ala;p.Thr237Ala;p.Thr182Ala;p.Thr237Ala;p.Thr237Ala;p.Thr237Ala;p.Thr237Ala;p.Thr237Ala
chr11	110579968	C	A	111	111	0	0	119	119	0	0	90	90	0	0	109	74	35	0.321101	88	70	17	0.193182	119	119	0	0	ARHGAP20	CDS	missense	-	1258	NM_001258415.2;NM_001258416.1;NM_001258417.1;NM_001258418.1;NM_020809.3;XM_005271628.3;XM_006718893.3	NP_001245344.1;NP_001245345.1;NP_001245346.1;NP_001245347.1;NP_065860.2;XP_005271685.1;XP_006718956.1	c.2909G>T;c.2900G>T;c.2870G>T;c.2870G>T;c.2978G>T;c.1607G>T;c.2978G>T	p.Ser970Ile;p.Ser967Ile;p.Ser957Ile;p.Ser957Ile;p.Ser993Ile;p.Ser536Ile;p.Ser993Ile
chr11	113397338	G	T	163	163	0	0	216	181	35	0.162037	190	189	0	0	203	202	0	0	191	191	0	0	201	199	0	0	ANKK1	CDS	missense	+	-5	NM_178510.2;XM_011542736.2;XM_011542737.2;XM_011542738.2;XM_017017475.1	NP_848605.1;XP_011541038.1;XP_011541039.1;XP_011541040.1;XP_016872964.1	c.953G>T;c.983G>T;c.953G>T;c.761G>T;c.983G>T	p.Gly318Val;p.Gly328Val;p.Gly318Val;p.Gly254Val;p.Gly328Val
chr11	117439319	G	A	339	337	2	0.00589971	435	434	0	0	397	394	1	0.00251889	379	261	113	0.298153	352	316	35	0.0994318	388	384	1	0.00257732	DSCAML1	CDS	missense	-	-54	NM_020693.4;XM_011542917.2;XM_011542918.1;XM_011542919.2;XM_011542920.2;XM_011542921.2;XM_011542924.2;XM_011542925.2	NP_065744.3;XP_011541219.1;XP_011541220.1;XP_011541221.1;XP_011541222.1;XP_011541223.1;XP_011541226.1;XP_011541227.1	c.4091C>T;c.4127C>T;c.3863C>T;c.2810C>T;c.2561C>T;c.1964C>T;c.1742C>T;c.1724C>T	p.Thr1364Met;p.Thr1376Met;p.Thr1288Met;p.Thr937Met;p.Thr854Met;p.Thr655Met;p.Thr581Met;p.Thr575Met
chr11	118503889	G	A	189	189	0	0	218	179	39	0.178899	169	168	1	0.00591716	177	176	1	0.00564972	124	124	0	0	215	214	1	0.00465116	KMT2A	CDS	missense	+	1492	NM_001197104.2;NM_005933.4;XM_006718839.3;XM_011542829.2;XM_011542830.2;XM_011542831.2;XM_011542833.2	NP_001184033.1;NP_005924.2;XP_006718902.2;XP_011541131.1;XP_011541132.1;XP_011541133.1;XP_011541135.1	c.7997G>A;c.7988G>A;c.5480G>A;c.8096G>A;c.8093G>A;c.8087G>A;c.5579G>A	p.Gly2666Glu;p.Gly2663Glu;p.Gly1827Glu;p.Gly2699Glu;p.Gly2698Glu;p.Gly2696Glu;p.Gly1860Glu
chr11	118522062	A	T	269	185	82	0.304833	306	305	0	0	245	160	84	0.342857	336	334	1	0.00297619	291	291	0	0	317	316	0	0	KMT2A	CDS	missense	+	166	NM_001197104.2;NM_005933.4;XM_006718839.3;XM_011542829.2;XM_011542830.2;XM_011542831.2;XM_011542833.2	NP_001184033.1;NP_005924.2;XP_006718902.2;XP_011541131.1;XP_011541132.1;XP_011541133.1;XP_011541135.1	c.11809A>T;c.11800A>T;c.9292A>T;c.11908A>T;c.11905A>T;c.11899A>T;c.9391A>T	p.Ile3937Phe;p.Ile3934Phe;p.Ile3098Phe;p.Ile3970Phe;p.Ile3969Phe;p.Ile3967Phe;p.Ile3131Phe
chr11	119078836	A	G	633	626	2	0.00315956	773	650	119	0.153946	747	740	1	0.00133869	654	642	3	0.00458716	656	646	2	0.00304878	661	652	3	0.00453858	VPS11	CDS	missense	+	42	NM_001290185.2;NM_021729.5;XM_011542898.1;XM_011542899.3;XM_024448607.1	NP_001277114.1;NP_068375.3;XP_011541200.1;XP_011541201.1;XP_024304375.1	c.2075A>G;c.2105A>G;c.1019A>G;c.1019A>G;c.695A>G	p.Tyr692Cys;p.Tyr702Cys;p.Tyr340Cys;p.Tyr340Cys;p.Tyr232Cys
chr11	119186537	T	A	426	416	2	0.00469484	438	351	83	0.189498	391	388	1	0.00255754	396	392	1	0.00252525	410	405	3	0.00731707	440	439	0	0	PDZD3	CDS	missense	+	-154;-154;-154;-154;-154;-154;-154;59;59;59	XM_011543000.2;XM_011543001.2;XM_011543002.2;XM_017018334.1;XM_017018335.1;XM_017018336.1;XM_017018337.1;NM_001168468.2;NM_024791.4;XM_011543005.2	XP_011541302.1;XP_011541303.1;XP_011541304.1;XP_016873823.1;XP_016873824.1;XP_016873825.1;XP_016873826.1;NP_001161940.1;NP_079067.3;XP_011541307.1	c.375T>A;c.375T>A;c.375T>A;c.375T>A;c.375T>A;c.375T>A;c.375T>A;c.177T>A;c.177T>A;c.180T>A	p.Ser125Arg;p.Ser125Arg;p.Ser125Arg;p.Ser125Arg;p.Ser125Arg;p.Ser125Arg;p.Ser125Arg;p.Ser59Arg;p.Ser59Arg;p.Ser60Arg
chr11	119346343	T	C	238	231	1	0.00420168	225	216	7	0.0311111	265	191	71	0.267925	249	238	4	0.0160643	232	229	2	0.00862069	306	298	2	0.00653595	MFRP	CDS	missense	-	32	NM_031433.4	NP_113621.1	c.86A>G	p.Glu29Gly
chr11	119357775	G	A	310	309	0	0	289	288	0	0	310	307	0	0	288	287	0	0	262	261	0	0	280	201	79	0.282143	USP2	CDS	missense	-	-19	NM_001243759.2;NM_004205.5;NM_171997.3;XM_005271721.5;XM_005271722.2;XM_017018539.1	NP_001230688.1;NP_004196.4;NP_741994.1;XP_005271778.1;XP_005271779.1;XP_016874028.1	c.754C>T;c.1483C>T;c.856C>T;c.1483C>T;c.1483C>T;c.724C>T	p.Pro252Ser;p.Pro495Ser;p.Pro286Ser;p.Pro495Ser;p.Pro495Ser;p.Pro242Ser
chr11	121130143	C	T	239	234	1	0.0041841	251	248	2	0.00796813	248	247	1	0.00403226	293	289	0	0	297	289	0	0	284	176	108	0.380282	TECTA	CDS	missense	+	-69	NM_005422.2	NP_005413.2	c.2873C>T	p.Ala958Val
chr11	121614885	G	C	258	258	0	0	266	217	49	0.184211	230	229	1	0.00434783	267	265	1	0.00374532	209	207	2	0.00956938	215	214	0	0	SORL1	CDS	missense	+	15	NM_003105.6	NP_003096.2	c.5434G>C	p.Ala1812Pro
chr11	124440610	T	C	462	456	0	0	498	405	90	0.180723	428	425	0	0	409	405	1	0.00244499	394	389	0	0	450	448	0	0	OR8B8	CDS	missense	-	-461	NM_012378.1	NP_036510.1	c.476A>G	p.His159Arg
chr11	124754725	A	G	351	340	6	0.017094	325	260	60	0.184615	335	327	6	0.0179104	270	264	1	0.0037037	295	292	2	0.00677966	320	313	4	0.0125	ESAM	CDS	missense	-	39	NM_138961.3	NP_620411.2	c.646T>C	p.Ser216Pro
chr11	124886733	A	G	360	350	3	0.00833333	384	378	0	0	386	381	0	0	425	289	134	0.315294	371	332	28	0.0754717	433	426	0	0	ROBO4	CDS	missense	-	90	NM_001301088.2;NM_019055.6;XM_006718861.2;XM_011542875.1	NP_001288017.1;NP_061928.4;XP_006718924.1;XP_011541177.1	c.2090T>C;c.2525T>C;c.2411T>C;c.1199T>C	p.Met697Thr;p.Met842Thr;p.Met804Thr;p.Met400Thr
chr11	126250584	G	A	274	270	3	0.0109489	247	206	41	0.165992	234	233	1	0.0042735	237	236	0	0	250	249	1	0.004	268	267	0	0	FAM118B	CDS	missense	+	79	NM_001330446.1;NM_024556.4;XM_011542977.3;XM_017018285.2	NP_001317375.1;NP_078832.1;XP_011541279.1;XP_016873774.1	c.418G>A	p.Asp140Asn
chr11	128911299	T	C	346	344	0	0	339	338	1	0.00294985	353	351	1	0.00283286	320	319	0	0	319	319	0	0	382	263	119	0.311518	KCNJ5	CDS	missense	+	36	NM_000890.5;NM_001354169.2;XM_011542809.2;XM_011542810.3	NP_000881.3;NP_001341098.1;XP_011541111.1;XP_011541112.1	c.26T>C	p.Met9Thr
chr11	129924893	C	A	222	221	1	0.0045045	198	198	0	0	213	150	61	0.286385	234	234	0	0	238	237	0	0	222	222	0	0	PRDM10	CDS	missense	-	-12	NM_001367891.1;NM_001367892.1;NM_001367893.1;NM_001367895.1;NM_001367896.1;NM_001367897.1;NM_001367898.1;NM_001367899.1;NM_020228.3;NM_199437.2;NM_199438.2;NM_199439.2;XM_011542912.2;XM_017018023.1	NP_001354820.1;NP_001354821.1;NP_001354822.1;NP_001354824.1;NP_001354825.1;NP_001354826.1;NP_001354827.1;NP_001354828.1;NP_064613.2;NP_955469.1;NP_955470.1;NP_955471.1;XP_011541214.1;XP_016873512.1	c.1807G>T;c.1813G>T;c.1879G>T;c.1018G>T;c.1018G>T;c.1030G>T;c.1609G>T;c.1621G>T;c.1879G>T;c.1867G>T;c.1621G>T;c.1609G>T;c.1867G>T;c.1609G>T	p.Asp603Tyr;p.Asp605Tyr;p.Asp627Tyr;p.Asp340Tyr;p.Asp340Tyr;p.Asp344Tyr;p.Asp537Tyr;p.Asp541Tyr;p.Asp627Tyr;p.Asp623Tyr;p.Asp541Tyr;p.Asp537Tyr;p.Asp623Tyr;p.Asp537Tyr
chr11	133920469	G	T	148	146	0	0	149	148	0	0	171	168	1	0.00584795	147	112	33	0.22449	177	164	12	0.0677966	125	124	0	0	IGSF9B	CDS	missense	-	-728	NM_001277285.4;XM_006718795.3;XM_011542691.3;XM_011542692.3;XM_011542694.3;XM_011542695.2;XM_017017393.1;XM_017017394.2;XM_017017395.2;XM_017017396.1;XM_024448402.1	NP_001264214.1;XP_006718858.1;XP_011540993.1;XP_011540994.1;XP_011540996.1;XP_011540997.1;XP_016872882.1;XP_016872883.1;XP_016872884.1;XP_016872885.1;XP_024304170.1	c.3256C>A;c.1684C>A;c.3562C>A;c.3550C>A;c.3562C>A;c.3268C>A;c.3469C>A;c.3562C>A;c.3562C>A;c.2365C>A;c.2794C>A	p.Gln1086Lys;p.Gln562Lys;p.Gln1188Lys;p.Gln1184Lys;p.Gln1188Lys;p.Gln1090Lys;p.Gln1157Lys;p.Gln1188Lys;p.Gln1188Lys;p.Gln789Lys;p.Gln932Lys
chr12	3829960	T	C	138	135	0	0	118	118	0	0	131	128	2	0.0152672	107	105	1	0.00934579	92	90	0	0	143	77	66	0.461538	PARP11	CDS	missense	-	59	NM_020367.6;XM_011520970.2;XM_011520973.2	NP_065100.2;XP_011519272.1;XP_011519275.1	c.77A>G;c.56A>G;c.56A>G	p.Asp26Gly;p.Asp19Gly;p.Asp19Gly
chr12	6825488	T	C	73	70	0	0	104	68	29	0.278846	98	95	0	0	51	49	0	0	64	56	3	0.046875	83	77	2	0.0240964	GPR162	CDS	missense	+	5	NM_014449.2;NM_019858.2	NP_055264.1;NP_062832.1	c.20T>C;c.872T>C	p.Val7Ala;p.Val291Ala
chr12	7498928	G	A	75	75	0	0	81	80	0	0	79	79	0	0	83	83	0	0	75	55	20	0.266667	86	86	0	0	CD163	CDS	missense	-	-61	NM_001370145.1;NM_001370146.1;NM_004244.5;NM_203416.3;XM_024449278.1	NP_001357074.1;NP_001357075.1;NP_004235.4;NP_981961.2;XP_024305046.1	c.718C>T	p.His240Tyr
chr12	7818007	A	G	106	106	0	0	70	54	16	0.228571	97	97	0	0	103	103	0	0	104	104	0	0	71	70	0	0	SLC2A14	CDS	missense	-	28	NM_001286233.2;NM_001286234.2;NM_001286235.2;NM_001286236.2;NM_001286237.2;NM_153449.4;XM_005253315.4;XM_005253317.5;XM_011520562.1;XM_011520563.2;XM_011520564.2;XM_011520565.2;XM_017018841.1;XM_017018844.1;XM_017018845.2;XM_017018846.1;XM_017018847.1;XM_024448848.1;XM_024448849.1	NP_001273162.1;NP_001273163.1;NP_001273164.1;NP_001273165.1;NP_001273166.1;NP_703150.1;XP_005253372.1;XP_005253374.1;XP_011518864.1;XP_011518865.1;XP_011518866.1;XP_011518867.1;XP_016874330.1;XP_016874333.1;XP_016874334.1;XP_016874335.1;XP_016874336.1;XP_024304616.1;XP_024304617.1	c.1168T>C;c.1099T>C;c.1099T>C;c.841T>C;c.1213T>C;c.1168T>C;c.1099T>C;c.1099T>C;c.1099T>C;c.1099T>C;c.841T>C;c.841T>C;c.1171T>C;c.1171T>C;c.1171T>C;c.1099T>C;c.1099T>C;c.1171T>C;c.1099T>C	p.Cys390Arg;p.Cys367Arg;p.Cys367Arg;p.Cys281Arg;p.Cys405Arg;p.Cys390Arg;p.Cys367Arg;p.Cys367Arg;p.Cys367Arg;p.Cys367Arg;p.Cys281Arg;p.Cys281Arg;p.Cys391Arg;p.Cys391Arg;p.Cys391Arg;p.Cys367Arg;p.Cys367Arg;p.Cys391Arg;p.Cys367Arg
chr12	8048784	A	G	158	156	0	0	177	177	0	0	126	126	0	0	125	124	0	0	138	137	0	0	148	73	74	0.5	FOXJ2	CDS	missense	+	-15	NM_018416.3;XM_011520760.2;XM_011520761.2;XM_017019640.1	NP_060886.1;XP_011519062.1;XP_011519063.1;XP_016875129.1	c.1313A>G;c.1313A>G;c.1313A>G;c.977A>G	p.Gln438Arg;p.Gln438Arg;p.Gln438Arg;p.Gln326Arg
chr12	8835625	C	T	191	98	92	0.481675	186	186	0	0	161	81	79	0.490683	180	179	0	0	199	198	0	0	166	165	1	0.0060241	A2ML1	CDS	missense	+	-42	NM_144670.6;XM_011520566.2;XM_011520567.2;XM_017018868.1;XM_017018869.1;XM_017018870.1	NP_653271.3;XP_011518868.1;XP_011518869.1;XP_016874357.1;XP_016874358.1;XP_016874359.1	c.602C>T	p.Ala201Val
chr12	9070541	C	T	126	125	1	0.00793651	113	113	0	0	113	113	0	0	94	94	0	0	93	93	0	0	91	46	45	0.494505	A2M	CDS	missense	-	38	NM_000014.6;NM_001347423.2;NM_001347424.2;NM_001347425.2;XM_006719056.3	NP_000005.3;NP_001334352.2;NP_001334353.2;NP_001334354.2;XP_006719119.1	c.4141G>A;c.4141G>A;c.3841G>A;c.3691G>A;c.4141G>A	p.Val1381Ile;p.Val1381Ile;p.Val1281Ile;p.Val1231Ile;p.Val1381Ile
chr12	10054319	T	C	81	80	0	0	99	99	0	0	88	87	0	0	82	81	1	0.0121951	91	71	20	0.21978	129	129	0	0	CLEC9A	CDS	missense	+	-33	NM_207345.4	NP_997228.1	c.140T>C	p.Leu47Ser
chr12	20862830	G	A	174	173	0	0	183	121	61	0.333333	173	170	1	0.00578035	137	137	0	0	207	184	23	0.111111	193	193	0	0	SLCO1B3	CDS	missense	+	-25	NM_001349920.2;NM_019844.4	NP_001336849.1;NP_062818.1	c.619G>A;c.703G>A	p.Val207Met;p.Val235Met
chr12	20862830	G	A	174	173	0	0	183	121	61	0.333333	173	170	1	0.00578035	137	137	0	0	207	184	23	0.111111	193	193	0	0	SLCO1B3-SLCO1B7	CDS	missense	+	-25	NM_001371097.1	NP_001358026.1	c.703G>A	p.Val235Met
chr12	21269766	A	C	67	67	0	0	82	82	0	0	53	52	0	0	61	33	27	0.442623	81	75	6	0.0740741	89	89	0	0	SLCO1A2	CDS	missense	-	2	NM_021094.4;NM_134431.3;XM_005253474.3;XM_005253477.3;XM_011520818.1;XM_011520819.1;XM_011520820.3;XM_011520821.2;XM_024449138.1;XM_024449139.1	NP_066580.1;NP_602307.1;XP_005253531.1;XP_005253534.1;XP_011519120.1;XP_011519121.1;XP_011519122.1;XP_011519123.1;XP_024304906.1;XP_024304907.1	c.1795T>G;c.1795T>G;c.1795T>G;c.1735T>G;c.1795T>G;c.1795T>G;c.1789T>G;c.871T>G;c.1795T>G;c.1795T>G	p.Tyr599Asp;p.Tyr599Asp;p.Tyr599Asp;p.Tyr579Asp;p.Tyr599Asp;p.Tyr599Asp;p.Tyr597Asp;p.Tyr291Asp;p.Tyr599Asp;p.Tyr599Asp
chr12	21933884	T	A	115	115	0	0	131	130	0	0	100	100	0	0	95	95	0	0	126	93	31	0.246032	157	155	0	0	ABCC9	CDS	missense	-	40	NM_005691.3;NM_020297.3;XM_005253284.4;XM_005253287.5;XM_005253288.4;XM_005253289.4;XM_005253290.4;XM_006719025.4;XM_011520545.3	NP_005682.2;NP_064693.2;XP_005253341.1;XP_005253344.1;XP_005253345.1;XP_005253346.1;XP_005253347.1;XP_006719088.1;XP_011518847.1	c.182A>T	p.Asn61Ile
chr12	22449797	C	T	149	148	0	0	136	109	26	0.191176	126	125	0	0	140	139	0	0	122	121	0	0	150	149	0	0	C2CD5	CDS	missense	-	95	NM_001286173.1;NM_001286174.2;NM_001286175.1;NM_001286176.1;NM_001286177.1;NM_014802.2;XM_005253538.2;XM_005253539.3;XM_006719170.2;XM_017020264.1;XM_017020265.1;XM_017020266.1;XM_017020267.1;XM_017020268.1;XM_017020269.1;XM_017020270.1;XM_017020271.1;XM_017020272.1;XM_017020273.1;XM_017020274.1;XM_017020275.1;XM_017020276.1;XM_017020277.1;XM_017020278.1;XM_017020279.1	NP_001273102.1;NP_001273103.1;NP_001273104.1;NP_001273105.1;NP_001273106.1;NP_055617.1;XP_005253595.1;XP_005253596.1;XP_006719233.1;XP_016875753.1;XP_016875754.1;XP_016875755.1;XP_016875756.1;XP_016875757.1;XP_016875758.1;XP_016875759.1;XP_016875760.1;XP_016875761.1;XP_016875762.1;XP_016875763.1;XP_016875764.1;XP_016875765.1;XP_016875766.1;XP_016875767.1;XP_016875768.1	c.3125G>A;c.3119G>A;c.3128G>A;c.3119G>A;c.3092G>A;c.2966G>A;c.2939G>A;c.1985G>A;c.3017G>A;c.3449G>A;c.3419G>A;c.3398G>A;c.3377G>A;c.3311G>A;c.3296G>A;c.3257G>A;c.3230G>A;c.3158G>A;c.3107G>A;c.3089G>A;c.3077G>A;c.3062G>A;c.3041G>A;c.3005G>A;c.2303G>A	p.Cys1042Tyr;p.Cys1040Tyr;p.Cys1043Tyr;p.Cys1040Tyr;p.Cys1031Tyr;p.Cys989Tyr;p.Cys980Tyr;p.Cys662Tyr;p.Cys1006Tyr;p.Cys1150Tyr;p.Cys1140Tyr;p.Cys1133Tyr;p.Cys1126Tyr;p.Cys1104Tyr;p.Cys1099Tyr;p.Cys1086Tyr;p.Cys1077Tyr;p.Cys1053Tyr;p.Cys1036Tyr;p.Cys1030Tyr;p.Cys1026Tyr;p.Cys1021Tyr;p.Cys1014Tyr;p.Cys1002Tyr;p.Cys768Tyr
chr12	31460307	C	T	132	132	0	0	125	125	0	0	120	120	0	0	106	56	50	0.471698	121	106	15	0.123967	128	126	0	0	DENND5B	CDS	missense	-	75	NM_001308339.1;NM_001366890.1;NM_001366891.1;NM_001366892.1;NM_001366893.1;NM_144973.4;XM_005253326.2;XM_005253327.3;XM_005253330.3;XM_006719040.3;XM_011520590.2;XM_017018896.1;XM_017018897.1;XM_017018898.1;XM_017018899.1	NP_001295268.1;NP_001353819.1;NP_001353820.1;NP_001353821.1;NP_001353822.1;NP_659410.3;XP_005253383.1;XP_005253384.1;XP_005253387.1;XP_006719103.1;XP_011518892.1;XP_016874385.1;XP_016874386.1;XP_016874387.1;XP_016874388.1	c.1084G>A;c.1045G>A;c.448G>A;c.979G>A;c.1045G>A;c.979G>A;c.1045G>A;c.979G>A;c.514G>A;c.1045G>A;c.160G>A;c.1045G>A;c.745G>A;c.1045G>A;c.505G>A	p.Val362Met;p.Val349Met;p.Val150Met;p.Val327Met;p.Val349Met;p.Val327Met;p.Val349Met;p.Val327Met;p.Val172Met;p.Val349Met;p.Val54Met;p.Val349Met;p.Val249Met;p.Val349Met;p.Val169Met
chr12	31701949	G	A	141	139	2	0.0141844	151	111	39	0.258278	144	142	1	0.00694444	102	102	0	0	147	130	16	0.108844	114	114	0	0	AMN1	CDS	missense	-	59	NM_001113402.2;NM_001278411.1;NM_001278412.1;XM_006719054.3;XM_017018963.2;XM_017018964.1;XM_017018965.2	NP_001106873.1;NP_001265340.1;NP_001265341.1;XP_006719117.1;XP_016874452.1;XP_016874453.1;XP_016874454.1	c.230C>T;c.176C>T;c.176C>T;c.83C>T;c.176C>T;c.176C>T;c.176C>T	p.Ala77Val;p.Ala59Val;p.Ala59Val;p.Ala28Val;p.Ala59Val;p.Ala59Val;p.Ala59Val
chr12	32731061	G	T	146	146	0	0	172	128	43	0.25	151	150	1	0.00662252	121	121	0	0	135	133	1	0.00740741	154	153	0	0	DNM1L	CDS	missense	+	48	NM_001278463.1;NM_001278464.1;NM_001278465.1;NM_001278466.1;NM_001330380.1;NM_005690.4;NM_012062.5;NM_012063.3;XM_011520543.3;XM_011520544.2;XM_017018663.2;XM_017018664.1;XM_017018665.1	NP_001265392.1;NP_001265393.1;NP_001265394.1;NP_001265395.1;NP_001317309.1;NP_005681.2;NP_036192.2;NP_036193.2;XP_011518845.1;XP_011518846.1;XP_016874152.1;XP_016874153.1;XP_016874154.1	c.1127G>T;c.1166G>T;c.1166G>T;c.518G>T;c.1166G>T;c.1127G>T;c.1127G>T;c.1127G>T;c.1166G>T;c.470G>T;c.470G>T;c.470G>T;c.470G>T	p.Arg376Leu;p.Arg389Leu;p.Arg389Leu;p.Arg173Leu;p.Arg389Leu;p.Arg376Leu;p.Arg376Leu;p.Arg376Leu;p.Arg389Leu;p.Arg157Leu;p.Arg157Leu;p.Arg157Leu;p.Arg157Leu
chr12	39332216	T	C	85	84	0	0	94	66	28	0.297872	82	81	1	0.0121951	67	67	0	0	78	78	0	0	87	87	0	0	KIF21A	CDS	missense	-	-3	NM_001173463.2;NM_001173464.2;NM_001173465.2;NM_017641.4;XM_005269007.3;XM_005269008.3;XM_005269009.3;XM_005269010.3;XM_005269011.3;XM_005269012.3;XM_005269013.3;XM_005269014.3;XM_006719493.3;XM_006719494.3;XM_011538556.3;XM_017019607.2;XM_017019608.2;XM_017019609.2;XM_017019610.2;XM_017019611.2	NP_001166934.1;NP_001166935.1;NP_001166936.1;NP_060111.2;XP_005269064.1;XP_005269065.1;XP_005269066.1;XP_005269067.1;XP_005269068.1;XP_005269069.1;XP_005269070.1;XP_005269071.1;XP_006719556.1;XP_006719557.1;XP_011536858.1;XP_016875096.1;XP_016875097.1;XP_016875098.1;XP_016875099.1;XP_016875100.1	c.3010A>G;c.3049A>G;c.2941A>G;c.3010A>G;c.3049A>G;c.3049A>G;c.3049A>G;c.3010A>G;c.3049A>G;c.3049A>G;c.3049A>G;c.3049A>G;c.3010A>G;c.3049A>G;c.2980A>G;c.3010A>G;c.3010A>G;c.3010A>G;c.3049A>G;c.3010A>G	p.Lys1004Glu;p.Lys1017Glu;p.Lys981Glu;p.Lys1004Glu;p.Lys1017Glu;p.Lys1017Glu;p.Lys1017Glu;p.Lys1004Glu;p.Lys1017Glu;p.Lys1017Glu;p.Lys1017Glu;p.Lys1017Glu;p.Lys1004Glu;p.Lys1017Glu;p.Lys994Glu;p.Lys1004Glu;p.Lys1004Glu;p.Lys1004Glu;p.Lys1017Glu;p.Lys1004Glu
chr12	40298337	A	G	101	99	0	0	108	84	23	0.212963	96	95	0	0	95	95	0	0	87	87	0	0	95	94	0	0	LRRK2	CDS	missense	+	95	NM_198578.4;XM_005268629.4;XM_011537877.3;XM_011537881.3;XM_011537882.3;XM_017018786.2;XM_017018787.1;XM_017018789.2;XM_024448833.1	NP_940980.4;XP_005268686.1;XP_011536179.1;XP_011536183.1;XP_011536184.1;XP_016874275.1;XP_016874276.1;XP_016874278.1;XP_024304601.1	c.3191A>G;c.3191A>G;c.3191A>G;c.3191A>G;c.3191A>G;c.3191A>G;c.107A>G;c.3191A>G;c.1988A>G	p.Asp1064Gly;p.Asp1064Gly;p.Asp1064Gly;p.Asp1064Gly;p.Asp1064Gly;p.Asp1064Gly;p.Asp36Gly;p.Asp1064Gly;p.Asp663Gly
chr12	43772310	G	T	70	70	0	0	103	103	0	0	109	109	0	0	78	45	32	0.410256	84	72	12	0.142857	68	67	0	0	IRAK4	CDS	missense	+	-53	NM_001114182.2;NM_001145256.1;NM_001145257.1;NM_001145258.1;NM_001351338.1;NM_001351339.1;NM_001351340.1;NM_001351341.1;NM_001351342.1;NM_001351345.1;NM_016123.4;XM_005268943.3;XM_005268944.4;XM_005268945.4;XM_005268949.2;XM_006719438.3;XM_011538431.2;XM_011538433.2;XM_017019390.2;XM_024449008.1	NP_001107654.1;NP_001138728.1;NP_001138729.1;NP_001138730.1;NP_001338267.1;NP_001338268.1;NP_001338269.1;NP_001338270.1;NP_001338271.1;NP_001338274.1;NP_057207.2;XP_005269000.1;XP_005269001.1;XP_005269002.1;XP_005269006.1;XP_006719501.1;XP_011536733.1;XP_011536735.1;XP_016874879.1;XP_024304776.1	c.438G>T;c.66G>T;c.66G>T;c.66G>T;c.66G>T;c.66G>T;c.66G>T;c.66G>T;c.66G>T;c.438G>T;c.438G>T;c.438G>T;c.438G>T;c.438G>T;c.66G>T;c.438G>T;c.438G>T;c.438G>T;c.438G>T;c.438G>T	p.Met146Ile;p.Met22Ile;p.Met22Ile;p.Met22Ile;p.Met22Ile;p.Met22Ile;p.Met22Ile;p.Met22Ile;p.Met22Ile;p.Met146Ile;p.Met146Ile;p.Met146Ile;p.Met146Ile;p.Met146Ile;p.Met22Ile;p.Met146Ile;p.Met146Ile;p.Met146Ile;p.Met146Ile;p.Met146Ile
chr12	45421120	A	G	78	77	0	0	76	61	12	0.157895	62	61	0	0	43	42	0	0	73	65	7	0.0958904	66	66	0	0	ANO6	CDS	missense	+	50	NM_001025356.3;NM_001142678.2;NM_001142679.2;NM_001204803.2;XM_005268706.5;XM_005268707.4	NP_001020527.2;NP_001136150.1;NP_001136151.1;NP_001191732.1;XP_005268763.1;XP_005268764.1	c.2267A>G;c.2213A>G;c.2267A>G;c.2330A>G;c.2234A>G;c.2168A>G	p.Tyr756Cys;p.Tyr738Cys;p.Tyr756Cys;p.Tyr777Cys;p.Tyr745Cys;p.Tyr723Cys
chr12	49038714	C	T	324	322	1	0.00308642	392	389	3	0.00765306	396	395	0	0	313	312	0	0	388	386	0	0	330	165	164	0.49697	KMT2D	CDS	missense	-	276	NM_003482.4;XM_006719614.4;XM_006719616.3;XM_011538770.2;XM_011538771.2;XM_011538772.2;XM_011538773.2;XM_011538774.2;XM_011538776.2	NP_003473.3;XP_006719677.1;XP_006719679.1;XP_011537072.1;XP_011537073.1;XP_011537074.1;XP_011537075.1;XP_011537076.1;XP_011537078.1	c.8642G>A;c.8651G>A;c.8639G>A;c.8651G>A;c.8648G>A;c.8642G>A;c.8639G>A;c.8630G>A;c.8558G>A	p.Arg2881Gln;p.Arg2884Gln;p.Arg2880Gln;p.Arg2884Gln;p.Arg2883Gln;p.Arg2881Gln;p.Arg2880Gln;p.Arg2877Gln;p.Arg2853Gln
chr12	49128889	C	G	118	118	0	0	175	137	38	0.217143	138	136	1	0.00724638	161	160	0	0	128	127	0	0	136	135	0	0	TUBA1B	CDS	missense	-	50	NM_006082.3	NP_006073.2	c.425G>C	p.Gly142Ala
chr12	49128890	C	T	118	62	55	0.466102	173	172	0	0	139	71	68	0.489209	162	162	0	0	128	128	0	0	138	138	0	0	TUBA1B	CDS	missense	-	49	NM_006082.3	NP_006073.2	c.424G>A	p.Gly142Ser
chr12	49129586	T	C	257	253	2	0.0077821	400	294	103	0.2575	278	275	3	0.0107914	279	272	2	0.00716846	304	271	32	0.105263	265	261	4	0.0150943	TUBA1B	CDS	missense	-	-87	NM_006082.3	NP_006073.2	c.140A>G	p.Asp47Gly
chr12	49129587	C	G	260	259	0	0	401	401	0	0	283	283	0	0	281	281	0	0	304	231	73	0.240132	259	258	0	0	TUBA1B	CDS	missense	-	-88	NM_006082.3	NP_006073.2	c.139G>C	p.Asp47His
chr12	49333127	T	C	92	91	0	0	90	64	26	0.288889	126	123	0	0	131	119	6	0.0458015	128	123	2	0.015625	107	102	1	0.00934579	C1QL4	CDS	missense	-	107;-34	NM_001008223.2;XM_011538270.2	NP_001008224.1;XP_011536572.1	c.644A>G	p.Asp215Gly
chr12	49796416	G	A	261	258	0	0	328	327	0	0	287	284	0	0	290	162	125	0.431034	280	258	17	0.0607143	270	270	0	0	NCKAP5L	CDS	missense	-	979	NM_001037806.4;NM_001368048.1;XM_005269050.3;XM_006719525.2;XM_011538611.2	NP_001032895.2;NP_001354977.1;XP_005269107.1;XP_006719588.1;XP_011536913.1	c.1444C>T	p.Arg482Trp
chr12	51806975	T	C	381	376	2	0.00524934	393	289	103	0.262087	470	466	4	0.00851064	367	365	1	0.0027248	391	338	47	0.120205	383	376	5	0.0130548	SCN8A	CDS	missense	+	694	NM_001177984.2;NM_001330260.2;NM_001369788.1;NM_014191.4	NP_001171455.1;NP_001317189.1;NP_001356717.1;NP_055006.1	c.5366T>C;c.5489T>C;c.5366T>C;c.5489T>C	p.Ile1789Thr;p.Ile1830Thr;p.Ile1789Thr;p.Ile1830Thr
chr12	52769032	C	T	206	204	1	0.00485437	208	141	67	0.322115	241	239	1	0.00414938	226	225	0	0	194	181	12	0.0618557	219	218	0	0	KRT76	CDS	missense	-	79	NM_015848.4	NP_056932.2	c.1598G>A	p.Gly533Asp
chr12	53028132	G	A	237	233	1	0.00421941	268	267	1	0.00373134	246	246	0	0	219	219	0	0	213	212	1	0.00469484	181	105	76	0.41989	EIF4B	CDS	missense	+	-57	NM_001300821.3;NM_001330654.2;NM_001417.7	NP_001287750.1;NP_001317583.1;NP_001408.2	c.923G>A;c.806G>A;c.923G>A	p.Arg308Gln;p.Arg269Gln;p.Arg308Gln
chr12	53282349	T	C	163	156	4	0.0245399	255	249	5	0.0196078	216	212	2	0.00925926	146	138	3	0.0205479	159	151	4	0.0251572	187	92	91	0.486631	ESPL1	CDS	missense	+	86	NM_012291.5;XM_006719705.3;XM_011539024.2;XM_011539025.2;XM_017020253.1	NP_036423.4;XP_006719768.1;XP_011537326.1;XP_011537327.1;XP_016875742.1	c.2705T>C;c.2705T>C;c.2705T>C;c.2705T>C;c.1730T>C	p.Val902Ala;p.Val902Ala;p.Val902Ala;p.Val902Ala;p.Val577Ala
chr12	54397480	G	A	72	72	0	0	109	109	0	0	100	61	39	0.39	77	77	0	0	82	82	0	0	84	82	0	0	ITGA5	CDS	missense	-	8	NM_002205.5;XM_024448970.1	NP_002196.4;XP_024304738.1	c.2951C>T;c.1439C>T	p.Thr984Ile;p.Thr480Ile
chr12	55957982	C	T	211	209	0	0	255	206	49	0.192157	205	202	0	0	212	210	0	0	239	235	1	0.0041841	198	198	0	0	PMEL	CDS	missense	-	-60	NM_001200053.1;NM_001200054.1;NM_001320121.1;NM_001320122.1;NM_006928.4	NP_001186982.1;NP_001186983.1;NP_001307050.1;NP_001307051.1;NP_008859.1	c.314G>A;c.572G>A;c.572G>A;c.572G>A;c.572G>A	p.Arg105His;p.Arg191His;p.Arg191His;p.Arg191His;p.Arg191His
chr12	56224864	C	A	144	142	1	0.00694444	202	202	0	0	187	185	1	0.00534759	131	67	61	0.465649	165	148	16	0.0969697	124	123	0	0	NABP2	CDS	missense	+	31	NM_024068.4;XM_005269146.3;XM_005269147.3;XM_005269149.5;XM_024449184.1	NP_076973.1;XP_005269203.1;XP_005269204.1;XP_005269206.1;XP_024304952.1	c.8C>A;c.137C>A;c.56C>A;c.8C>A;c.8C>A	p.Thr3Lys;p.Thr46Lys;p.Thr19Lys;p.Thr3Lys;p.Thr3Lys
chr12	57463762	G	T	176	78	97	0.551136	162	159	0	0	174	76	98	0.563218	144	144	0	0	162	158	0	0	165	163	0	0	GLI1	CDS	missense	+	-30	NM_001167609.1;NM_005269.3;XM_011538189.2;XM_011538190.2	NP_001161081.1;NP_005260.1;XP_011536491.1;XP_011536492.1	c.71G>T	p.Ser24Ile
chr12	57469696	C	T	64	63	0	0	93	63	30	0.322581	93	93	0	0	61	61	0	0	45	37	8	0.177778	84	84	0	0	GLI1	CDS	missense	+	-3	NM_001160045.1;NM_001167609.1;NM_005269.3;XM_011538189.2;XM_011538190.2	NP_001153517.1;NP_001161081.1;NP_005260.1;XP_011536491.1;XP_011536492.1	c.1190C>T;c.1451C>T;c.1574C>T;c.1574C>T;c.1343C>T	p.Thr397Ile;p.Thr484Ile;p.Thr525Ile;p.Thr525Ile;p.Thr448Ile
chr12	69574066	A	G	117	115	1	0.00854701	145	143	0	0	91	91	0	0	99	98	1	0.010101	92	92	0	0	112	50	62	0.553571	FRS2	CDS	missense	+	62	NM_001042555.3;NM_001278351.2;NM_001278353.2;NM_001278354.2;NM_001278355.2;NM_001278356.2;NM_001278357.2;NM_006654.5;XM_017018717.1;XM_017018718.1;XM_017018719.1	NP_001036020.1;NP_001265280.1;NP_001265282.1;NP_001265283.1;NP_001265284.1;NP_001265285.1;NP_001265286.1;NP_006645.3;XP_016874206.1;XP_016874207.1;XP_016874208.1	c.638A>G	p.His213Arg
chr12	71631817	C	T	118	116	0	0	157	157	0	0	92	91	0	0	73	44	29	0.39726	138	127	11	0.0797101	137	137	0	0	ZFC3H1	CDS	missense	-	-40	NM_144982.5	NP_659419.3	c.3431G>A	p.Arg1144Lys
chr12	76060212	C	G	89	88	0	0	126	103	23	0.18254	76	76	0	0	61	61	0	0	114	110	4	0.0350877	97	97	0	0	NAP1L1	CDS	missense	-	68	NM_001307924.3;NM_001330231.2;NM_001330232.2;NM_004537.7;NM_139207.5;XM_011538393.2;XM_017019338.1;XM_017019339.1;XM_017019340.2;XM_024448983.1	NP_001294853.1;NP_001317160.1;NP_001317161.1;NP_004528.1;NP_631946.1;XP_011536695.1;XP_016874827.1;XP_016874828.1;XP_016874829.1;XP_024304751.1	c.274G>C;c.274G>C;c.85G>C;c.274G>C;c.274G>C;c.274G>C;c.274G>C;c.85G>C;c.85G>C;c.85G>C	p.Glu92Gln;p.Glu92Gln;p.Glu29Gln;p.Glu92Gln;p.Glu92Gln;p.Glu92Gln;p.Glu92Gln;p.Glu29Gln;p.Glu29Gln;p.Glu29Gln
chr12	82358665	T	C	157	156	0	0	135	103	32	0.237037	197	195	0	0	162	161	1	0.00617284	132	132	0	0	152	149	3	0.0197368	METTL25	CDS	missense	+	137;-160;-160;-160;-160	NM_032230.3;XM_005269186.5;XM_011538827.3;XM_011538828.3;XM_011538829.3	NP_115606.2;XP_005269243.2;XP_011537129.1;XP_011537130.1;XP_011537131.1	c.100T>C	p.Ser34Pro
chr12	88077736	T	A	80	78	1	0.0125	68	51	17	0.25	59	59	0	0	39	39	0	0	56	48	7	0.125	91	89	0	0	CEP290	CDS	missense	-	-40	NM_025114.4;XM_011538756.3;XM_011538757.3;XM_011538758.3;XM_011538759.2;XM_011538760.2;XM_011538761.2;XM_011538762.3;XM_011538763.3;XM_011538764.3;XM_011538765.3;XM_011538766.3;XM_017019980.2;XM_017019981.2;XM_017019982.1;XM_017019983.2	NP_079390.3;XP_011537058.1;XP_011537059.1;XP_011537060.1;XP_011537061.1;XP_011537062.1;XP_011537063.1;XP_011537064.1;XP_011537065.1;XP_011537066.1;XP_011537067.1;XP_011537068.1;XP_016875469.1;XP_016875470.1;XP_016875471.1;XP_016875472.1	c.5547A>T;c.6408A>T;c.6408A>T;c.6408A>T;c.6408A>T;c.6408A>T;c.6408A>T;c.5640A>T;c.5547A>T;c.6408A>T;c.6408A>T;c.4869A>T;c.6408A>T;c.6408A>T;c.6408A>T;c.5526A>T	p.Glu1849Asp;p.Glu2136Asp;p.Glu2136Asp;p.Glu2136Asp;p.Glu2136Asp;p.Glu2136Asp;p.Glu2136Asp;p.Glu1880Asp;p.Glu1849Asp;p.Glu2136Asp;p.Glu2136Asp;p.Glu1623Asp;p.Glu2136Asp;p.Glu2136Asp;p.Glu2136Asp;p.Glu1842Asp
chr12	95511898	A	G	103	103	0	0	129	98	30	0.232558	95	95	0	0	93	92	0	0	104	96	8	0.0769231	98	98	0	0	METAP2	CDS	missense	+	4	NM_001317182.2;NM_001317183.2;NM_001330246.2;NM_006838.4	NP_001304111.1;NP_001304112.1;NP_001317175.1;NP_006829.1	c.899A>G;c.899A>G;c.965A>G;c.968A>G	p.Lys300Arg;p.Lys300Arg;p.Lys322Arg;p.Lys323Arg
chr12	100315607	A	G	47	47	0	0	65	52	13	0.2	51	50	0	0	46	46	0	0	47	36	11	0.234043	40	40	0	0	SCYL2	CDS	missense	+	50	NM_001317784.1;NM_001330253.1;NM_001330254.1;NM_001330256.1;NM_017988.6	NP_001304713.1;NP_001317182.1;NP_001317183.1;NP_001317185.1;NP_060458.3	c.1145A>G;c.1145A>G;c.1145A>G;c.626A>G;c.1145A>G	p.Asn382Ser;p.Asn382Ser;p.Asn382Ser;p.Asn209Ser;p.Asn382Ser
chr12	103942570	A	G	52	52	0	0	38	25	13	0.342105	62	61	0	0	41	40	0	0	46	42	4	0.0869565	35	35	0	0	HSP90B1	CDS	missense	+	44	NM_003299.3	NP_003290.1	c.1418A>G	p.Lys473Arg
chr12	109509619	A	G	92	63	29	0.315217	119	119	0	0	107	107	0	0	93	92	0	0	98	97	1	0.0102041	111	111	0	0	UBE3B	CDS	missense	+	24	NM_130466.4;NM_183415.3;XM_005253987.2;XM_006719681.3;XM_006719682.2;XM_011538959.2;XM_011538961.1;XM_017020195.1;XM_024449269.1	NP_569733.2;NP_904324.1;XP_005254044.1;XP_006719744.1;XP_006719745.1;XP_011537261.1;XP_011537263.1;XP_016875684.1;XP_024305037.1	c.1646A>G;c.1646A>G;c.1646A>G;c.1646A>G;c.1646A>G;c.1646A>G;c.1646A>G;c.1067A>G;c.1067A>G	p.Tyr549Cys;p.Tyr549Cys;p.Tyr549Cys;p.Tyr549Cys;p.Tyr549Cys;p.Tyr549Cys;p.Tyr549Cys;p.Tyr356Cys;p.Tyr356Cys
chr12	109792429	T	G	126	125	0	0	172	131	41	0.238372	153	150	0	0	115	114	0	0	116	108	8	0.0689655	153	153	0	0	TRPV4	CDS	missense	-	1	NM_001177428.1;NM_001177431.1;NM_001177433.1;NM_021625.5;NM_147204.2;XM_005253918.1;XM_011538630.2;XM_011538631.2;XM_011538632.2;XM_011538633.2;XM_011538634.2;XM_011538635.2;XM_017019774.1	NP_001170899.1;NP_001170902.1;NP_001170904.1;NP_067638.3;NP_671737.1;XP_005253975.1;XP_011536932.2;XP_011536933.2;XP_011536934.2;XP_011536935.2;XP_011536936.2;XP_011536937.1;XP_016875263.1	c.1684A>C;c.1723A>C;c.1504A>C;c.1825A>C;c.1645A>C;c.1825A>C;c.1978A>C;c.1837A>C;c.1798A>C;c.1657A>C;c.1978A>C;c.1978A>C;c.1825A>C	p.Ile562Leu;p.Ile575Leu;p.Ile502Leu;p.Ile609Leu;p.Ile549Leu;p.Ile609Leu;p.Ile660Leu;p.Ile613Leu;p.Ile600Leu;p.Ile553Leu;p.Ile660Leu;p.Ile660Leu;p.Ile609Leu
chr12	112212551	C	T	179	179	0	0	177	175	2	0.0112994	184	184	0	0	135	131	2	0.0148148	154	118	36	0.233766	170	170	0	0	HECTD4	CDS	missense	-	-65	NM_001109662.4	NP_001103132.4	c.7595G>A	p.Arg2532His
chr12	113469233	T	C	206	205	1	0.00485437	250	198	52	0.208	271	271	0	0	184	184	0	0	247	227	19	0.0769231	280	277	0	0	LHX5	CDS	missense	-	-112	NM_022363.3	NP_071758.1	c.286A>G	p.Asn96Asp
chr12	113957844	C	A	115	114	1	0.00869565	141	140	1	0.0070922	105	105	0	0	125	124	0	0	119	118	1	0.00840336	119	61	57	0.478992	RBM19	CDS	missense	-	-63	NM_001146698.2;NM_001146699.2;NM_016196.4;XM_017020280.1;XM_017020281.1	NP_001140170.1;NP_001140171.1;NP_057280.2;XP_016875769.1;XP_016875770.1	c.778G>T	p.Gly260Cys
chr12	117278090	T	C	149	147	0	0	127	96	31	0.244094	175	172	1	0.00571429	154	151	1	0.00649351	181	167	13	0.0718232	132	132	0	0	NOS1	CDS	missense	-	9	NM_000620.5;NM_001204213.1;NM_001204214.1;NM_001204218.1	NP_000611.1;NP_001191142.1;NP_001191143.1;NP_001191147.1	c.1533A>G;c.525A>G;c.525A>G;c.1533A>G	p.Ile511Met;p.Ile175Met;p.Ile175Met;p.Ile511Met
chr12	120737966	C	T	196	195	0	0	190	134	55	0.289474	169	167	1	0.00591716	190	190	0	0	178	153	25	0.140449	190	189	0	0	ACADS	CDS	missense	+	-23	NM_000017.4	NP_000008.1	c.602C>T	p.Thr201Met
chr12	122249910	A	G	60	60	0	0	74	52	22	0.297297	54	54	0	0	47	47	0	0	78	67	11	0.141026	56	56	0	0	VPS33A	CDS	missense	-	-40	NM_001351018.2;NM_001351019.2;NM_001351020.2;NM_022916.6	NP_001337947.1;NP_001337948.1;NP_001337949.1;NP_075067.2	c.703T>C;c.688T>C;c.736T>C;c.736T>C	p.Tyr235His;p.Tyr230His;p.Tyr246His;p.Tyr246His
chr12	122604896	C	T	101	98	0	0	112	111	0	0	97	96	1	0.0103093	97	97	0	0	79	78	0	0	86	39	46	0.534884	KNTC1	CDS	missense	+	20	NM_014708.6;XM_006719706.2;XM_011539027.3;XM_017020254.2;XM_017020255.2;XM_017020256.2	NP_055523.1;XP_006719769.1;XP_011537329.1;XP_016875743.1;XP_016875744.1;XP_016875745.1	c.5195C>T;c.5195C>T;c.5195C>T;c.5105C>T;c.4739C>T;c.3449C>T	p.Ala1732Val;p.Ala1732Val;p.Ala1732Val;p.Ala1702Val;p.Ala1580Val;p.Ala1150Val
chr12	122716353	C	T	253	249	0	0	261	204	57	0.218391	323	321	1	0.00309598	273	273	0	0	332	288	42	0.126506	224	224	0	0	HCAR3	CDS	missense	-	459	NM_006018.3	NP_006009.2	c.385G>A	p.Val129Met
chr12	123327446	A	G	61	61	0	0	55	40	15	0.272727	55	55	0	0	45	45	0	0	50	48	2	0.04	44	44	0	0	SBNO1	CDS	missense	-	-21	NM_001167856.3;NM_018183.5	NP_001161328.1;NP_060653.3	c.1672T>C;c.1669T>C	p.Tyr558His;p.Tyr557His
chr12	123430622	G	A	146	146	0	0	175	175	0	0	128	127	0	0	142	142	0	0	149	112	37	0.248322	175	174	0	0	RILPL2	CDS	missense	-	38	NM_145058.2;XM_011538012.3	NP_659495.1;XP_011536314.1	c.377C>T	p.Thr126Ile
chr12	124807875	A	G	151	150	1	0.00662252	212	163	49	0.231132	214	214	0	0	200	200	0	0	214	181	33	0.154206	196	195	0	0	SCARB1	CDS	missense	-	53	NM_001082959.2;NM_001367981.1;NM_001367982.1;NM_001367983.1;NM_001367984.1;NM_001367985.1;NM_001367986.1;NM_001367987.1;NM_001367989.1;NM_005505.5	NP_001076428.1;NP_001354910.1;NP_001354911.1;NP_001354912.1;NP_001354913.1;NP_001354914.1;NP_001354915.1;NP_001354916.1;NP_001354918.1;NP_005496.4	c.895T>C;c.895T>C;c.772T>C;c.895T>C;c.895T>C;c.871T>C;c.895T>C;c.895T>C;c.895T>C;c.895T>C	p.Tyr299His;p.Tyr299His;p.Tyr258His;p.Tyr299His;p.Tyr299His;p.Tyr291His;p.Tyr299His;p.Tyr299His;p.Tyr299His;p.Tyr299His
chr12	129074680	T	C	335	335	0	0	433	432	0	0	465	463	0	0	461	458	0	0	441	306	135	0.306122	399	396	1	0.00250627	TMEM132D	CDS	missense	-	380	NM_133448.3	NP_597705.2	c.2495A>G	p.Gln832Arg
chr12	130434858	A	G	50	50	0	0	75	52	23	0.306667	69	69	0	0	46	46	0	0	65	65	0	0	57	56	0	0	RIMBP2	CDS	missense	-	23	NM_001351226.2;NM_001351227.2;NM_001351228.2;NM_001351229.2;NM_001351230.2;NM_001351231.2;NM_001351232.2;NM_001351233.1;NM_015347.5;XM_011538102.2;XM_011538103.3;XM_011538104.3;XM_011538105.3;XM_011538106.3;XM_011538107.3;XM_011538108.3;XM_017019105.2;XM_017019106.2	NP_001338155.1;NP_001338156.1;NP_001338157.1;NP_001338158.1;NP_001338159.1;NP_001338160.1;NP_001338161.1;NP_001338162.1;NP_056162.4;XP_011536404.1;XP_011536405.1;XP_011536406.1;XP_011536407.1;XP_011536408.1;XP_011536409.1;XP_011536410.1;XP_016874594.1;XP_016874595.1	c.2129T>C;c.2129T>C;c.2129T>C;c.2129T>C;c.2129T>C;c.2129T>C;c.2129T>C;c.1802T>C;c.2078T>C;c.2129T>C;c.2492T>C;c.2129T>C;c.2492T>C;c.2492T>C;c.2492T>C;c.2492T>C;c.2129T>C;c.2492T>C	p.Leu710Pro;p.Leu710Pro;p.Leu710Pro;p.Leu710Pro;p.Leu710Pro;p.Leu710Pro;p.Leu710Pro;p.Leu601Pro;p.Leu693Pro;p.Leu710Pro;p.Leu831Pro;p.Leu710Pro;p.Leu831Pro;p.Leu831Pro;p.Leu831Pro;p.Leu831Pro;p.Leu710Pro;p.Leu831Pro
chr12	131920083	C	T	458	456	0	0	550	547	0	0	556	556	0	0	457	455	1	0.00218818	555	412	140	0.252252	546	545	0	0	ULK1	CDS	missense	+	-54	NM_003565.4;XM_011538798.3;XM_011538799.2	NP_003556.2;XP_011537100.1;XP_011537101.1	c.2908C>T;c.2977C>T;c.2890C>T	p.Arg970Cys;p.Arg993Cys;p.Arg964Cys
chr12	132582987	A	T	18	16	1	0.0555556	31	19	12	0.387097	18	18	0	0	14	13	0	0	23	21	1	0.0434783	17	17	0	0	FBRSL1	CDS	missense	+	17	NM_001142641.2;NM_001367871.1;XM_005266171.4;XM_005266173.4;XM_005266175.4;XM_005266176.4;XM_005266177.4;XM_011534803.3;XM_011534804.3;XM_011534805.3;XM_011534806.3;XM_011534807.3;XM_011534808.3;XM_011534809.3;XM_011534810.3;XM_011534812.2	NP_001136113.1;NP_001354800.1;XP_005266228.1;XP_005266230.1;XP_005266232.1;XP_005266233.1;XP_005266234.1;XP_011533105.1;XP_011533106.1;XP_011533107.1;XP_011533108.1;XP_011533109.1;XP_011533110.1;XP_011533111.1;XP_011533112.1;XP_011533114.1	c.2347A>T;c.2218A>T;c.2467A>T;c.2461A>T;c.2398A>T;c.2344A>T;c.2341A>T;c.2524A>T;c.2521A>T;c.2455A>T;c.2455A>T;c.2401A>T;c.2398A>T;c.2338A>T;c.2314A>T;c.2227A>T	p.Thr783Ser;p.Thr740Ser;p.Thr823Ser;p.Thr821Ser;p.Thr800Ser;p.Thr782Ser;p.Thr781Ser;p.Thr842Ser;p.Thr841Ser;p.Thr819Ser;p.Thr819Ser;p.Thr801Ser;p.Thr800Ser;p.Thr780Ser;p.Thr772Ser;p.Thr743Ser
chr12	132761762	C	A	11	11	0	0	7	7	0	0	6	6	0	0	22	22	0	0	20	16	4	0.2	12	12	0	0	ANKLE2	CDS	missense	-	38;38;38;71	XM_006719735.1;XM_011534787.3;XM_011534788.1;NM_015114.3	XP_006719798.1;XP_011533089.1;XP_011533090.1;NP_055929.1	c.37G>T	p.Ala13Ser
chr12	132796081	T	C	146	145	0	0	140	101	39	0.278571	160	158	0	0	136	135	0	0	149	127	21	0.14094	124	123	0	0	GOLGA3	CDS	missense	-	140	NM_001172557.2;NM_005895.4;XM_005266164.4;XM_005266167.4;XM_006719736.3;XM_006719737.3;XM_011534793.2;XM_011534794.2;XM_024448939.1;XM_024448940.1;XM_024448941.1;XM_024448942.1;XM_024448943.1	NP_001166028.1;NP_005886.2;XP_005266221.1;XP_005266224.1;XP_006719799.1;XP_006719800.1;XP_011533095.1;XP_011533096.1;XP_024304707.1;XP_024304708.1;XP_024304709.1;XP_024304710.1;XP_024304711.1	c.2240A>G;c.2240A>G;c.2120A>G;c.1667A>G;c.2240A>G;c.2240A>G;c.1967A>G;c.296A>G;c.2240A>G;c.2240A>G;c.2240A>G;c.2240A>G;c.2120A>G	p.Tyr747Cys;p.Tyr747Cys;p.Tyr707Cys;p.Tyr556Cys;p.Tyr747Cys;p.Tyr747Cys;p.Tyr656Cys;p.Tyr99Cys;p.Tyr747Cys;p.Tyr747Cys;p.Tyr747Cys;p.Tyr747Cys;p.Tyr707Cys
chr12	133058154	C	A	177	176	0	0	197	194	1	0.00507614	204	204	0	0	199	94	105	0.527638	174	155	18	0.103448	183	183	0	0	ZNF84	CDS	missense	+	1201	NM_001127372.3;NM_001289971.2;NM_001289972.1;NM_003428.5;XM_005266185.1;XM_005266186.1;XM_011534832.1	NP_001120844.1;NP_001276900.1;NP_001276901.1;NP_003419.3;XP_005266242.1;XP_005266243.1;XP_011533134.1	c.1439C>A	p.Thr480Asn
chr13	20142069	G	A	117	116	0	0	110	110	0	0	141	141	0	0	146	146	0	0	111	83	28	0.252252	123	123	0	0	GJA3	CDS	missense	-	1237	NM_021954.4;XM_011535048.2	NP_068773.2;XP_011533350.1	c.1220C>T	p.Pro407Leu
chr13	20592374	C	T	74	73	1	0.0135135	82	82	0	0	55	55	0	0	40	22	18	0.45	41	32	9	0.219512	65	65	0	0	IFT88	CDS	missense	+	-31	NM_001318491.2;NM_001318493.2;NM_001353565.2;NM_001353566.2;NM_001353567.2;NM_001353568.2;NM_001353569.2;NM_001353570.2;NM_001353571.2;NM_001353572.2;NM_001353573.2;NM_001353574.2;NM_001353575.2;NM_001353576.2;NM_001353577.2;NM_001353578.2;NM_006531.5;NM_175605.5;XM_006719870.3;XM_011535243.1;XM_017020757.1;XM_017020758.1;XM_017020759.1;XM_017020762.1;XM_017020763.1;XM_017020768.1;XM_017020773.1;…	NP_001305420.1;NP_001305422.1;NP_001340494.1;NP_001340495.1;NP_001340496.1;NP_001340497.1;NP_001340498.1;NP_001340499.1;NP_001340500.1;NP_001340501.1;NP_001340502.1;NP_001340503.1;NP_001340504.1;NP_001340505.1;NP_001340506.1;NP_001340507.1;NP_006522.2;NP_783195.2;XP_006719933.1;XP_011533545.1;XP_016876246.1;XP_016876247.1;XP_016876248.1;XP_016876251.1;XP_016876252.1;XP_016876257.1;XP_016876262.1;…	c.311C>T;c.395C>T;c.395C>T;c.395C>T;c.395C>T;c.368C>T;c.395C>T;c.395C>T;c.368C>T;c.368C>T;c.311C>T;c.311C>T;c.311C>T;c.395C>T;c.395C>T;c.368C>T;c.368C>T;c.395C>T;c.368C>T;c.368C>T;c.368C>T;c.338C>T;c.395C>T;c.395C>T;c.395C>T;c.395C>T;c.311C>T;c.395C>T;c.395C>T;c.395C>T;c.338C>T;c.338C>T;c.395C>T;c.395C>T	p.Ala104Val;p.Ala132Val;p.Ala132Val;p.Ala132Val;p.Ala132Val;p.Ala123Val;p.Ala132Val;p.Ala132Val;p.Ala123Val;p.Ala123Val;p.Ala104Val;p.Ala104Val;p.Ala104Val;p.Ala132Val;p.Ala132Val;p.Ala123Val;p.Ala123Val;p.Ala132Val;p.Ala123Val;p.Ala123Val;p.Ala123Val;p.Ala113Val;p.Ala132Val;p.Ala132Val;p.Ala132Val;p.Ala132Val;p.Ala104Val;p.Ala132Val;p.Ala132Val;p.Ala132Val;p.Ala113Val;p.Ala113Val;p.Ala132Val;p.A…
chr13	23331659	A	G	139	138	0	0	129	89	39	0.302326	143	142	0	0	138	137	1	0.00724638	133	103	30	0.225564	154	154	0	0	SACS	CDS	missense	-	-2830;-2830;-2833;-2833;-2833;-2833	NM_001278055.2;NM_014363.6;XM_005266338.2;XM_011535039.2;XM_017020539.1;XM_024449337.1	NP_001264984.1;NP_055178.3;XP_005266395.1;XP_011533341.1;XP_016876028.1;XP_024305105.1	c.11776T>C;c.12217T>C;c.12244T>C;c.12235T>C;c.12208T>C;c.12244T>C	p.Phe3926Leu;p.Phe4073Leu;p.Phe4082Leu;p.Phe4079Leu;p.Phe4070Leu;p.Phe4082Leu
chr13	23340191	T	C	103	103	0	0	104	104	0	0	104	104	0	0	92	35	57	0.619565	106	86	20	0.188679	100	100	0	0	SACS	CDS	missense	-	1500	NM_001278055.2;NM_014363.6;XM_005266338.2;XM_011535039.2;XM_017020539.1;XM_024449337.1	NP_001264984.1;NP_055178.3;XP_005266395.1;XP_011533341.1;XP_016876028.1;XP_024305105.1	c.3244A>G;c.3685A>G;c.3712A>G;c.3703A>G;c.3676A>G;c.3712A>G	p.Lys1082Glu;p.Lys1229Glu;p.Lys1238Glu;p.Lys1235Glu;p.Lys1226Glu;p.Lys1238Glu
chr13	23341576	A	G	88	87	1	0.0113636	90	63	27	0.3	76	76	0	0	64	64	0	0	90	90	0	0	69	69	0	0	SACS	CDS	missense	-	115	NM_001278055.2;NM_014363.6;XM_005266338.2;XM_011535039.2;XM_017020539.1;XM_024449337.1	NP_001264984.1;NP_055178.3;XP_005266395.1;XP_011533341.1;XP_016876028.1;XP_024305105.1	c.1859T>C;c.2300T>C;c.2327T>C;c.2318T>C;c.2291T>C;c.2327T>C	p.Phe620Ser;p.Phe767Ser;p.Phe776Ser;p.Phe773Ser;p.Phe764Ser;p.Phe776Ser
chr13	28028190	A	G	83	79	0	0	73	72	0	0	106	104	0	0	58	57	0	0	93	93	0	0	103	50	50	0.485437	FLT3	CDS	missense	-	-13	NM_004119.3;XM_011535015.2;XM_011535017.2;XM_011535018.2;XM_017020486.1;XM_017020487.1;XM_017020488.1;XM_017020489.1	NP_004110.2;XP_011533317.1;XP_011533319.1;XP_011533320.1;XP_016875975.1;XP_016875976.1;XP_016875977.1;XP_016875978.1	c.2041T>C;c.1984T>C;c.1516T>C;c.1516T>C;c.1825T>C;c.1516T>C;c.1162T>C;c.1144T>C	p.Cys681Arg;p.Cys662Arg;p.Cys506Arg;p.Cys506Arg;p.Cys609Arg;p.Cys506Arg;p.Cys388Arg;p.Cys382Arg
chr13	28033958	A	G	92	91	0	0	105	84	21	0.2	100	100	0	0	70	70	0	0	127	126	0	0	117	116	0	0	FLT3	CDS	missense	-	34	NM_004119.3;XM_011535015.2;XM_011535017.2;XM_011535018.2;XM_017020486.1;XM_017020487.1;XM_017020488.1;XM_017020489.1	NP_004110.2;XP_011533317.1;XP_011533319.1;XP_011533320.1;XP_016875975.1;XP_016875976.1;XP_016875977.1;XP_016875978.1	c.1871T>C;c.1814T>C;c.1346T>C;c.1346T>C;c.1655T>C;c.1346T>C;c.992T>C;c.974T>C	p.Val624Ala;p.Val605Ala;p.Val449Ala;p.Val449Ala;p.Val552Ala;p.Val449Ala;p.Val331Ala;p.Val325Ala
chr13	28049708	A	G	107	107	0	0	83	82	0	0	129	127	0	0	87	35	51	0.586207	120	104	16	0.133333	121	119	0	0	FLT3	CDS	missense	-	67	NM_004119.3;XM_011535015.2;XM_011535017.2;XM_011535018.2;XM_017020487.1	NP_004110.2;XP_011533317.1;XP_011533319.1;XP_011533320.1;XP_016875976.1	c.809T>C;c.752T>C;c.284T>C;c.284T>C;c.284T>C	p.Ile270Thr;p.Ile251Thr;p.Ile95Thr;p.Ile95Thr;p.Ile95Thr
chr13	29516159	A	G	209	207	0	0	257	213	42	0.163424	178	177	1	0.00561798	185	183	0	0	208	188	17	0.0817308	198	196	0	0	SLC7A1	CDS	missense	-	-22	NM_003045.5;XM_005266507.3;XM_017020713.2	NP_003036.1;XP_005266564.1;XP_016876202.1	c.1765T>C;c.1765T>C;c.1832T>C	p.Phe589Leu;p.Phe589Leu;p.Val611Ala
chr13	32237579	A	G	160	159	1	0.00625	156	151	1	0.00641026	198	198	0	0	127	75	50	0.393701	116	101	15	0.12931	181	175	1	0.00552486	FRY	CDS	missense	+	201	NM_023037.3;XM_006719749.3;XM_017020305.2;XM_017020306.1;XM_017020307.2	NP_075463.2;XP_006719812.1;XP_016875794.1;XP_016875795.1;XP_016875796.1	c.6011A>G;c.6002A>G;c.5861A>G;c.3161A>G;c.2531A>G	p.Asp2004Gly;p.Asp2001Gly;p.Asp1954Gly;p.Asp1054Gly;p.Asp844Gly
chr13	37597202	G	A	145	144	0	0	167	135	30	0.179641	126	126	0	0	61	61	0	0	123	122	0	0	94	93	0	0	POSTN	CDS	missense	-	-19	NM_001135934.2;NM_001135935.1;NM_001135936.2;NM_001286665.2;NM_001286666.1;NM_001286667.2;NM_001330517.2;NM_006475.3;XM_005266232.2;XM_017020355.1;XM_017020356.1	NP_001129406.1;NP_001129407.1;NP_001129408.1;NP_001273594.1;NP_001273595.1;NP_001273596.1;NP_001317446.1;NP_006466.2;XP_005266289.1;XP_016875844.1;XP_016875845.1	c.200C>T	p.Ser67Phe
chr13	51280775	C	T	270	267	0	0	367	364	1	0.0027248	254	252	0	0	149	6	142	0.95302	248	213	29	0.116935	184	182	0	0	FAM124A	CDS	missense	+	326	NM_001242312.2;NM_145019.4	NP_001229241.1;NP_659456.3	c.1160C>T;c.1268C>T	p.Ala387Val;p.Ala423Val
chr13	75349220	C	A	53	53	0	0	62	62	0	0	53	53	0	0	32	32	0	0	36	36	0	0	28	17	11	0.392857	TBC1D4	CDS	missense	-	-51	NM_001286658.2;NM_001286659.2;NM_014832.5;XM_005266603.2;XM_005266605.3;XM_006719903.3;XM_011535331.2;XM_017020882.2;XM_017020883.2	NP_001273587.1;NP_001273588.1;NP_055647.2;XP_005266660.1;XP_005266662.1;XP_006719966.1;XP_011533633.1;XP_016876371.1;XP_016876372.1	c.1358G>T;c.1358G>T;c.1358G>T;c.1358G>T;c.815G>T;c.884G>T;c.1358G>T;c.815G>T;c.815G>T	p.Cys453Phe;p.Cys453Phe;p.Cys453Phe;p.Cys453Phe;p.Cys272Phe;p.Cys295Phe;p.Cys453Phe;p.Cys272Phe;p.Cys272Phe
chr13	75362588	C	T	161	160	0	0	181	141	39	0.21547	152	152	0	0	59	59	0	0	114	95	19	0.166667	86	85	0	0	TBC1D4	CDS	missense	-	20	NM_001286658.2;NM_001286659.2;NM_014832.5;XM_005266603.2;XM_006719903.3;XM_011535331.2	NP_001273587.1;NP_001273588.1;NP_055647.2;XP_005266660.1;XP_006719966.1;XP_011533633.1	c.518G>A;c.518G>A;c.518G>A;c.518G>A;c.44G>A;c.518G>A	p.Ser173Asn;p.Ser173Asn;p.Ser173Asn;p.Ser173Asn;p.Ser15Asn;p.Ser173Asn
chr13	87676563	A	G	212	205	1	0.00471698	220	150	67	0.304545	222	219	1	0.0045045	113	109	0	0	158	132	24	0.151899	142	140	0	0	SLITRK5	CDS	missense	+	1183	NM_015567.1;XM_005254038.5;XM_005254039.2	NP_056382.1;XP_005254095.1;XP_005254096.1	c.1175A>G	p.Asn392Ser
chr13	95641830	G	T	30	30	0	0	23	23	0	0	34	34	0	0	21	21	0	0	44	28	16	0.363636	21	21	0	0	DZIP1	CDS	missense	-	26;26;26;412;412;412;412;412	NM_014934.5;NM_198968.4;XM_006719920.1;XM_005254032.1;XM_006719916.1;XM_006719917.2;XM_006719918.1;XM_017020444.1	NP_055749.1;NP_945319.1;XP_006719983.1;XP_005254089.1;XP_006719979.1;XP_006719980.1;XP_006719981.1;XP_016875933.1	c.62C>A;c.62C>A;c.62C>A;c.200C>A;c.200C>A;c.200C>A;c.200C>A;c.200C>A	p.Pro21Gln;p.Pro21Gln;p.Pro21Gln;p.Pro67Gln;p.Pro67Gln;p.Pro67Gln;p.Pro67Gln;p.Pro67Gln
chr13	98014098	C	A	90	89	0	0	72	72	0	0	54	33	21	0.388889	38	38	0	0	54	54	0	0	51	51	0	0	IPO5	CDS	missense	+	57	NM_002271.6;XM_005254052.3;XM_005254053.3;XM_011521087.2;XM_011521088.2;XM_011521089.2;XM_011521090.2;XM_017020562.1;XM_024449346.1	NP_002262.4;XP_005254109.1;XP_005254110.1;XP_011519389.1;XP_011519390.1;XP_011519391.1;XP_011519392.1;XP_016876051.1;XP_024305114.1	c.2209C>A;c.2263C>A;c.2263C>A;c.2263C>A;c.2263C>A;c.2263C>A;c.2263C>A;c.2263C>A;c.2263C>A	p.Arg737Ser;p.Arg755Ser;p.Arg755Ser;p.Arg755Ser;p.Arg755Ser;p.Arg755Ser;p.Arg755Ser;p.Arg755Ser;p.Arg755Ser
chr13	107866313	T	C	74	70	1	0.0135135	87	80	3	0.0344828	93	88	2	0.0215054	40	36	0	0	64	63	0	0	43	1	42	0.976744	FAM155A	CDS	missense	-	-632	NM_001080396.3;XM_011521109.3	NP_001073865.1;XP_011519411.1	c.284A>G	p.Gln95Arg
chr13	109782660	C	T	71	71	0	0	78	77	0	0	49	49	0	0	36	0	35	0.972222	67	57	8	0.119403	25	24	0	0	IRS2	CDS	missense	-	-619	NM_003749.3	NP_003740.2	c.3394G>A	p.Gly1132Ser
chr13	110485013	A	G	127	125	1	0.00787402	119	115	1	0.00840336	152	147	0	0	77	75	1	0.012987	122	120	0	0	60	0	60	1	COL4A2	CDS	missense	+	-15	NM_001846.4	NP_001837.2	c.3011A>G	p.Tyr1004Cys
chr13	113096780	G	T	100	99	0	0	121	121	0	0	101	100	0	0	56	55	0	0	121	69	51	0.421488	52	51	0	0	MCF2L	CDS	missense	+	7	NM_001112732.3;NM_001320815.2;NM_001320816.2;NM_001366644.2;NM_001366645.2;NM_001366646.2;NM_024979.4;XM_011537482.1;XM_011537483.2;XM_011537484.1;XM_011537485.1;XM_011537486.2;XM_011537487.1;XM_011537488.1;XM_011537490.1;XM_011537491.1;XM_017020493.1;XM_017020494.1;XM_017020495.1	NP_001106203.2;NP_001307744.1;NP_001307745.1;NP_001353573.1;NP_001353574.1;NP_001353575.1;NP_079255.4;XP_011535784.1;XP_011535785.1;XP_011535786.1;XP_011535787.1;XP_011535788.2;XP_011535789.1;XP_011535790.1;XP_011535792.1;XP_011535793.1;XP_016875982.1;XP_016875983.1;XP_016875984.1	c.3299G>T;c.3368G>T;c.3311G>T;c.3212G>T;c.3260G>T;c.3185G>T;c.3293G>T;c.3557G>T;c.3557G>T;c.3479G>T;c.3467G>T;c.3638G>T;c.3461G>T;c.3413G>T;c.3380G>T;c.3353G>T;c.3545G>T;c.3485G>T;c.3470G>T	p.Ser1100Ile;p.Ser1123Ile;p.Ser1104Ile;p.Ser1071Ile;p.Ser1087Ile;p.Ser1062Ile;p.Ser1098Ile;p.Ser1186Ile;p.Ser1186Ile;p.Ser1160Ile;p.Ser1156Ile;p.Ser1213Ile;p.Ser1154Ile;p.Ser1138Ile;p.Ser1127Ile;p.Ser1118Ile;p.Ser1182Ile;p.Ser1162Ile;p.Ser1157Ile
chr13	113669739	T	C	180	180	0	0	184	140	43	0.233696	163	161	0	0	82	82	0	0	168	167	0	0	107	106	0	0	GRK1	CDS	missense	+	53	NM_002929.3;XM_017020684.1	NP_002920.1;XP_016876173.1	c.752T>C;c.47T>C	p.Val251Ala;p.Val16Ala
chr13	114018123	C	T	106	105	0	0	141	139	0	0	141	141	0	0	46	45	0	0	90	90	0	0	49	0	49	1	RASA3	CDS	missense	-	-20	NM_001320822.2;NM_007368.4;XM_011534841.3;XM_011534842.2	NP_001307751.1;NP_031394.2;XP_011533143.1;XP_011533144.1	c.976G>A;c.1072G>A;c.976G>A;c.976G>A	p.Ala326Thr;p.Ala358Thr;p.Ala326Thr;p.Ala326Thr
chr14	22775526	C	G	75	39	36	0.48	85	84	1	0.0117647	73	34	38	0.520548	57	57	0	0	82	81	0	0	71	68	1	0.0140845	SLC7A7	CDS	missense	-	15	NM_001126105.3;NM_001126106.4;NM_003982.4;XM_006720302.2;XM_011537298.3;XM_011537299.1	NP_001119577.1;NP_001119578.1;NP_003973.3;XP_006720365.1;XP_011535600.1;XP_011535601.1	c.1013G>C	p.Gly338Ala
chr14	23571134	C	T	229	225	0	0	297	199	97	0.326599	268	265	0	0	257	256	0	0	216	211	0	0	265	261	1	0.00377358	JPH4	CDS	missense	-	-207	NM_001146028.2;NM_032452.3	NP_001139500.1;NP_115828.2	c.1597G>A	p.Gly533Arg
chr14	24050910	C	T	278	278	0	0	282	206	76	0.269504	305	303	0	0	251	248	1	0.00398406	272	270	0	0	243	241	1	0.00411523	DHRS4L1	CDS	missense	+	57	NM_001277864.2;XM_006720246.3	NP_001264793.1;XP_006720309.1	c.395C>T;c.677C>T	p.Ala132Val;p.Ala226Val
chr14	24181556	A	G	161	159	0	0	201	198	3	0.0149254	188	188	0	0	162	162	0	0	206	205	0	0	173	92	80	0.462428	IPO4	CDS	missense	-	-44	NM_024658.4	NP_078934.3	c.3002T>C	p.Ile1001Thr
chr14	24416964	G	A	278	274	0	0	324	252	65	0.200617	316	311	1	0.00316456	270	267	0	0	287	284	0	0	294	293	0	0	NYNRIN	CDS	missense	+	-2320	NM_025081.3;XM_011537016.2	NP_079357.2;XP_011535318.1	c.5215G>A;c.2575G>A	p.Ala1739Thr;p.Ala859Thr
chr14	31178057	T	C	172	171	0	0	170	167	1	0.00588235	142	140	0	0	107	50	57	0.53271	116	104	12	0.103448	159	159	0	0	HECTD1	CDS	missense	-	-38	NM_015382.4;XM_005267502.3;XM_011536619.2;XM_011536621.2;XM_017021148.2;XM_017021149.2;XM_017021151.2;XM_017021152.2;XM_017021153.1;XM_024449526.1;XM_024449527.1	NP_056197.3;XP_005267559.2;XP_011534921.1;XP_011534923.1;XP_016876637.1;XP_016876638.1;XP_016876640.1;XP_016876641.1;XP_016876642.1;XP_024305294.1;XP_024305295.1	c.338A>G	p.Asn113Ser
chr14	33929080	T	C	58	57	0	0	55	54	0	0	44	44	0	0	31	14	17	0.548387	56	53	3	0.0535714	65	63	0	0	EGLN3	CDS	missense	-	-5	NM_001308103.2;NM_022073.4	NP_001295032.1;NP_071356.1	c.328A>G;c.610A>G	p.Thr110Ala;p.Thr204Ala
chr14	44934502	A	G	108	107	0	0	99	78	21	0.212121	97	95	1	0.0103093	87	86	0	0	84	75	9	0.107143	124	124	0	0	KLHL28	CDS	missense	-	57	NM_001308112.2;NM_017658.5;XM_005267770.4;XM_011536847.3;XM_011536849.2;XM_024449635.1	NP_001295041.1;NP_060128.2;XP_005267827.1;XP_011535149.1;XP_011535151.1;XP_024305403.1	c.998T>C;c.956T>C;c.956T>C;c.956T>C;c.998T>C;c.956T>C	p.Ile333Thr;p.Ile319Thr;p.Ile319Thr;p.Ile319Thr;p.Ile333Thr;p.Ile319Thr
chr14	52054230	G	T	103	57	46	0.446602	127	127	0	0	136	57	79	0.580882	121	121	0	0	100	100	0	0	145	145	0	0	NID2	CDS	missense	-	92	NM_007361.4;XM_005267405.5;XM_005267406.5;XM_005267407.5	NP_031387.3;XP_005267462.1;XP_005267463.1;XP_005267464.1	c.859C>A	p.Leu287Ile
chr14	54902650	G	T	26	26	0	0	15	12	3	0.2	30	30	0	0	20	20	0	0	24	23	0	0	20	20	0	0	GCH1	CDS	missense	-	175;177;177;177	NM_001024024.1;NM_000161.3;NM_001024070.2;NM_001024071.2	NP_001019195.1;NP_000152.1;NP_001019241.1;NP_001019242.1	c.14C>A	p.Pro5His
chr14	58444098	G	A	80	80	0	0	110	86	23	0.209091	76	75	0	0	58	58	0	0	66	61	5	0.0757576	82	82	0	0	KIAA0586	CDS	missense	+	-78	NM_001244189.2;NM_001244190.2;NM_001244191.1;NM_001244192.2;NM_001244193.1;NM_001329943.3;NM_001329944.2;NM_001329945.2;NM_001329946.2;NM_001329947.2;NM_001364700.1;NM_001364701.2;NM_014749.5;XM_024449779.1;XM_024449780.1;XM_024449781.1;XM_024449782.1;XM_024449783.1;XM_024449784.1;XM_024449785.1;XM_024449787.1;XM_024449788.1;XM_024449789.1;XM_024449791.1	NP_001231118.1;NP_001231119.1;NP_001231120.1;NP_001231121.1;NP_001231122.1;NP_001316872.1;NP_001316873.1;NP_001316874.1;NP_001316875.1;NP_001316876.1;NP_001351629.1;NP_001351630.1;NP_055564.3;XP_024305547.1;XP_024305548.1;XP_024305549.1;XP_024305550.1;XP_024305551.1;XP_024305552.1;XP_024305553.1;XP_024305555.1;XP_024305556.1;XP_024305557.1;XP_024305559.1	c.889G>A;c.685G>A;c.475G>A;c.598G>A;c.310G>A;c.730G>A;c.730G>A;c.475G>A;c.730G>A;c.730G>A;c.475G>A;c.475G>A;c.730G>A;c.853G>A;c.730G>A;c.853G>A;c.475G>A;c.475G>A;c.475G>A;c.475G>A;c.334G>A;c.310G>A;c.310G>A;c.730G>A	p.Glu297Lys;p.Glu229Lys;p.Glu159Lys;p.Glu200Lys;p.Glu104Lys;p.Glu244Lys;p.Glu244Lys;p.Glu159Lys;p.Glu244Lys;p.Glu244Lys;p.Glu159Lys;p.Glu159Lys;p.Glu244Lys;p.Glu285Lys;p.Glu244Lys;p.Glu285Lys;p.Glu159Lys;p.Glu159Lys;p.Glu159Lys;p.Glu159Lys;p.Glu112Lys;p.Glu104Lys;p.Glu104Lys;p.Glu244Lys
chr14	67825539	T	C	183	182	0	0	202	154	48	0.237624	182	182	0	0	129	129	0	0	199	199	0	0	163	163	0	0	RAD51B	CDS	missense	+	-39	NM_001321809.1;NM_001321810.1;NM_001321812.1;NM_001321814.1;NM_001321815.1;NM_001321818.1;NM_001321819.1;NM_001321821.1;NM_002877.6;NM_133509.4;NM_133510.4	NP_001308738.1;NP_001308739.1;NP_001308741.1;NP_001308743.1;NP_001308744.1;NP_001308747.1;NP_001308748.1;NP_001308750.1;NP_002868.1;NP_598193.2;NP_598194.1	c.160T>C;c.160T>C;c.160T>C;c.160T>C;c.46T>C;c.160T>C;c.160T>C;c.160T>C;c.160T>C;c.160T>C;c.160T>C	p.Cys54Arg;p.Cys54Arg;p.Cys54Arg;p.Cys54Arg;p.Cys16Arg;p.Cys54Arg;p.Cys54Arg;p.Cys54Arg;p.Cys54Arg;p.Cys54Arg;p.Cys54Arg
chr14	69054440	T	C	238	236	0	0	216	214	1	0.00462963	209	207	1	0.00478469	200	104	95	0.475	177	157	18	0.101695	200	198	0	0	DCAF5	CDS	missense	-	1172	NM_001284206.1;NM_001284207.1;NM_003861.3;XM_006720297.2;XM_006720298.2;XM_006720299.3;XM_006720300.2;XM_011537278.1;XM_011537279.2;XM_011537280.3;XM_017021733.1;XM_017021734.1;XM_017021735.1;XM_017021736.1;XM_017021737.1;XM_017021738.1;XM_017021739.1	NP_001271135.1;NP_001271136.1;NP_003852.1;XP_006720360.1;XP_006720361.1;XP_006720362.1;XP_006720363.1;XP_011535580.1;XP_011535581.1;XP_011535582.1;XP_016877222.1;XP_016877223.1;XP_016877224.1;XP_016877225.1;XP_016877226.1;XP_016877227.1;XP_016877228.1	c.2243A>G;c.2000A>G;c.2246A>G;c.2351A>G;c.2348A>G;c.2105A>G;c.2102A>G;c.2105A>G;c.2105A>G;c.1700A>G;c.2105A>G;c.2000A>G;c.2000A>G;c.1997A>G;c.1595A>G;c.1409A>G;c.1409A>G	p.His748Arg;p.His667Arg;p.His749Arg;p.His784Arg;p.His783Arg;p.His702Arg;p.His701Arg;p.His702Arg;p.His702Arg;p.His567Arg;p.His702Arg;p.His667Arg;p.His667Arg;p.His666Arg;p.His532Arg;p.His470Arg;p.His470Arg
chr14	70732943	C	T	140	138	0	0	174	172	1	0.00574713	204	203	0	0	175	93	78	0.445714	170	155	13	0.0764706	201	199	0	0	MAP3K9	CDS	missense	-	400	NM_001284230.1;NM_001284231.1;NM_001284232.1;NM_033141.4;XM_005267683.5;XM_011536788.3;XM_011536792.1;XM_011536794.2	NP_001271159.1;NP_001271160.1;NP_001271161.1;NP_149132.2;XP_005267740.1;XP_011535090.1;XP_011535094.1;XP_011535096.1	c.2426G>A;c.1754G>A;c.1625G>A;c.2468G>A;c.2357G>A;c.2612G>A;c.1694G>A;c.1526G>A	p.Ser809Asn;p.Ser585Asn;p.Ser542Asn;p.Ser823Asn;p.Ser786Asn;p.Ser871Asn;p.Ser565Asn;p.Ser509Asn
chr14	73739971	C	T	192	192	0	0	222	220	1	0.0045045	218	217	0	0	199	198	0	0	214	175	38	0.17757	185	180	0	0	MIDEAS	CDS	missense	-	285	NM_001043318.3;NM_001367710.1;NM_194278.3;XM_005268205.1;XM_005268206.1	NP_001036783.1;NP_001354639.1;NP_919254.2;XP_005268262.1;XP_005268263.1	c.38G>A	p.Arg13Gln
chr14	73958975	G	A	53	53	0	0	53	41	11	0.207547	55	55	0	0	68	68	0	0	62	61	0	0	59	59	0	0	COQ6	CDS	missense	+	-104;-104;5;5;5;5;5;5;5;5	XM_017021352.2;XM_024449619.1;NM_182476.3;NM_182480.2;XM_006720156.1;XM_011536807.2;XM_011536808.2;XM_011536809.3;XM_011536810.3;XM_017021351.2	XP_016876841.1;XP_024305387.1;NP_872282.1;NP_872286.2;XP_006720219.1;XP_011535109.1;XP_011535110.1;XP_011535111.1;XP_011535112.1;XP_016876840.1	c.11G>A;c.11G>A;c.617G>A;c.542G>A;c.290G>A;c.617G>A;c.392G>A;c.392G>A;c.617G>A;c.77G>A	p.Gly4Asp;p.Gly4Asp;p.Gly206Asp;p.Gly181Asp;p.Gly97Asp;p.Gly206Asp;p.Gly131Asp;p.Gly131Asp;p.Gly206Asp;p.Gly26Asp
chr14	77326898	G	A	112	111	0	0	138	112	24	0.173913	115	113	0	0	124	122	0	0	115	115	0	0	137	136	1	0.00729927	GSTZ1	CDS	missense	+	-8	NM_001363703.2;NM_145870.3;NM_145871.3;XM_011536671.2	NP_001350632.1;NP_665877.1;NP_665878.2;XP_011534973.1	c.131G>A;c.128G>A;c.128G>A;c.131G>A	p.Gly44Asp;p.Gly43Asp;p.Gly43Asp;p.Gly44Asp
chr14	78645174	T	G	121	120	0	0	141	138	2	0.0141844	130	130	0	0	157	156	0	0	114	114	0	0	120	50	70	0.583333	NRXN3	CDS	missense	+	55	NM_001330195.2;NM_001366425.1;NM_001366426.1;XM_005268218.3;XM_006720322.2;XM_011537363.1;XM_011537364.2;XM_011537365.2;XM_011537366.1;XM_011537367.1;XM_011537368.1;XM_011537369.1;XM_011537370.1;XM_011537371.1;XM_011537372.1;XM_011537373.1;XM_017021790.1;XM_017021791.1;XM_017021792.1;XM_017021793.1;XM_017021794.1;XM_017021796.2;XM_017021797.1;XM_017021798.1;XM_017021799.2;XM_017021800.1;XM_017021…	NP_001317124.1;NP_001353354.1;NP_001353355.1;XP_005268275.1;XP_006720385.1;XP_011535665.1;XP_011535666.1;XP_011535667.1;XP_011535668.1;XP_011535669.1;XP_011535670.1;XP_011535671.1;XP_011535672.1;XP_011535673.1;XP_011535674.1;XP_011535675.1;XP_016877279.1;XP_016877280.1;XP_016877281.1;XP_016877282.1;XP_016877283.1;XP_016877285.1;XP_016877286.1;XP_016877287.1;XP_016877288.1;XP_016877289.1;XP_016877…	c.812T>G;c.812T>G;c.824T>G;c.824T>G;c.812T>G;c.824T>G;c.824T>G;c.824T>G;c.824T>G;c.824T>G;c.824T>G;c.824T>G;c.824T>G;c.824T>G;c.824T>G;c.824T>G;c.824T>G;c.824T>G;c.812T>G;c.824T>G;c.812T>G;c.824T>G;c.764T>G;c.812T>G;c.824T>G;c.824T>G;c.824T>G;c.824T>G;c.812T>G;c.824T>G;c.824T>G;c.812T>G;c.812T>G;c.812T>G	p.Leu271Arg;p.Leu271Arg;p.Leu275Arg;p.Leu275Arg;p.Leu271Arg;p.Leu275Arg;p.Leu275Arg;p.Leu275Arg;p.Leu275Arg;p.Leu275Arg;p.Leu275Arg;p.Leu275Arg;p.Leu275Arg;p.Leu275Arg;p.Leu275Arg;p.Leu275Arg;p.Leu275Arg;p.Leu275Arg;p.Leu271Arg;p.Leu275Arg;p.Leu271Arg;p.Leu275Arg;p.Leu255Arg;p.Leu271Arg;p.Leu275Arg;p.Leu275Arg;p.Leu275Arg;p.Leu275Arg;p.Leu271Arg;p.Leu275Arg;p.Leu275Arg;p.Leu271Arg;p.Leu271Arg;p.L…
chr14	81192710	C	T	150	148	0	0	148	147	0	0	159	158	0	0	118	60	57	0.483051	122	102	20	0.163934	124	121	1	0.00806452	GTF2A1	CDS	missense	-	130	NM_001278940.2;NM_015859.4;NM_201595.3	NP_001265869.1;NP_056943.1;NP_963889.1	c.592G>A;c.742G>A;c.625G>A	p.Ala198Thr;p.Ala248Thr;p.Ala209Thr
chr14	88572906	G	C	215	214	1	0.00465116	190	190	0	0	165	162	1	0.00606061	144	143	1	0.00694444	148	148	0	0	154	65	89	0.577922	ZC3H14	CDS	missense	+	-102	NM_001160103.2;NM_001160104.2;NM_001326295.2;NM_001326296.2;NM_001326297.2;NM_001326298.2;NM_001326299.2;NM_001326300.2;NM_001326301.2;NM_001326302.2;NM_001326303.2;NM_001326304.2;NM_001326305.2;NM_001326306.2;NM_001326307.2;NM_001326308.2;NM_001326309.2;NM_001326310.2;NM_001326311.2;NM_001326312.2;NM_001326313.2;NM_001326314.2;NM_001326315.2;NM_001326316.1;NM_024824.5;NM_207660.4;NM_207661.2;XM_…	NP_001153575.1;NP_001153576.1;NP_001313224.1;NP_001313225.1;NP_001313226.1;NP_001313227.1;NP_001313228.1;NP_001313229.1;NP_001313230.1;NP_001313231.1;NP_001313232.1;NP_001313233.1;NP_001313234.1;NP_001313235.1;NP_001313236.1;NP_001313237.1;NP_001313238.1;NP_001313239.1;NP_001313240.1;NP_001313241.1;NP_001313242.1;NP_001313243.1;NP_001313244.1;NP_001313245.1;NP_079100.2;NP_997543.1;NP_997544.1;XP_…	c.760G>C;c.760G>C;c.760G>C;c.760G>C;c.658G>C;c.760G>C;c.760G>C;c.295G>C;c.658G>C;c.295G>C;c.658G>C;c.295G>C;c.295G>C;c.760G>C;c.760G>C;c.295G>C;c.295G>C;c.760G>C;c.295G>C;c.760G>C;c.760G>C;c.295G>C;c.658G>C;c.658G>C;c.760G>C;c.760G>C;c.658G>C;c.760G>C;c.760G>C;c.760G>C	p.Val254Leu;p.Val254Leu;p.Val254Leu;p.Val254Leu;p.Val220Leu;p.Val254Leu;p.Val254Leu;p.Val99Leu;p.Val220Leu;p.Val99Leu;p.Val220Leu;p.Val99Leu;p.Val99Leu;p.Val254Leu;p.Val254Leu;p.Val99Leu;p.Val99Leu;p.Val254Leu;p.Val99Leu;p.Val254Leu;p.Val254Leu;p.Val99Leu;p.Val220Leu;p.Val220Leu;p.Val254Leu;p.Val254Leu;p.Val220Leu;p.Val254Leu;p.Val254Leu;p.Val254Leu
chr14	93294170	G	A	86	86	0	0	103	103	0	0	64	64	0	0	73	72	1	0.0136986	57	47	10	0.175439	102	102	0	0	BTBD7	CDS	missense	-	-313	NM_001002860.4;NM_018167.5;XM_011536939.2	NP_001002860.2;NP_060637.1;XP_011535241.1	c.850C>T	p.Arg284Trp
chr14	94079703	T	C	121	119	0	0	121	91	30	0.247934	110	110	0	0	110	109	1	0.00909091	86	86	0	0	116	115	1	0.00862069	DDX24	CDS	missense	-	45	NM_020414.4	NP_065147.1	c.40A>G	p.Ser14Gly
chr14	94289947	T	A	150	150	0	0	175	132	43	0.245714	178	178	0	0	146	146	0	0	172	170	2	0.0116279	195	194	0	0	SERPINA10	CDS	missense	-	-72	NM_001100607.3;NM_016186.2;XM_005267733.5;XM_017021353.1	NP_001094077.1;NP_057270.1;XP_005267790.1;XP_016876842.1	c.647A>T;c.647A>T;c.647A>T;c.767A>T	p.Lys216Ile;p.Lys216Ile;p.Lys216Ile;p.Lys256Ile
chr14	94567225	A	G	83	83	0	0	142	118	24	0.169014	148	148	0	0	116	115	0	0	110	108	1	0.00909091	126	126	0	0	SERPINA4	CDS	missense	+	-19	NM_001289032.2;NM_001289033.2;NM_006215.4	NP_001275961.1;NP_001275962.1;NP_006206.2	c.1016A>G;c.905A>G;c.905A>G	p.Asn339Ser;p.Asn302Ser;p.Asn302Ser
chr14	95108071	G	A	206	206	0	0	203	203	0	0	135	135	0	0	148	148	0	0	135	135	0	0	193	98	95	0.492228	DICER1	CDS	missense	-	23	NM_001195573.1;NM_001271282.3;NM_001291628.1;NM_030621.4;NM_177438.2;XM_011536599.2;XM_011536600.3;XM_011536601.3;XM_011536602.3;XM_011536604.2;XM_011536605.2;XM_017021120.2;XM_017021121.2;XM_017021122.2;XM_017021123.2	NP_001182502.1;NP_001258211.1;NP_001278557.1;NP_085124.2;NP_803187.1;XP_011534901.1;XP_011534902.1;XP_011534903.1;XP_011534904.1;XP_011534906.1;XP_011534907.1;XP_016876609.1;XP_016876610.1;XP_016876611.1;XP_016876612.1	c.2459C>T;c.2459C>T;c.2459C>T;c.2459C>T;c.2459C>T;c.2459C>T;c.2459C>T;c.2459C>T;c.2459C>T;c.2054C>T;c.980C>T;c.2459C>T;c.2459C>T;c.2054C>T;c.2054C>T	p.Thr820Ile;p.Thr820Ile;p.Thr820Ile;p.Thr820Ile;p.Thr820Ile;p.Thr820Ile;p.Thr820Ile;p.Thr820Ile;p.Thr820Ile;p.Thr685Ile;p.Thr327Ile;p.Thr820Ile;p.Thr820Ile;p.Thr685Ile;p.Thr685Ile
chr14	95452325	A	G	129	128	0	0	199	197	0	0	186	185	0	0	161	161	0	0	175	175	0	0	136	72	63	0.463235	SYNE3	CDS	missense	-	59	NM_001363692.1;NM_152592.5;XM_005267377.4;XM_006720063.4;XM_011536515.3;XM_017021057.1	NP_001350621.1;NP_689805.3;XP_005267434.1;XP_006720126.1;XP_011534817.1;XP_016876546.1	c.1196T>C;c.1196T>C;c.1196T>C;c.1196T>C;c.1220T>C;c.1196T>C	p.Leu399Pro;p.Leu399Pro;p.Leu399Pro;p.Leu399Pro;p.Leu407Pro;p.Leu399Pro
chr14	96322250	A	G	85	48	34	0.4	106	104	0	0	82	50	32	0.390244	70	69	0	0	88	88	0	0	119	118	0	0	ATG2B	CDS	missense	-	5	NM_018036.7	NP_060506.6	c.2741T>C	p.Val914Ala
chr14	96860735	G	T	93	92	0	0	108	85	23	0.212963	80	79	0	0	53	52	0	0	103	101	1	0.00970874	115	115	0	0	VRK1	CDS	missense	+	-1	NM_003384.3;XM_006720247.4;XM_011537132.1;XM_017021624.2;XM_017021625.1	NP_003375.1;XP_006720310.1;XP_011535434.1;XP_016877113.1;XP_016877114.1	c.1068G>T;c.1068G>T;c.1068G>T;c.1068G>T;c.1074G>T	p.Lys356Asn;p.Lys356Asn;p.Lys356Asn;p.Lys356Asn;p.Lys358Asn
chr14	101901756	A	G	83	83	0	0	68	58	10	0.147059	74	74	0	0	70	69	0	0	76	63	13	0.171053	85	85	0	0	PPP2R5C	CDS	missense	+	38	NM_001161725.1;NM_001161726.2;NM_001352912.1;NM_001352913.2;NM_001352914.2;NM_001352915.1;NM_001352916.2;NM_002719.4;NM_178586.3;NM_178587.3;XM_005267819.1;XM_005267822.3;XM_005267824.1;XM_005267826.1;XM_005267827.1;XM_011536918.1;XM_011536920.1;XM_017021423.2	NP_001155197.1;NP_001155198.1;NP_001339841.1;NP_001339842.1;NP_001339843.1;NP_001339844.1;NP_001339845.1;NP_002710.2;NP_848701.1;NP_848702.1;XP_005267876.1;XP_005267879.1;XP_005267881.1;XP_005267883.1;XP_005267884.1;XP_011535220.1;XP_011535222.1;XP_016876912.1	c.983A>G;c.1055A>G;c.890A>G;c.1055A>G;c.1070A>G;c.665A>G;c.665A>G;c.890A>G;c.890A>G;c.890A>G;c.1070A>G;c.1070A>G;c.1070A>G;c.818A>G;c.665A>G;c.842A>G;c.665A>G;c.890A>G	p.His328Arg;p.His352Arg;p.His297Arg;p.His352Arg;p.His357Arg;p.His222Arg;p.His222Arg;p.His297Arg;p.His297Arg;p.His297Arg;p.His357Arg;p.His357Arg;p.His357Arg;p.His273Arg;p.His222Arg;p.His281Arg;p.His222Arg;p.His297Arg
chr14	105488367	G	A	296	291	0	0	368	360	0	0	370	364	0	0	364	357	1	0.00274725	354	241	109	0.30791	290	284	0	0	CRIP1	CDS	missense	+	-22	NM_001311.5	NP_001302.1	c.172G>A	p.Ala58Thr
chr15	22939262	A	G	291	289	0	0	269	199	70	0.260223	295	295	0	0	300	300	0	0	274	239	35	0.127737	280	278	0	0	CYFIP1	CDS	missense	-	59	NM_001287810.4;NM_001324119.2;NM_001324120.2;NM_001324123.3;NM_001324124.3;NM_001324125.3;NM_001324126.3;NM_014608.6	NP_001274739.1;NP_001311048.1;NP_001311049.1;NP_001311052.1;NP_001311053.1;NP_001311054.1;NP_001311055.1;NP_055423.1	c.725T>C;c.827T>C;c.725T>C;c.725T>C;c.635T>C;c.359T>C;c.623T>C;c.725T>C	p.Val242Ala;p.Val276Ala;p.Val242Ala;p.Val242Ala;p.Val212Ala;p.Val120Ala;p.Val208Ala;p.Val242Ala
chr15	23686442	T	C	148	148	0	0	188	150	38	0.202128	193	193	0	0	207	207	0	0	167	166	1	0.00598802	190	187	3	0.0157895	NDN	CDS	missense	-	864	NM_002487.3	NP_002478.1	c.776A>G	p.Glu259Gly
chr15	27951876	C	T	84	84	0	0	88	71	17	0.193182	112	111	1	0.00892857	81	81	0	0	75	75	0	0	74	73	0	0	OCA2	CDS	missense	-	17	NM_000275.3;NM_001300984.2;XM_011521640.2;XM_017022255.1;XM_017022256.1;XM_017022257.1;XM_017022258.1;XM_017022259.1;XM_017022260.1;XM_017022261.1;XM_017022262.1;XM_017022263.1;XM_017022264.1;XM_017022265.1	NP_000266.2;NP_001287913.1;XP_011519942.1;XP_016877744.1;XP_016877745.1;XP_016877746.1;XP_016877747.1;XP_016877748.1;XP_016877749.1;XP_016877750.1;XP_016877751.1;XP_016877752.1;XP_016877753.1;XP_016877754.1	c.1859G>A;c.1787G>A;c.1859G>A;c.1883G>A;c.1883G>A;c.1811G>A;c.1883G>A;c.1811G>A;c.1745G>A;c.1688G>A;c.1883G>A;c.1883G>A;c.1883G>A;c.1883G>A	p.Gly620Glu;p.Gly596Glu;p.Gly620Glu;p.Gly628Glu;p.Gly628Glu;p.Gly604Glu;p.Gly628Glu;p.Gly604Glu;p.Gly582Glu;p.Gly563Glu;p.Gly628Glu;p.Gly628Glu;p.Gly628Glu;p.Gly628Glu
chr15	28213781	C	T	283	282	0	0	351	348	2	0.00569801	362	362	0	0	417	416	0	0	357	357	0	0	283	127	156	0.551237	HERC2	CDS	missense	-	-40	NM_004667.6;XM_005268276.5;XM_006720726.3;XM_006720727.3;XM_017022695.1;XM_017022696.1	NP_004658.3;XP_005268333.1;XP_006720789.1;XP_006720790.1;XP_016878184.1;XP_016878185.1	c.6747G>A;c.6633G>A;c.6732G>A;c.6489G>A;c.6633G>A;c.6633G>A	p.Met2249Ile;p.Met2211Ile;p.Met2244Ile;p.Met2163Ile;p.Met2211Ile;p.Met2211Ile
chr15	38519354	G	T	66	38	27	0.409091	107	107	0	0	80	44	36	0.45	53	53	0	0	78	76	0	0	97	96	0	0	RASGRP1	CDS	missense	-	18	NM_001128602.2;NM_001306086.2;NM_005739.4;XM_005254114.3;XM_011521151.3;XM_017021860.1	NP_001122074.1;NP_001293015.1;NP_005730.2;XP_005254171.1;XP_011519453.1;XP_016877349.1	c.344C>A;c.344C>A;c.344C>A;c.344C>A;c.344C>A;c.200C>A	p.Ala115Glu;p.Ala115Glu;p.Ala115Glu;p.Ala115Glu;p.Ala115Glu;p.Ala67Glu
chr15	41710859	T	A	100	99	0	0	101	76	25	0.247525	92	91	1	0.0108696	85	85	0	0	71	67	4	0.056338	79	79	0	0	MGA	CDS	missense	+	169	NM_001080541.2;NM_001164273.1;XM_005254243.3;XM_005254244.4;XM_005254245.5;XM_005254246.3;XM_005254247.3;XM_005254248.3;XM_005254249.3;XM_005254252.3;XM_005254253.3;XM_006720443.4;XM_006720445.4;XM_011521397.3;XM_011521398.3;XM_017022028.2;XM_017022029.2;XM_017022030.2	NP_001074010.2;NP_001157745.1;XP_005254300.1;XP_005254301.1;XP_005254302.1;XP_005254303.1;XP_005254304.1;XP_005254305.1;XP_005254306.1;XP_005254309.1;XP_005254310.1;XP_006720506.1;XP_006720508.1;XP_011519699.1;XP_011519700.1;XP_016877517.1;XP_016877518.1;XP_016877519.1	c.2594T>A;c.2594T>A;c.2594T>A;c.2594T>A;c.2594T>A;c.2594T>A;c.2594T>A;c.2594T>A;c.2594T>A;c.2594T>A;c.2594T>A;c.2594T>A;c.1223T>A;c.2594T>A;c.2594T>A;c.1223T>A;c.1223T>A;c.2594T>A	p.Val865Glu;p.Val865Glu;p.Val865Glu;p.Val865Glu;p.Val865Glu;p.Val865Glu;p.Val865Glu;p.Val865Glu;p.Val865Glu;p.Val865Glu;p.Val865Glu;p.Val865Glu;p.Val408Glu;p.Val865Glu;p.Val865Glu;p.Val408Glu;p.Val408Glu;p.Val865Glu
chr15	43416391	C	A	54	54	0	0	67	67	0	0	57	57	0	0	26	22	4	0.153846	53	52	0	0	37	37	0	0	TP53BP1	CDS	missense	-	26	NM_001141979.3;NM_001141980.3;NM_001355001.2;NM_005657.4;XM_011521985.2;XM_011521986.3	NP_001135451.1;NP_001135452.1;NP_001341930.1;NP_005648.1;XP_011520287.1;XP_011520288.1	c.4707G>T;c.4707G>T;c.1827G>T;c.4692G>T;c.4557G>T;c.4707G>T	p.Glu1569Asp;p.Glu1569Asp;p.Glu609Asp;p.Glu1564Asp;p.Glu1519Asp;p.Glu1569Asp
chr15	44626503	A	G	68	30	37	0.544118	73	73	0	0	58	31	27	0.465517	47	46	0	0	73	72	1	0.0136986	64	63	0	0	SPG11	CDS	missense	-	5	NM_001160227.2;NM_025137.4;XM_006720700.1;XM_006720701.3;XM_017022634.1;XM_017022635.2	NP_001153699.1;NP_079413.3;XP_006720763.1;XP_006720764.1;XP_016878123.1;XP_016878124.1	c.2072T>C	p.Val691Ala
chr15	45120179	T	C	156	152	0	0	228	180	43	0.188596	276	275	0	0	215	213	0	0	199	177	22	0.110553	244	244	0	0	DUOXA1	CDS	missense	-	45	XM_011522184.1	XP_011520486.1	c.599A>G	p.His200Arg
chr15	45147987	A	G	218	217	0	0	258	207	50	0.193798	226	226	0	0	234	233	1	0.0042735	228	226	1	0.00438596	181	181	0	0	DUOX1	CDS	missense	+	-11	NM_017434.5;NM_175940.3;XM_011521681.2;XM_011521682.1	NP_059130.2;NP_787954.1;XP_011519983.1;XP_011519984.1	c.2632A>G;c.2632A>G;c.2515A>G;c.1570A>G	p.Arg878Gly;p.Arg878Gly;p.Arg839Gly;p.Arg524Gly
chr15	51498869	A	T	162	162	0	0	202	141	60	0.29703	158	158	0	0	155	155	0	0	178	158	20	0.11236	168	167	1	0.00595238	DMXL2	CDS	missense	-	-318	NM_001174116.2;NM_015263.4;XM_005254255.1;XM_005254256.1;XM_011521402.3;XM_017022034.1	NP_001167587.1;NP_056078.2;XP_005254312.1;XP_005254313.1;XP_011519704.1;XP_016877523.1	c.4355T>A;c.4355T>A;c.4355T>A;c.4355T>A;c.4355T>A;c.4301T>A	p.Ile1452Lys;p.Ile1452Lys;p.Ile1452Lys;p.Ile1452Lys;p.Ile1452Lys;p.Ile1434Lys
chr15	51737418	G	A	33	33	0	0	35	27	8	0.228571	23	23	0	0	25	25	0	0	24	24	0	0	37	36	1	0.027027	LYSMD2	CDS	missense	-	-69	NM_153374.3	NP_699205.1	c.205C>T	p.Arg69Cys
chr15	52208608	C	A	80	80	0	0	79	79	0	0	90	88	0	0	65	31	34	0.523077	102	83	19	0.186275	74	71	2	0.027027	MYO5C	CDS	missense	-	36	NM_018728.4;XM_011521781.3;XM_017022408.2;XM_017022409.2;XM_017022410.2	NP_061198.2;XP_011520083.1;XP_016877897.1;XP_016877898.1;XP_016877899.1	c.4332G>T;c.4248G>T;c.4197G>T;c.3471G>T;c.2940G>T	p.Trp1444Cys;p.Trp1416Cys;p.Trp1399Cys;p.Trp1157Cys;p.Trp980Cys
chr15	62698847	C	T	158	157	1	0.00632911	167	162	2	0.011976	151	150	1	0.00662252	118	118	0	0	188	188	0	0	179	89	87	0.486034	TLN2	CDS	missense	+	-21	NM_015059.2;XM_005254708.4;XM_005254710.5;XM_005254711.5;XM_005254712.4;XM_005254713.5;XM_005254714.3;XM_005254715.3;XM_006720717.4;XM_017022665.2;XM_017022666.1;XM_017022667.1;XM_017022668.2;XM_017022669.1;XM_024450087.1	NP_055874.2;XP_005254765.1;XP_005254767.1;XP_005254768.1;XP_005254769.1;XP_005254770.1;XP_005254771.1;XP_005254772.1;XP_006720780.1;XP_016878154.1;XP_016878155.1;XP_016878156.1;XP_016878157.1;XP_016878158.1;XP_024305855.1	c.1567C>T	p.Pro523Ser
chr15	65077884	C	T	456	449	0	0	516	511	0	0	573	567	0	0	480	233	245	0.510417	463	387	74	0.159827	469	463	1	0.0021322	KBTBD13	CDS	missense	+	1069	NM_001101362.2	NP_001094832.1	c.1069C>T	p.Arg357Cys
chr15	71991174	G	T	80	80	0	0	124	95	29	0.233871	75	75	0	0	65	65	0	0	80	80	0	0	108	108	0	0	MYO9A	CDS	missense	-	64	NM_006901.4;XM_006720539.3;XM_011521613.3;XM_011521614.3;XM_011521615.3;XM_011521616.3;XM_011521617.3;XM_011521618.3;XM_011521619.3;XM_011521620.3;XM_011521621.3;XM_011521622.3;XM_017022229.1;XM_017022230.2	NP_008832.2;XP_006720602.1;XP_011519915.1;XP_011519916.1;XP_011519917.1;XP_011519918.1;XP_011519919.1;XP_011519920.1;XP_011519921.1;XP_011519922.1;XP_011519923.1;XP_011519924.1;XP_016877718.1;XP_016877719.1	c.1651C>A;c.1651C>A;c.1651C>A;c.1651C>A;c.1651C>A;c.1651C>A;c.1651C>A;c.1651C>A;c.1594C>A;c.1594C>A;c.1651C>A;c.1651C>A;c.1651C>A;c.1594C>A	p.Gln551Lys;p.Gln551Lys;p.Gln551Lys;p.Gln551Lys;p.Gln551Lys;p.Gln551Lys;p.Gln551Lys;p.Gln551Lys;p.Gln532Lys;p.Gln532Lys;p.Gln551Lys;p.Gln551Lys;p.Gln551Lys;p.Gln532Lys
chr15	73570191	A	G	186	182	0	0	195	157	35	0.179487	158	158	0	0	161	160	0	0	148	124	23	0.155405	202	200	0	0	NPTN	CDS	missense	-	-42	NM_001161363.2;NM_001161364.2;NM_012428.4;NM_017455.4;XM_011521452.3;XM_024449899.1;XM_024449900.1	NP_001154835.1;NP_001154836.1;NP_036560.1;NP_059429.1;XP_011519754.1;XP_024305667.1;XP_024305668.1	c.1073T>C;c.725T>C;c.1073T>C;c.725T>C;c.1073T>C;c.962T>C;c.962T>C	p.Val358Ala;p.Val242Ala;p.Val358Ala;p.Val242Ala;p.Val358Ala;p.Val321Ala;p.Val321Ala
chr15	74632767	A	T	187	183	1	0.00534759	189	133	52	0.275132	191	185	1	0.0052356	245	240	2	0.00816327	179	141	35	0.195531	167	166	0	0	EDC3	CDS	missense	-	180	NM_001142443.3;NM_001142444.3;NM_001351378.2;NM_001351379.2;NM_025083.5;XM_011522092.3;XM_024450077.1;XM_024450078.1;XM_024450079.1	NP_001135915.1;NP_001135916.1;NP_001338307.1;NP_001338308.1;NP_079359.2;XP_011520394.1;XP_024305845.1;XP_024305846.1;XP_024305847.1	c.1372T>A;c.1372T>A;c.1372T>A;c.937T>A;c.1372T>A;c.823T>A;c.1372T>A;c.1372T>A;c.1372T>A	p.Ser458Thr;p.Ser458Thr;p.Ser458Thr;p.Ser313Thr;p.Ser458Thr;p.Ser275Thr;p.Ser458Thr;p.Ser458Thr;p.Ser458Thr
chr15	75392681	A	C	88	84	2	0.0227273	110	105	1	0.00909091	105	102	1	0.00952381	87	87	0	0	74	72	0	0	105	58	44	0.419048	SIN3A	CDS	missense	-	135	NM_001145357.2;NM_001145358.2;NM_015477.3;XM_006720465.3;XM_006720466.3;XM_006720467.3;XM_024449896.1	NP_001138829.1;NP_001138830.1;NP_056292.1;XP_006720528.1;XP_006720529.1;XP_006720530.1;XP_024305664.1	c.2412T>G	p.Ile804Met
chr15	78466342	T	C	85	84	1	0.0117647	69	49	20	0.289855	74	73	0	0	61	61	0	0	66	65	0	0	66	66	0	0	IREB2	CDS	missense	+	72	NM_001320942.2;NM_001320943.2;NM_001354994.1;NM_004136.4	NP_001307871.2;NP_001307872.1;NP_001341923.1;NP_004127.2	c.311T>C;c.482T>C;c.311T>C;c.482T>C	p.Val104Ala;p.Val161Ala;p.Val104Ala;p.Val161Ala
chr15	78493999	T	A	79	79	0	0	87	87	0	0	104	103	0	0	82	82	0	0	101	101	0	0	120	61	59	0.491667	IREB2	CDS	missense	+	-58	NM_001320941.2;NM_001320942.2;NM_001354994.1;NM_004136.4	NP_001307870.2;NP_001307871.2;NP_001341923.1;NP_004127.2	c.1665T>A;c.2244T>A;c.2244T>A;c.2415T>A	p.Phe555Leu;p.Phe748Leu;p.Phe748Leu;p.Phe805Leu
chr15	81282756	G	A	225	221	1	0.00444444	231	231	0	0	214	212	0	0	183	182	0	0	223	163	60	0.269058	185	185	0	0	IL16	CDS	missense	+	-1	NM_001172128.2;NM_001352685.2;NM_001352686.1;NM_172217.5	NP_001165599.1;NP_001339614.1;NP_001339615.1;NP_757366.2	c.1199G>A;c.689G>A;c.1352G>A;c.1199G>A	p.Arg400Gln;p.Arg230Gln;p.Arg451Gln;p.Arg400Gln
chr15	82782811	T	C	72	72	0	0	87	68	19	0.218391	76	76	0	0	77	77	0	0	110	110	0	0	102	102	0	0	FSD2	CDS	missense	-	-17	NM_001007122.4;NM_001281805.2;NM_001281806.2;XM_005272425.5;XM_017021924.2;XM_024449844.1;XM_024449845.1	NP_001007123.1;NP_001268734.1;NP_001268735.1;XP_005272482.1;XP_016877413.1;XP_024305612.1;XP_024305613.1	c.950A>G	p.Lys317Arg
chr15	88136582	A	G	127	125	1	0.00787402	163	121	39	0.239264	155	150	1	0.00645161	122	122	0	0	145	144	0	0	93	91	0	0	NTRK3	CDS	missense	-	28	NM_001007156.2;NM_001012338.2;NM_001243101.1;NM_001320134.1;NM_001320135.1;NM_001375810.1;NM_001375811.1;NM_001375812.1;NM_001375813.1;NM_001375814.1;NM_002530.4;XM_006720545.4;XM_006720548.4;XM_006720549.4;XM_006720550.4;XM_011521638.3;XM_017022240.1;XM_017022241.1;XM_017022242.2;XM_017022243.1;XM_017022244.2;XM_017022245.2;XM_017022248.2;XM_017022250.2;XM_017022254.2;XM_024449933.1;XM_024449934…	NP_001007157.1;NP_001012338.1;NP_001230030.1;NP_001307063.1;NP_001307064.1;NP_001362739.1;NP_001362740.1;NP_001362741.1;NP_001362742.1;NP_001362743.1;NP_002521.2;XP_006720608.1;XP_006720611.1;XP_006720612.1;XP_006720613.1;XP_011519940.1;XP_016877729.1;XP_016877730.1;XP_016877731.1;XP_016877732.1;XP_016877733.1;XP_016877734.1;XP_016877737.1;XP_016877739.1;XP_016877743.1;XP_024305701.1;XP_024305702…	c.650T>C;c.650T>C;c.650T>C;c.650T>C;c.356T>C;c.650T>C;c.650T>C;c.650T>C;c.650T>C;c.650T>C;c.650T>C;c.650T>C;c.650T>C;c.650T>C;c.650T>C;c.650T>C;c.650T>C;c.464T>C;c.650T>C;c.356T>C;c.356T>C;c.356T>C;c.650T>C;c.650T>C;c.650T>C;c.356T>C;c.650T>C;c.650T>C;c.356T>C	p.Val217Ala;p.Val217Ala;p.Val217Ala;p.Val217Ala;p.Val119Ala;p.Val217Ala;p.Val217Ala;p.Val217Ala;p.Val217Ala;p.Val217Ala;p.Val217Ala;p.Val217Ala;p.Val217Ala;p.Val217Ala;p.Val217Ala;p.Val217Ala;p.Val217Ala;p.Val155Ala;p.Val217Ala;p.Val119Ala;p.Val119Ala;p.Val119Ala;p.Val217Ala;p.Val217Ala;p.Val217Ala;p.Val119Ala;p.Val217Ala;p.Val217Ala;p.Val119Ala
chr15	89738107	A	G	82	82	0	0	102	71	31	0.303922	102	102	0	0	77	76	1	0.012987	84	76	8	0.0952381	88	88	0	0	WDR93	CDS	missense	+	67	NM_001284395.2;NM_020212.2;XM_006720614.1;XM_006720615.1;XM_011521794.2;XM_011521795.1;XM_011521798.3;XM_011521800.1;XM_017022415.1;XM_017022416.1;XM_024449994.1	NP_001271324.1;NP_064597.1;XP_006720677.1;XP_006720678.1;XP_011520096.1;XP_011520097.1;XP_011520100.1;XP_011520102.1;XP_016877904.1;XP_016877905.1;XP_024305762.1	c.1748A>G;c.1832A>G;c.1768A>G;c.1681A>G;c.1768A>G;c.1768A>G;c.1174A>G;c.1174A>G;c.1240A>G;c.1174A>G;c.1174A>G	p.Asn583Ser;p.Asn611Ser;p.Ile590Val;p.Ile561Val;p.Ile590Val;p.Ile590Val;p.Ile392Val;p.Ile392Val;p.Ile414Val;p.Ile392Val;p.Ile392Val
chr15	90905932	G	A	198	196	0	0	219	218	0	0	216	216	0	0	210	109	101	0.480952	262	229	32	0.122137	221	220	0	0	MAN2A2	CDS	missense	+	-85	NM_001320977.2;NM_006122.4;XM_005254910.3;XM_017022184.1;XM_017022185.1;XM_024449920.1;XM_024449921.1;XM_024449922.1;XM_024449923.1;XM_024449924.1	NP_001307906.1;NP_006113.2;XP_005254967.1;XP_016877673.1;XP_016877674.1;XP_024305688.1;XP_024305689.1;XP_024305690.1;XP_024305691.1;XP_024305692.1	c.623G>A	p.Arg208Gln
chr15	91226508	C	T	249	245	1	0.00401606	299	297	0	0	260	255	2	0.00769231	212	212	0	0	289	214	72	0.249135	213	212	0	0	SV2B	CDS	missense	+	-207	NM_001323031.2;NM_001323032.3;NM_001323033.3;NM_001323034.3;NM_001323037.3;NM_001323038.3;NM_001323039.3;NM_014848.7;XM_005254998.3;XM_017022761.1;XM_017022762.1	NP_001309960.1;NP_001309961.1;NP_001309962.1;NP_001309963.1;NP_001309966.1;NP_001309967.1;NP_001309968.1;NP_055663.1;XP_005255055.1;XP_016878250.1;XP_016878251.1	c.245C>T	p.Ala82Val
chr16	375244	C	T	198	197	0	0	236	232	0	0	199	198	0	0	230	230	0	0	218	214	0	0	204	111	91	0.446078	PGAP6	CDS	missense	-	13	NM_021259.3;XM_024450366.1	NP_067082.2;XP_024306134.1	c.1328G>A	p.Gly443Asp
chr16	567000	C	T	143	141	0	0	214	171	43	0.200935	201	200	0	0	190	189	1	0.00526316	230	228	2	0.00869565	154	154	0	0	LOC107987233	CDS	missense	+	-76	XM_017023921.1	XP_016879410.1	c.932C>T	p.Ser311Phe
chr16	660658	C	T	326	324	1	0.00306748	477	470	2	0.00419287	396	391	0	0	374	370	0	0	418	409	0	0	333	190	141	0.423423	WDR90	CDS	missense	+	47	NM_145294.5;XM_017023023.1;XM_017023024.1	NP_660337.3;XP_016878512.1;XP_016878513.1	c.3335C>T;c.3599C>T;c.938C>T	p.Ala1112Val;p.Ala1200Val;p.Ala313Val
chr16	1434707	A	G	204	201	0	0	195	192	1	0.00512821	171	169	0	0	219	215	0	0	230	225	1	0.00434783	207	123	82	0.396135	CCDC154	CDS	missense	-	-40	NM_001143980.1	NP_001137452.1	c.1838T>C	p.Val613Ala
chr16	1449305	T	C	83	83	0	0	156	156	0	0	134	130	0	0	108	43	65	0.601852	130	114	12	0.0923077	118	115	0	0	CLCN7	CDS	missense	-	23	NM_001114331.2;NM_001287.6;XM_011522354.1	NP_001107803.1;NP_001278.1;XP_011520656.1	c.1568A>G;c.1640A>G;c.1466A>G	p.Tyr523Cys;p.Tyr547Cys;p.Tyr489Cys
chr16	2234980	C	A	242	241	0	0	367	363	1	0.0027248	347	345	1	0.00288184	290	290	0	0	298	297	0	0	315	147	167	0.530159	E4F1	CDS	missense	+	-22	NM_001288778.1;NM_004424.5;XM_005255155.1;XM_005255156.1;XM_006720858.1;XM_011522403.1;XM_017023011.1	NP_001275707.1;NP_004415.4;XP_005255212.1;XP_005255213.1;XP_006720921.1;XP_011520705.1;XP_016878500.1	c.1383C>A;c.1914C>A;c.2073C>A;c.2070C>A;c.1911C>A;c.2034C>A;c.2031C>A	p.Asp461Glu;p.Asp638Glu;p.Asp691Glu;p.Asp690Glu;p.Asp637Glu;p.Asp678Glu;p.Asp677Glu
chr16	2319774	G	A	333	330	0	0	380	277	102	0.268421	431	427	0	0	395	393	2	0.00506329	360	358	1	0.00277778	418	417	1	0.00239234	ABCA3	CDS	missense	-	67	NM_001089.3	NP_001080.2	c.680C>T	p.Ala227Val
chr16	3285183	T	C	84	80	1	0.0119048	100	70	26	0.26	113	108	1	0.00884956	104	101	0	0	99	99	0	0	73	73	0	0	ZNF263	CDS	missense	+	-57	NM_005741.5;XM_006720831.2;XM_006720832.2;XM_011522344.2	NP_005732.2;XP_006720894.1;XP_006720895.1;XP_011520646.1	c.512T>C	p.Leu171Pro
chr16	4207060	C	T	105	104	0	0	101	101	0	0	112	111	1	0.00892857	117	116	1	0.00854701	118	118	0	0	117	61	55	0.470085	SRL	CDS	missense	-	-108	XM_017023527.1	XP_016879016.1	c.1106G>A	p.Gly369Asp
chr16	7630622	G	T	216	214	0	0	228	182	44	0.192982	234	234	0	0	259	259	0	0	243	242	0	0	203	201	0	0	RBFOX1	CDS	missense	+	20	NM_001142334.1;NM_001308117.1;NM_001364800.2;NM_018723.4;NM_145891.3;NM_145892.3;NM_145893.3;XM_005255386.4;XM_005255387.4;XM_005255390.4;XM_005255391.4;XM_011522546.2;XM_011522547.2;XM_017023318.2;XM_017023320.2;XM_017023321.2;XM_017023322.2;XM_017023323.2;XM_017023324.2;XM_017023326.2;XM_017023327.1;XM_017023328.2;XM_017023330.1;XM_017023331.2;XM_017023332.1;XM_017023333.1;XM_017023336.1;XM_017…	NP_001135806.1;NP_001295046.1;NP_001351729.1;NP_061193.2;NP_665898.1;NP_665899.1;NP_665900.1;XP_005255443.1;XP_005255444.1;XP_005255447.1;XP_005255448.1;XP_011520848.1;XP_011520849.1;XP_016878807.1;XP_016878809.1;XP_016878810.1;XP_016878811.1;XP_016878812.1;XP_016878813.1;XP_016878815.1;XP_016878816.1;XP_016878817.1;XP_016878819.1;XP_016878820.1;XP_016878821.1;XP_016878822.1;XP_016878825.1;XP_016…	c.696G>T;c.825G>T;c.696G>T;c.696G>T;c.756G>T;c.756G>T;c.756G>T;c.771G>T;c.756G>T;c.696G>T;c.696G>T;c.756G>T;c.756G>T;c.1293G>T;c.825G>T;c.804G>T;c.804G>T;c.771G>T;c.825G>T;c.696G>T;c.771G>T;c.825G>T;c.804G>T;c.636G>T;c.771G>T;c.696G>T;c.696G>T;c.603G>T;c.1254G>T;c.804G>T;c.663G>T;c.603G>T;c.678G>T;c.732G>T;c.711G>T;c.636G>T;c.603G>T	p.Gln232His;p.Gln275His;p.Gln232His;p.Gln232His;p.Gln252His;p.Gln252His;p.Gln252His;p.Gln257His;p.Gln252His;p.Gln232His;p.Gln232His;p.Gln252His;p.Gln252His;p.Gln431His;p.Gln275His;p.Gln268His;p.Gln268His;p.Gln257His;p.Gln275His;p.Gln232His;p.Gln257His;p.Gln275His;p.Gln268His;p.Gln212His;p.Gln257His;p.Gln232His;p.Gln232His;p.Gln201His;p.Gln418His;p.Gln268His;p.Gln221His;p.Gln201His;p.Gln226His;p.G…
chr16	16044503	G	A	133	133	0	0	161	161	0	0	151	151	0	0	82	82	0	0	126	125	0	0	138	66	71	0.514493	ABCC1	CDS	missense	+	54	NM_004996.4;XM_011522497.1;XM_011522498.2;XM_017023237.1;XM_017023238.1;XM_017023239.1;XM_017023240.1;XM_017023241.1;XM_017023242.1;XM_017023243.2	NP_004987.2;XP_011520799.1;XP_011520800.1;XP_016878726.1;XP_016878727.1;XP_016878728.1;XP_016878729.1;XP_016878730.1;XP_016878731.1;XP_016878732.1	c.863G>A;c.839G>A;c.917G>A;c.917G>A;c.791G>A;c.779G>A;c.917G>A;c.653G>A;c.917G>A;c.917G>A	p.Ser288Asn;p.Ser280Asn;p.Ser306Asn;p.Ser306Asn;p.Ser264Asn;p.Ser260Asn;p.Ser306Asn;p.Ser218Asn;p.Ser306Asn;p.Ser306Asn
chr16	19115485	C	T	207	206	1	0.00483092	211	211	0	0	204	196	2	0.00980392	205	204	0	0	233	228	0	0	229	123	103	0.449782	ITPRIPL2	CDS	missense	+	1554	NM_001034841.3	NP_001030013.1	c.1024C>T	p.Arg342Cys
chr16	19505002	T	C	157	156	0	0	147	144	0	0	135	134	0	0	157	156	0	0	150	149	0	0	125	68	55	0.44	GDE1	CDS	missense	-	91	NM_001324066.2;NM_001324067.2;NM_016641.4	NP_001310995.1;NP_001310996.1;NP_057725.1	c.397A>G;c.634A>G;c.727A>G	p.Thr133Ala;p.Thr212Ala;p.Thr243Ala
chr16	19573186	C	T	125	125	0	0	98	79	18	0.183673	111	110	0	0	94	94	0	0	110	108	1	0.00909091	104	104	0	0	VPS35L	CDS	missense	+	-56	NM_001300743.3;NM_001365293.2;NM_001365294.2;NM_020314.7	NP_001287672.2;NP_001352222.1;NP_001352223.1;NP_064710.5	c.353C>T	p.Thr118Ile
chr16	21069551	G	A	201	200	1	0.00497512	213	211	1	0.00469484	205	203	0	0	190	190	0	0	198	198	0	0	142	77	64	0.450704	DNAH3	CDS	missense	-	44	NM_001347886.2;NM_017539.2;XM_011545882.2;XM_011545883.1;XM_011545885.3;XM_011545886.2;XM_011545888.2;XM_011545889.2;XM_017023426.1;XM_017023427.1;XM_017023428.1;XM_017023429.1;XM_017023431.1;XM_017023432.1	NP_001334815.1;NP_060009.1;XP_011544184.1;XP_011544185.1;XP_011544187.1;XP_011544188.1;XP_011544190.1;XP_011544191.1;XP_016878915.1;XP_016878916.1;XP_016878917.1;XP_016878918.1;XP_016878920.1;XP_016878921.1	c.3107C>T;c.3245C>T;c.3128C>T;c.3128C>T;c.3128C>T;c.2117C>T;c.530C>T;c.530C>T;c.3128C>T;c.2885C>T;c.3128C>T;c.3128C>T;c.3128C>T;c.3287C>T	p.Ala1036Val;p.Ala1082Val;p.Ala1043Val;p.Ala1043Val;p.Ala1043Val;p.Ala706Val;p.Ala177Val;p.Ala177Val;p.Ala1043Val;p.Ala962Val;p.Ala1043Val;p.Ala1043Val;p.Ala1043Val;p.Ala1096Val
chr16	22150728	T	C	66	66	0	0	70	53	17	0.242857	74	72	0	0	52	52	0	0	90	90	0	0	81	81	0	0	VWA3A	CDS	missense	+	34	NM_173615.5;XM_011545742.3;XM_011545744.2;XM_011545745.1;XM_011545746.2;XM_017022947.1;XM_017022948.1;XM_017022949.1;XM_024450158.1	NP_775886.3;XP_011544044.1;XP_011544046.1;XP_011544047.1;XP_011544048.1;XP_016878436.1;XP_016878437.1;XP_016878438.1;XP_024305926.1	c.3163T>C;c.3352T>C;c.1864T>C;c.1780T>C;c.1735T>C;c.3352T>C;c.1864T>C;c.1561T>C;c.2719T>C	p.Tyr1055His;p.Tyr1118His;p.Tyr622His;p.Tyr594His;p.Tyr579His;p.Tyr1118His;p.Tyr622His;p.Tyr521His;p.Tyr907His
chr16	23495772	G	A	81	81	0	0	84	84	0	0	94	44	50	0.531915	79	79	0	0	94	94	0	0	80	80	0	0	GGA2	CDS	missense	-	7	NM_015044.4	NP_055859.1	c.98C>T	p.Ala33Val
chr16	27352553	A	C	201	201	0	0	189	185	2	0.010582	247	246	0	0	170	169	0	0	161	160	0	0	150	78	70	0.466667	IL4R	CDS	missense	+	14;14;14;14;14;14;14;14;14;14;14;14;14;14;9	NM_000418.4;NM_001257406.2;NM_001257407.2;XM_011545825.1;XM_011545826.2;XM_011545827.2;XM_011545828.2;XM_011545829.1;XM_011545830.2;XM_011545831.1;XM_011545832.1;XM_011545833.2;XM_011545834.2;XM_017023211.1;NM_001257997.2	NP_000409.1;NP_001244335.1;NP_001244336.1;XP_011544127.1;XP_011544128.1;XP_011544129.1;XP_011544130.1;XP_011544131.1;XP_011544132.1;XP_011544133.1;XP_011544134.1;XP_011544135.1;XP_011544136.1;XP_016878700.1;NP_001244926.1	c.527A>C;c.527A>C;c.482A>C;c.527A>C;c.527A>C;c.527A>C;c.260A>C;c.230A>C;c.230A>C;c.230A>C;c.230A>C;c.230A>C;c.104A>C;c.527A>C;c.47A>C	p.Asn176Thr;p.Asn176Thr;p.Asn161Thr;p.Asn176Thr;p.Asn176Thr;p.Asn176Thr;p.Asn87Thr;p.Asn77Thr;p.Asn77Thr;p.Asn77Thr;p.Asn77Thr;p.Asn77Thr;p.Asn35Thr;p.Asn176Thr;p.Asn16Thr
chr16	28898258	G	A	115	115	0	0	163	122	40	0.245399	160	159	0	0	195	195	0	0	161	160	0	0	164	163	0	0	ATP2A1	CDS	missense	+	26	NM_001286075.1;NM_004320.6;NM_173201.4	NP_001273004.1;NP_004311.1;NP_775293.1	c.1196G>A;c.1571G>A;c.1571G>A	p.Arg399His;p.Arg524His;p.Arg524His
chr16	30768518	G	A	57	57	0	0	73	60	13	0.178082	71	71	0	0	60	60	0	0	62	57	5	0.0806452	74	74	0	0	RNF40	CDS	missense	+	-13	NM_001207033.1;NM_001207034.1;NM_001286572.3;NM_014771.4;XM_011545997.2;XM_024450500.1	NP_001193962.1;NP_001193963.1;NP_001273501.1;NP_055586.1;XP_011544299.1;XP_024306268.1	c.1967G>A;c.1667G>A;c.1967G>A;c.1967G>A;c.1967G>A;c.1967G>A	p.Arg656Gln;p.Arg556Gln;p.Arg656Gln;p.Arg656Gln;p.Arg656Gln;p.Arg656Gln
chr16	31117587	G	A	36	34	0	0	46	34	12	0.26087	51	50	0	0	36	36	0	0	56	56	0	0	44	43	0	0	BCKDK	CDS	missense	+	-65	XM_017022859.1	XP_016878348.1	c.1219G>A	p.Ala407Thr
chr16	58026460	T	C	75	75	0	0	79	66	13	0.164557	68	68	0	0	64	63	1	0.015625	86	86	0	0	78	77	0	0	MMP15	CDS	missense	+	-53	NM_002428.4	NP_002419.1	c.110T>C	p.Leu37Pro
chr16	58667463	T	C	108	107	1	0.00925926	100	97	1	0.01	117	112	3	0.025641	109	109	0	0	110	85	21	0.190909	108	107	0	0	SLC38A7	CDS	missense	-	25	NM_001308384.2;NM_001369610.1	NP_001295313.1;NP_001356539.1	c.908A>G	p.Glu303Gly
chr16	61655679	C	T	63	61	1	0.015873	97	64	33	0.340206	64	64	0	0	59	59	0	0	55	49	5	0.0909091	76	76	0	0	CDH8	CDS	missense	-	43	NM_001796.5;XM_005255760.4	NP_001787.2;XP_005255817.1	c.1697G>A	p.Arg566His
chr16	67729701	T	C	117	116	1	0.00854701	104	102	1	0.00961538	101	101	0	0	135	134	0	0	133	91	41	0.308271	109	108	1	0.00917431	RANBP10	CDS	missense	-	-22	NM_001320238.2;NM_001320239.2;NM_001320240.2;NM_020850.3;XM_005256070.2;XM_005256072.2;XM_006721238.4;XM_011523245.2;XM_011523247.3;XM_017023507.2;XM_017023508.1;XM_017023509.2	NP_001307167.1;NP_001307168.1;NP_001307169.1;NP_065901.1;XP_005256127.1;XP_005256129.1;XP_006721301.1;XP_011521547.1;XP_011521549.1;XP_016878996.1;XP_016878997.1;XP_016878998.1	c.775A>G;c.958A>G;c.439A>G;c.1126A>G;c.1126A>G;c.730A>G;c.658A>G;c.349A>G;c.439A>G;c.574A>G;c.439A>G;c.439A>G	p.Ser259Gly;p.Ser320Gly;p.Ser147Gly;p.Ser376Gly;p.Ser376Gly;p.Ser244Gly;p.Ser220Gly;p.Ser117Gly;p.Ser147Gly;p.Ser192Gly;p.Ser147Gly;p.Ser147Gly
chr16	68801774	C	T	101	49	51	0.50495	68	68	0	0	101	48	53	0.524752	113	113	0	0	109	107	1	0.00917431	100	98	0	0	CDH1	CDS	missense	+	105	NM_001317184.2;NM_004360.5	NP_001304113.1;NP_004351.1	c.268C>T	p.Arg90Trp
chr16	68928018	A	G	123	122	0	0	125	124	0	0	102	102	0	0	103	52	51	0.495146	95	80	14	0.147368	131	130	0	0	TANGO6	CDS	missense	+	-66	NM_024562.2;XM_011523327.3	NP_078838.1;XP_011521629.1	c.2578A>G	p.Thr860Ala
chr16	71860535	C	A	351	350	0	0	343	255	86	0.250729	344	343	1	0.00290698	311	308	1	0.00321543	381	351	28	0.0734908	321	321	0	0	ZNF821	CDS	missense	-	138	NM_001201552.2;NM_001201553.1;NM_001201554.1;NM_001318238.1;NM_001318239.1;NM_001376297.1;NM_001376298.1;NM_001376299.1;NM_001376300.1;NM_017530.2;XM_011523211.3;XM_011523212.3;XM_011523214.2;XM_011523220.3;XM_017023410.2;XM_017023411.1;XM_017023412.1;XM_017023413.2;XM_017023415.2;XM_017023416.1;XM_017023417.2;XM_017023418.1;XM_017023419.1;XM_017023420.1;XM_017023421.1;XM_017023422.1;XM_017023423…	NP_001188481.1;NP_001188482.1;NP_001188483.1;NP_001305167.1;NP_001305168.1;NP_001363226.1;NP_001363227.1;NP_001363228.1;NP_001363229.1;NP_060000.1;XP_011521513.1;XP_011521514.1;XP_011521516.1;XP_011521522.1;XP_016878899.1;XP_016878900.1;XP_016878901.1;XP_016878902.1;XP_016878904.1;XP_016878905.1;XP_016878906.1;XP_016878907.1;XP_016878908.1;XP_016878909.1;XP_016878910.1;XP_016878911.1;XP_016878912…	c.722G>T;c.722G>T;c.596G>T;c.272G>T;c.272G>T;c.722G>T;c.722G>T;c.722G>T;c.596G>T;c.596G>T;c.722G>T;c.722G>T;c.272G>T;c.113G>T;c.722G>T;c.722G>T;c.722G>T;c.692G>T;c.272G>T;c.272G>T;c.272G>T;c.272G>T;c.272G>T;c.272G>T;c.272G>T;c.272G>T;c.113G>T;c.113G>T;c.113G>T;c.113G>T;c.113G>T;c.113G>T;c.272G>T	p.Cys241Phe;p.Cys241Phe;p.Cys199Phe;p.Cys91Phe;p.Cys91Phe;p.Cys241Phe;p.Cys241Phe;p.Cys241Phe;p.Cys199Phe;p.Cys199Phe;p.Cys241Phe;p.Cys241Phe;p.Cys91Phe;p.Cys38Phe;p.Cys241Phe;p.Cys241Phe;p.Cys241Phe;p.Cys231Phe;p.Cys91Phe;p.Cys91Phe;p.Cys91Phe;p.Cys91Phe;p.Cys91Phe;p.Cys91Phe;p.Cys91Phe;p.Cys91Phe;p.Cys38Phe;p.Cys38Phe;p.Cys38Phe;p.Cys38Phe;p.Cys38Phe;p.Cys38Phe;p.Cys91Phe
chr16	72788558	C	A	100	100	0	0	103	103	0	0	96	96	0	0	118	118	0	0	111	71	40	0.36036	118	118	0	0	ZFHX3	CDS	missense	-	291	NM_001164766.2;NM_006885.4;XM_005255957.4;XM_017023251.2;XM_024450291.1	NP_001158238.1;NP_008816.3;XP_005256014.1;XP_016878740.1;XP_024306059.1	c.6976G>T;c.9718G>T;c.9715G>T;c.7069G>T;c.7066G>T	p.Val2326Leu;p.Val3240Leu;p.Val3239Leu;p.Val2357Leu;p.Val2356Leu
chr16	81938882	T	C	209	206	1	0.00478469	243	238	1	0.00411523	309	305	0	0	257	115	142	0.552529	220	190	25	0.113636	288	285	2	0.00694444	PLCG2	CDS	missense	+	-34	NM_002661.5	NP_002652.2	c.3280T>C	p.Tyr1094His
chr16	84130332	A	G	168	165	0	0	187	184	0	0	157	155	0	0	150	65	82	0.546667	178	143	35	0.196629	202	198	1	0.0049505	HSDL1	CDS	missense	-	100	NM_031463.5;XM_005256189.3	NP_113651.4;XP_005256246.1	c.320T>C	p.Val107Ala
chr16	84176003	C	T	102	102	0	0	164	162	0	0	163	162	0	0	130	128	1	0.00769231	162	119	43	0.265432	149	149	0	0	DNAAF1	CDS	missense	+	71	NM_001318756.1;NM_178452.6;XM_006721129.3;XM_011522853.3;XM_011522854.3;XM_011522855.3;XM_017022918.2;XM_017022919.1;XM_017022920.2;XM_017022921.2;XM_017022922.2	NP_001305685.1;NP_848547.4;XP_006721192.1;XP_011521155.1;XP_011521156.1;XP_011521157.1;XP_016878407.1;XP_016878408.1;XP_016878409.1;XP_016878410.1;XP_016878411.1	c.1061C>T;c.1769C>T;c.1775C>T;c.1817C>T;c.1823C>T;c.1817C>T;c.1769C>T;c.1556C>T;c.1061C>T;c.1013C>T;c.1013C>T	p.Thr354Met;p.Thr590Met;p.Thr592Met;p.Thr606Met;p.Thr608Met;p.Thr606Met;p.Thr590Met;p.Thr519Met;p.Thr354Met;p.Thr338Met;p.Thr338Met
chr16	85918612	T	C	239	236	0	0	341	247	90	0.26393	274	268	0	0	288	286	0	0	289	262	23	0.0795848	279	271	1	0.00358423	IRF8	CDS	missense	+	-192	NM_001363907.1;NM_001363908.1;NM_002163.4	NP_001350836.1;NP_001350837.1;NP_002154.1	c.827T>C;c.185T>C;c.797T>C	p.Val276Ala;p.Val62Ala;p.Val266Ala
chr16	87926795	G	C	85	85	0	0	127	127	0	0	113	113	0	0	111	109	1	0.00900901	138	138	0	0	117	57	59	0.504274	CA5A	CDS	missense	-	-48	NM_001367225.1;NM_001739.2;XM_005256134.4;XM_011523309.2;XM_017023646.1	NP_001354154.1;NP_001730.1;XP_005256191.1;XP_011521611.1;XP_016879135.1	c.293C>G	p.Thr98Ser
chr16	90019320	C	T	8	8	0	0	3	3	0	0	11	11	0	0	2	2	0	0	7	5	2	0.285714	14	14	0	0	DBNDD1	CDS	missense	-	-10	NM_001042610.3	NP_001036075.1	c.22G>A	p.Gly8Ser
chr17	137628	C	T	47	47	0	0	75	60	15	0.2	88	88	0	0	68	68	0	0	70	70	0	0	74	74	0	0	SCGB1C2	CDS	missense	+	-18	NM_001097610.3;XM_011535362.2	NP_001091079.1;XP_011533664.1	c.38C>T;c.167C>T	p.Thr13Ile;p.Thr56Ile
chr17	1470183	G	T	30	30	0	0	45	31	13	0.288889	50	50	0	0	68	68	0	0	48	44	4	0.0833333	35	35	0	0	MYO1C	CDS	missense	-	-9	NM_001080779.2;NM_001080950.2;NM_001363855.1;NM_033375.5;XM_024450768.1;XM_024450769.1	NP_001074248.1;NP_001074419.1;NP_001350784.1;NP_203693.3;XP_024306536.1;XP_024306537.1	c.2518C>A;c.2461C>A;c.2446C>A;c.2413C>A;c.2413C>A;c.2413C>A	p.Leu840Met;p.Leu821Met;p.Leu816Met;p.Leu805Met;p.Leu805Met;p.Leu805Met
chr17	1730784	A	G	226	226	0	0	239	187	50	0.209205	224	222	0	0	207	205	0	0	242	217	24	0.0991736	204	203	0	0	WDR81	CDS	missense	+	30	NM_001163673.1;NM_001163809.2;NM_001163811.2;NM_152348.4;XM_011523651.2;XM_017024184.1	NP_001157145.1;NP_001157281.1;NP_001157283.1;NP_689561.2;XP_011521953.1;XP_016879673.1	c.196A>G;c.3805A>G;c.124A>G;c.652A>G;c.652A>G;c.3805A>G	p.Ser66Gly;p.Ser1269Gly;p.Ser42Gly;p.Ser218Gly;p.Ser218Gly;p.Ser1269Gly
chr17	1754362	A	G	434	422	1	0.00230415	528	514	6	0.0113636	559	548	2	0.00357782	479	469	1	0.00208768	576	564	2	0.00347222	492	261	222	0.45122	SERPINF2	CDS	missense	+	241	NM_000934.4;NM_001165920.1;NM_001165921.2;XM_005256701.4;XM_017024765.1;XM_024450805.1	NP_000925.2;NP_001159392.1;NP_001159393.1;XP_005256758.2;XP_016880254.1;XP_024306573.1	c.1304A>G;c.1304A>G;c.1112A>G;c.1352A>G;c.1316A>G;c.1316A>G	p.Asn435Ser;p.Asn435Ser;p.Asn371Ser;p.Asn451Ser;p.Asn439Ser;p.Asn439Ser
chr17	2324314	A	G	59	59	0	0	95	72	23	0.242105	74	74	0	0	77	77	0	0	79	79	0	0	81	81	0	0	TSR1	CDS	missense	-	61	NM_018128.5	NP_060598.3	c.2297T>C	p.Leu766Pro
chr17	3615373	A	G	268	264	1	0.00373134	266	196	68	0.255639	336	332	1	0.00297619	303	297	2	0.00660066	302	274	24	0.0794702	261	258	0	0	SHPK	CDS	missense	-	-37	NM_013276.4	NP_037408.2	c.988T>C	p.Phe330Leu
chr17	3723371	A	G	108	108	0	0	91	90	0	0	92	91	1	0.0108696	100	98	0	0	94	93	0	0	59	27	32	0.542373	ITGAE	CDS	missense	-	13	NM_002208.5;XM_011523827.3;XM_011523828.3;XM_017024586.1;XM_024450740.1	NP_002199.3;XP_011522129.1;XP_011522130.1;XP_016880075.1;XP_024306508.1	c.3154T>C;c.3106T>C;c.3028T>C;c.3190T>C;c.3268T>C	p.Trp1052Arg;p.Trp1036Arg;p.Trp1010Arg;p.Trp1064Arg;p.Trp1090Arg
chr17	4544502	C	T	83	82	0	0	97	96	0	0	110	108	0	0	85	85	0	0	122	121	0	0	91	45	45	0.494505	MYBBP1A	CDS	missense	-	-14	NM_001105538.1;NM_014520.4;XM_011523616.2;XM_024450536.1	NP_001099008.1;NP_055335.2;XP_011521918.1;XP_024306304.1	c.2626G>A;c.2626G>A;c.1870G>A;c.2626G>A	p.Ala876Thr;p.Ala876Thr;p.Ala624Thr;p.Ala876Thr
chr17	4785929	C	T	201	198	0	0	253	190	62	0.245059	267	264	1	0.00374532	281	278	1	0.00355872	245	243	1	0.00408163	257	254	0	0	VMO1	CDS	missense	-	-29	NM_001144939.2	NP_001138411.1	c.319G>A	p.Ala107Thr
chr17	6470348	A	G	173	169	3	0.017341	220	157	61	0.277273	167	166	1	0.00598802	161	155	3	0.0186335	161	140	18	0.111801	183	179	2	0.010929	PITPNM3	CDS	missense	-	61	NM_001165966.2;NM_031220.4;XM_011524015.3;XM_011524016.3	NP_001159438.1;NP_112497.2;XP_011522317.1;XP_011522318.1	c.1577T>C;c.1685T>C;c.1685T>C;c.1685T>C	p.Leu526Pro;p.Leu562Pro;p.Leu562Pro;p.Leu562Pro
chr17	7229626	G	A	347	158	185	0.533141	401	393	3	0.0074813	413	202	209	0.506053	317	314	0	0	378	374	0	0	353	345	1	0.00283286	DVL2	CDS	missense	-	-39	NM_004422.3;XM_005256502.2	NP_004413.1;XP_005256559.1	c.709C>T;c.697C>T	p.Arg237Trp;p.Arg233Trp
chr17	7313910	A	G	142	71	70	0.492958	168	165	3	0.0178571	191	90	100	0.52356	144	142	2	0.0138889	173	173	0	0	146	145	0	0	GPS2	CDS	missense	-	-5	NM_004489.5	NP_004480.1	c.476T>C	p.Leu159Pro
chr17	7846191	A	G	185	182	0	0	191	186	0	0	208	205	2	0.00961538	165	161	1	0.00606061	184	182	0	0	209	105	103	0.492823	KDM6B	CDS	missense	+	-107	NM_001080424.2;NM_001348716.1;XM_005256549.3;XM_005256550.4;XM_005256551.3;XM_005256552.5;XM_006721483.3;XM_011523750.2;XM_011523752.3	NP_001073893.1;NP_001335645.1;XP_005256606.1;XP_005256607.1;XP_005256608.1;XP_005256609.1;XP_006721546.1;XP_011522052.1;XP_011522054.1	c.350A>G	p.Tyr117Cys
chr17	8480260	T	C	240	236	1	0.00416667	340	255	85	0.25	295	293	0	0	242	242	0	0	277	274	0	0	300	300	0	0	MYH10	CDS	missense	-	59	NM_001256012.3;NM_001256095.1;NM_001375266.1;NM_005964.4;XM_011523875.2;XM_011523878.2;XM_011523879.2;XM_011523880.2;XM_017024678.1;XM_017024679.1;XM_017024680.1;XM_017024681.1;XM_017024682.1	NP_001242941.1;NP_001243024.1;NP_001362195.1;NP_005955.3;XP_011522177.1;XP_011522180.1;XP_011522181.1;XP_011522182.1;XP_016880167.1;XP_016880168.1;XP_016880169.1;XP_016880170.1;XP_016880171.1	c.5447A>G;c.5381A>G;c.5384A>G;c.5354A>G;c.5537A>G;c.5474A>G;c.5471A>G;c.5444A>G;c.5384A>G;c.5384A>G;c.5381A>G;c.5354A>G;c.5354A>G	p.Asn1816Ser;p.Asn1794Ser;p.Asn1795Ser;p.Asn1785Ser;p.Asn1846Ser;p.Asn1825Ser;p.Asn1824Ser;p.Asn1815Ser;p.Asn1795Ser;p.Asn1795Ser;p.Asn1794Ser;p.Asn1785Ser;p.Asn1785Ser
chr17	8822625	C	G	240	238	0	0	244	239	3	0.0122951	293	290	1	0.00341297	245	243	1	0.00408163	249	249	0	0	227	116	111	0.488987	PIK3R6	CDS	missense	-	33	NM_001010855.4;NM_001290211.1;XM_011523677.2;XM_011523678.2;XM_011523680.2;XM_011523681.3;XM_011523683.2;XM_011523686.2;XM_017024228.1;XM_017024229.1;XM_017024230.1;XM_017024231.1;XM_024450613.1	NP_001010855.1;NP_001277140.1;XP_011521979.1;XP_011521980.1;XP_011521982.1;XP_011521983.1;XP_011521985.1;XP_011521988.1;XP_016879717.1;XP_016879718.1;XP_016879719.1;XP_016879720.1;XP_024306381.1	c.1750G>C;c.1342G>C;c.1747G>C;c.1735G>C;c.1627G>C;c.1510G>C;c.1510G>C;c.883G>C;c.1750G>C;c.1750G>C;c.1627G>C;c.1510G>C;c.1342G>C	p.Glu584Gln;p.Glu448Gln;p.Glu583Gln;p.Glu579Gln;p.Glu543Gln;p.Glu504Gln;p.Glu504Gln;p.Glu295Gln;p.Glu584Gln;p.Glu584Gln;p.Glu543Gln;p.Glu504Gln;p.Glu448Gln
chr17	8836823	G	A	76	74	0	0	90	90	0	0	99	74	23	0.232323	97	97	0	0	68	66	1	0.0147059	102	100	0	0	PIK3R6	CDS	missense	-	-33	NM_001010855.4;XM_011523677.2;XM_011523678.2;XM_011523680.2;XM_011523681.3;XM_011523683.2;XM_017024228.1;XM_017024229.1;XM_017024230.1;XM_017024231.1	NP_001010855.1;XP_011521979.1;XP_011521980.1;XP_011521982.1;XP_011521983.1;XP_011521985.1;XP_016879717.1;XP_016879718.1;XP_016879719.1;XP_016879720.1	c.359C>T;c.359C>T;c.359C>T;c.359C>T;c.119C>T;c.119C>T;c.359C>T;c.359C>T;c.359C>T;c.119C>T	p.Ala120Val;p.Ala120Val;p.Ala120Val;p.Ala120Val;p.Ala40Val;p.Ala40Val;p.Ala120Val;p.Ala120Val;p.Ala120Val;p.Ala40Val
chr17	9022872	T	C	394	390	1	0.00253807	395	388	3	0.00759494	332	331	1	0.00301205	304	301	0	0	416	410	1	0.00240385	366	201	164	0.448087	NTN1	CDS	missense	+	-520	NM_004822.3;XM_006721595.3	NP_004813.2;XP_006721658.1	c.499T>C	p.Tyr167His
chr17	9162905	T	C	137	135	0	0	176	175	0	0	141	140	0	0	133	133	0	0	117	115	0	0	107	59	47	0.439252	NTN1	CDS	missense	+	93	NM_004822.3;XM_006721595.3	NP_004813.2;XP_006721658.1	c.1111T>C	p.Cys371Arg
chr17	9772859	T	C	136	135	0	0	147	117	30	0.204082	202	199	1	0.0049505	126	126	0	0	136	136	0	0	169	167	0	0	DHRS7C	CDS	missense	-	64	NM_001105571.3;NM_001220493.2	NP_001099041.1;NP_001207422.1	c.635A>G;c.638A>G	p.Tyr212Cys;p.Tyr213Cys
chr17	9808876	G	C	120	119	0	0	127	101	26	0.204724	153	153	0	0	119	118	1	0.00840336	114	113	1	0.00877193	107	107	0	0	GSG1L2	CDS	missense	-	-47	NM_001310219.1	NP_001297148.1	c.465C>G	p.His155Gln
chr17	10632013	T	C	75	75	0	0	76	76	0	0	64	64	0	0	56	56	0	0	75	75	0	0	72	40	31	0.430556	MYH3	CDS	missense	-	4	NM_002470.4;XM_011523870.3;XM_011523871.2	NP_002461.2;XP_011522172.1;XP_011522173.1	c.4960A>G	p.Thr1654Ala
chr17	11969463	T	C	89	50	38	0.426966	92	91	0	0	84	43	41	0.488095	82	81	0	0	101	101	0	0	99	99	0	0	DNAH9	CDS	missense	+	164	NM_001372.4;NM_004662.2;XM_011523703.2;XM_017024292.2;XM_017024293.1	NP_001363.2;NP_004653.2;XP_011522005.1;XP_016879781.1;XP_016879782.1	c.13397T>C;c.2333T>C;c.13442T>C;c.13325T>C;c.11324T>C	p.Leu4466Pro;p.Leu778Pro;p.Leu4481Pro;p.Leu4442Pro;p.Leu3775Pro
chr17	16146386	T	C	95	93	1	0.0105263	136	136	0	0	123	123	0	0	65	65	0	0	124	124	0	0	104	47	57	0.548077	NCOR1	CDS	missense	-	-11	NM_001190438.1;NM_001190440.1;NM_006311.4;XM_005256866.5;XM_005256868.5;XM_005256871.5;XM_005256872.5;XM_005256873.5;XM_005256874.5;XM_005256875.4;XM_006721601.4;XM_006721602.4;XM_006721603.4;XM_006721604.4;XM_011524083.3;XM_011524084.3;XM_011524085.3;XM_011524086.3;XM_017025396.2;XM_017025397.2;XM_017025398.2;XM_017025399.2;XM_017025400.2;XM_017025401.2;XM_017025402.2;XM_017025403.2;XM_017025404…	NP_001177367.1;NP_001177369.1;NP_006302.2;XP_005256923.1;XP_005256925.1;XP_005256928.1;XP_005256929.1;XP_005256930.1;XP_005256931.1;XP_005256932.1;XP_006721664.1;XP_006721665.1;XP_006721666.1;XP_006721667.1;XP_011522385.1;XP_011522386.1;XP_011522387.1;XP_011522388.1;XP_016880885.1;XP_016880886.1;XP_016880887.1;XP_016880888.1;XP_016880889.1;XP_016880890.1;XP_016880891.1;XP_016880892.1;XP_016880893…	c.745A>G;c.1072A>G;c.1072A>G;c.1099A>G;c.1099A>G;c.1072A>G;c.1072A>G;c.1099A>G;c.1099A>G;c.1099A>G;c.1099A>G;c.1099A>G;c.1099A>G;c.1072A>G;c.1099A>G;c.1099A>G;c.1099A>G;c.1072A>G;c.1099A>G;c.1099A>G;c.1099A>G;c.1099A>G;c.1099A>G;c.1099A>G;c.1099A>G;c.1072A>G;c.1072A>G;c.1072A>G;c.1072A>G;c.1072A>G;c.1072A>G;c.1072A>G;c.1072A>G;c.1072A>G;c.1072A>G;c.1072A>G;c.1072A>G;c.1099A>G;c.1072A>G;c.1099A>G;…	p.Arg249Gly;p.Arg358Gly;p.Arg358Gly;p.Arg367Gly;p.Arg367Gly;p.Arg358Gly;p.Arg358Gly;p.Arg367Gly;p.Arg367Gly;p.Arg367Gly;p.Arg367Gly;p.Arg367Gly;p.Arg367Gly;p.Arg358Gly;p.Arg367Gly;p.Arg367Gly;p.Arg367Gly;p.Arg358Gly;p.Arg367Gly;p.Arg367Gly;p.Arg367Gly;p.Arg367Gly;p.Arg367Gly;p.Arg367Gly;p.Arg367Gly;p.Arg358Gly;p.Arg358Gly;p.Arg358Gly;p.Arg358Gly;p.Arg358Gly;p.Arg358Gly;p.Arg358Gly;p.Arg358Gly;p.A…
chr17	16647390	G	T	114	49	64	0.561404	122	122	0	0	127	76	51	0.401575	100	100	0	0	127	127	0	0	137	137	0	0	ZNF624	CDS	missense	-	5	NM_020787.4;XM_006721562.4;XM_011523970.2	NP_065838.2;XP_006721625.1;XP_011522272.1	c.92C>A	p.Pro31His
chr17	17180087	A	G	134	133	1	0.00746269	172	126	46	0.267442	183	182	1	0.00546448	162	161	1	0.00617284	182	170	12	0.0659341	149	148	1	0.00671141	MPRIP	CDS	missense	+	-2	NM_001364716.2;NM_015134.4;NM_201274.4;XM_005256563.4;XM_005256564.4;XM_011523762.2;XM_011523763.2;XM_011523764.2;XM_011523765.2;XM_011523766.2;XM_011523767.2;XM_017024393.1	NP_001351645.1;NP_055949.2;NP_958431.2;XP_005256620.1;XP_005256621.3;XP_011522064.1;XP_011522065.1;XP_011522066.1;XP_011522067.1;XP_011522068.2;XP_011522069.2;XP_016879882.1	c.7301A>G;c.3044A>G;c.3044A>G;c.6947A>G;c.3026A>G;c.7301A>G;c.7187A>G;c.7181A>G;c.7181A>G;c.3494A>G;c.3494A>G;c.3374A>G	p.Lys2434Arg;p.Lys1015Arg;p.Lys1015Arg;p.Lys2316Arg;p.Lys1009Arg;p.Lys2434Arg;p.Lys2396Arg;p.Lys2394Arg;p.Lys2394Arg;p.Lys1165Arg;p.Lys1165Arg;p.Lys1125Arg
chr17	17248933	T	A	109	106	1	0.00917431	124	101	22	0.177419	124	121	1	0.00806452	106	105	1	0.00943396	108	95	13	0.12037	83	82	1	0.0120482	COPS3	CDS	missense	-	-8	NM_001199125.1;NM_001316354.1;NM_001316355.1;NM_001316356.1;NM_001316357.1;NM_001316358.1;NM_003653.4;XM_005256837.4;XM_005256840.3;XM_005256842.4;XM_017025246.1	NP_001186054.1;NP_001303283.1;NP_001303284.1;NP_001303285.1;NP_001303286.1;NP_001303287.1;NP_003644.2;XP_005256894.1;XP_005256897.1;XP_005256899.1;XP_016880735.1	c.1070A>T;c.740A>T;c.956A>T;c.929A>T;c.815A>T;c.815A>T;c.1130A>T;c.1070A>T;c.740A>T;c.740A>T;c.815A>T	p.Asp357Val;p.Asp247Val;p.Asp319Val;p.Asp310Val;p.Asp272Val;p.Asp272Val;p.Asp377Val;p.Asp357Val;p.Asp247Val;p.Asp247Val;p.Asp272Val
chr17	17803811	G	A	221	218	0	0	296	218	76	0.256757	218	217	0	0	200	198	1	0.005	227	206	19	0.0837004	225	222	0	0	RAI1	CDS	missense	+	-39;56;56;56;56	NM_030665.4;XM_017024025.1;XM_017024026.1;XM_017024027.1;XM_017024028.2	NP_109590.3;XP_016879514.1;XP_016879515.1;XP_016879516.1;XP_016879517.1	c.5621G>A	p.Cys1874Tyr
chr17	18971453	G	A	175	173	1	0.00571429	180	138	42	0.233333	170	170	0	0	183	182	0	0	174	150	21	0.12069	241	240	0	0	FAM83G	CDS	missense	-	296	NM_001039999.3;XM_017024953.2	NP_001035088.2;XP_016880442.1	c.2378C>T	p.Ser793Leu
chr17	27577547	T	C	46	45	0	0	65	43	21	0.323077	47	47	0	0	29	29	0	0	56	46	7	0.125	36	35	0	0	KSR1	CDS	missense	+	56	NM_001367810.1;NM_014238.2;XM_006722154.3;XM_011525429.2;XM_011525430.2;XM_011525431.2;XM_017025267.1;XM_017025270.2;XM_017025271.1;XM_017025272.1;XM_017025273.1;XM_017025274.2;XM_017025275.2;XM_017025276.1;XM_017025279.1;XM_017025280.2	NP_001354739.1;NP_055053.1;XP_006722217.1;XP_011523731.1;XP_011523732.1;XP_011523733.1;XP_016880756.1;XP_016880759.1;XP_016880760.1;XP_016880761.1;XP_016880762.1;XP_016880763.1;XP_016880764.1;XP_016880765.1;XP_016880768.1;XP_016880769.1	c.428T>C;c.17T>C;c.428T>C;c.428T>C;c.428T>C;c.428T>C;c.428T>C;c.71T>C;c.17T>C;c.17T>C;c.17T>C;c.17T>C;c.17T>C;c.17T>C;c.428T>C;c.428T>C	p.Val143Ala;p.Val6Ala;p.Val143Ala;p.Val143Ala;p.Val143Ala;p.Val143Ala;p.Val143Ala;p.Val24Ala;p.Val6Ala;p.Val6Ala;p.Val6Ala;p.Val6Ala;p.Val6Ala;p.Val6Ala;p.Val143Ala;p.Val143Ala
chr17	28574716	A	G	313	311	1	0.00319489	349	346	2	0.00573066	356	355	1	0.00280899	305	165	140	0.459016	287	248	38	0.132404	287	286	1	0.00348432	ALDOC	CDS	missense	-	-21	NM_005165.3;XM_005257949.2;XM_011524556.2	NP_005156.1;XP_005258006.1;XP_011522858.1	c.520T>C	p.Tyr174His
chr17	29166399	C	T	281	277	0	0	247	245	0	0	253	251	0	0	280	280	0	0	230	228	0	0	224	119	103	0.459821	MYO18A	CDS	missense	-	-458	NM_001346765.2;NM_001346766.2;NM_001346767.2;NM_078471.4;NM_203318.2	NP_001333694.1;NP_001333695.1;NP_001333696.1;NP_510880.2;NP_976063.1	c.542G>A	p.Gly181Asp
chr17	29684579	A	G	155	154	1	0.00645161	202	161	39	0.193069	143	143	0	0	105	105	0	0	135	120	15	0.111111	156	156	0	0	SSH2	CDS	missense	-	-17	NM_001282129.2;NM_001282130.2;NM_001282131.2;NM_033389.3;XM_005258058.3;XM_005258059.2;XM_006722149.4;XM_011525402.2;XM_011525404.2;XM_011525405.2;XM_011525406.2;XM_011525407.1;XM_017025251.2;XM_017025253.2;XM_017025254.2;XM_017025255.2	NP_001269058.1;NP_001269059.1;NP_001269060.1;NP_203747.2;XP_005258115.1;XP_005258116.1;XP_006722212.1;XP_011523704.1;XP_011523706.1;XP_011523707.1;XP_011523708.1;XP_011523709.1;XP_016880740.1;XP_016880742.1;XP_016880743.1;XP_016880744.1	c.463T>C;c.382T>C;c.403T>C;c.382T>C;c.463T>C;c.403T>C;c.316T>C;c.403T>C;c.328T>C;c.295T>C;c.154T>C;c.154T>C;c.463T>C;c.463T>C;c.463T>C;c.463T>C	p.Phe155Leu;p.Phe128Leu;p.Phe135Leu;p.Phe128Leu;p.Phe155Leu;p.Phe135Leu;p.Phe106Leu;p.Phe135Leu;p.Phe110Leu;p.Phe99Leu;p.Phe52Leu;p.Phe52Leu;p.Phe155Leu;p.Phe155Leu;p.Phe155Leu;p.Phe155Leu
chr17	30956356	T	C	181	174	1	0.00552486	157	71	85	0.541401	134	128	3	0.0223881	158	158	0	0	157	121	36	0.229299	212	211	0	0	ADAP2	CDS	missense	+	-114;-114;-114;-114;-114;-114;116;-36;-36	NM_001346712.1;NM_001346714.1;NM_018404.3;XM_024450832.1;XM_024450833.1;XM_024450835.1;XM_024450831.1;NM_001346716.1;XM_024450834.1	NP_001333641.1;NP_001333643.1;NP_060874.1;XP_024306600.1;XP_024306601.1;XP_024306603.1;XP_024306599.1;NP_001333645.1;XP_024306602.1	c.1016T>C;c.995T>C;c.998T>C;c.1013T>C;c.953T>C;c.632T>C;c.998T>C;c.998T>C;c.1016T>C	p.Val339Ala;p.Val332Ala;p.Val333Ala;p.Val338Ala;p.Val318Ala;p.Val211Ala;p.Val333Ala;p.Val333Ala;p.Val339Ala
chr17	38343495	C	T	196	193	0	0	216	215	0	0	217	215	0	0	198	193	3	0.0151515	213	148	62	0.29108	234	232	2	0.00854701	GPR179	CDS	missense	-	462	NM_001004334.4	NP_001004334.3	c.295G>A	p.Ala99Thr
chr17	39766176	T	C	324	0	324	1	248	247	0	0	287	1	285	0.993031	260	260	0	0	327	324	0	0	257	256	0	0	IKZF3	CDS	missense	-	318	NM_001257408.2;NM_001257409.2;NM_001257410.2;NM_001257411.2;NM_001257412.2;NM_001257413.2;NM_001257414.2;NM_001284514.1;NM_001284515.2;NM_001284516.1;NM_012481.5;NM_183228.3;NM_183229.3;NM_183230.3;NM_183231.3;NM_183232.3	NP_001244337.1;NP_001244338.1;NP_001244339.1;NP_001244340.1;NP_001244341.1;NP_001244342.1;NP_001244343.1;NP_001271443.1;NP_001271444.1;NP_001271445.1;NP_036613.2;NP_899051.1;NP_899052.1;NP_899053.1;NP_899054.1;NP_899055.1	c.1042A>G;c.925A>G;c.883A>G;c.715A>G;c.598A>G;c.481A>G;c.742A>G;c.403A>G;c.403A>G;c.403A>G;c.1144A>G;c.976A>G;c.1027A>G;c.1027A>G;c.859A>G;c.910A>G	p.Ser348Gly;p.Ser309Gly;p.Ser295Gly;p.Ser239Gly;p.Ser200Gly;p.Ser161Gly;p.Ser248Gly;p.Ser135Gly;p.Ser135Gly;p.Ser135Gly;p.Ser382Gly;p.Ser326Gly;p.Ser343Gly;p.Ser343Gly;p.Ser287Gly;p.Ser304Gly
chr17	42553187	C	T	183	182	0	0	201	201	0	0	215	214	0	0	185	185	0	0	169	169	0	0	163	1	161	0.98773	HSD17B1	CDS	missense	+	64	NM_000413.4;NM_001330219.3	NP_000404.2;NP_001317148.1	c.161C>T	p.Ala54Val
chr17	44213269	T	C	68	67	0	0	87	85	0	0	78	64	13	0.166667	69	66	0	0	65	64	0	0	62	61	0	0	UBTF	CDS	missense	-	14	NM_001076683.2;NM_001076684.3;NM_014233.4;XM_006722059.4;XM_006722060.3;XM_006722061.3;XM_017024995.2;XM_017024996.1;XM_017024997.2;XM_017024998.1;XM_017024999.1;XM_017025000.2;XM_017025001.1;XM_017025002.2;XM_017025003.2;XM_017025004.2;XM_024450907.1	NP_001070151.1;NP_001070152.1;NP_055048.1;XP_006722122.1;XP_006722123.1;XP_006722124.1;XP_016880484.1;XP_016880485.1;XP_016880486.1;XP_016880487.1;XP_016880488.1;XP_016880489.1;XP_016880490.1;XP_016880491.1;XP_016880492.1;XP_016880493.1;XP_024306675.1	c.488A>G	p.Gln163Arg
chr17	44380076	C	T	78	78	0	0	94	70	24	0.255319	78	77	0	0	88	88	0	0	107	106	0	0	88	88	0	0	ITGA2B	CDS	missense	-	-75	NM_000419.5;XM_011524749.1;XM_011524750.1	NP_000410.2;XP_011523051.1;XP_011523052.1	c.1678G>A	p.Ala560Thr
chr17	46773694	G	A	36	36	0	0	41	22	18	0.439024	30	30	0	0	35	35	0	0	32	21	11	0.34375	35	35	0	0	WNT3	CDS	missense	-	-27	NM_030753.5	NP_110380.1	c.296C>T	p.Ala99Val
chr17	47744795	A	G	75	75	0	0	107	49	58	0.542056	96	94	0	0	85	85	0	0	84	83	0	0	101	100	0	0	TBX21	CDS	missense	+	48	NM_013351.2	NP_037483.1	c.1037A>G	p.Asn346Ser
chr17	48119072	G	A	182	181	1	0.00549451	186	185	1	0.00537634	182	181	1	0.00549451	172	170	0	0	191	190	1	0.0052356	155	86	68	0.43871	SNX11	CDS	missense	+	99	NM_001330320.1;NM_013323.2;NM_152244.1;XM_005257260.3;XM_005257262.3;XM_011524697.2;XM_024450736.1	NP_001317249.1;NP_037455.2;NP_689450.1;XP_005257317.1;XP_005257319.1;XP_011522999.1;XP_024306504.1	c.401G>A;c.425G>A;c.425G>A;c.425G>A;c.401G>A;c.425G>A;c.206G>A	p.Arg134Gln;p.Arg142Gln;p.Arg142Gln;p.Arg142Gln;p.Arg134Gln;p.Arg142Gln;p.Arg69Gln
chr17	48593252	T	C	57	57	0	0	112	90	21	0.1875	87	85	2	0.0229885	65	64	1	0.0153846	90	83	7	0.0777778	56	54	2	0.0357143	HOXB5	CDS	missense	-	-132	NM_002147.3	NP_002138.1	c.431A>G	p.Glu144Gly
chr17	49046266	G	A	61	61	0	0	122	98	23	0.188525	81	81	0	0	58	58	0	0	76	75	0	0	109	108	0	0	IGF2BP1	CDS	missense	+	7	NM_001160423.2;NM_006546.4;XM_005256955.3;XM_011524201.2;XM_017024022.1	NP_001153895.1;NP_006537.3;XP_005257012.2;XP_011522503.1;XP_016879511.1	c.1117G>A;c.1534G>A;c.1498G>A;c.1531G>A;c.1528G>A	p.Glu373Lys;p.Glu512Lys;p.Glu500Lys;p.Glu511Lys;p.Glu510Lys
chr17	50076336	G	A	101	100	0	0	151	149	0	0	187	185	2	0.0106952	171	87	83	0.48538	149	130	18	0.120805	147	146	0	0	ITGA3	CDS	missense	+	11	NM_002204.4;XM_005257308.2	NP_002195.1;XP_005257365.1	c.1685G>A;c.1280G>A	p.Arg562His;p.Arg427His
chr17	50190580	C	T	199	198	0	0	190	188	0	0	166	165	0	0	178	177	0	0	197	134	59	0.299492	126	125	0	0	COL1A1	CDS	missense	-	17	NM_000088.4;XM_005257058.4;XM_005257059.4;XM_011524341.1	NP_000079.2;XP_005257115.2;XP_005257116.2;XP_011522643.1	c.2360G>A;c.2360G>A;c.1442G>A;c.2162G>A	p.Ser787Asn;p.Ser787Asn;p.Ser481Asn;p.Ser721Asn
chr17	50536846	G	A	489	485	1	0.00204499	678	671	4	0.00589971	603	598	2	0.00331675	515	511	1	0.00194175	604	591	3	0.00496689	604	301	298	0.493377	EPN3	CDS	missense	+	-273	NM_017957.3	NP_060427.2	c.290G>A	p.Arg97His
chr17	50548902	A	G	290	285	3	0.0103448	331	323	5	0.0151057	316	313	1	0.00316456	242	124	117	0.483471	281	254	26	0.0925267	311	299	4	0.0128617	SPATA20	CDS	missense	+	-63	NM_001258372.1;NM_001258373.1;NM_022827.4	NP_001245301.1;NP_001245302.1;NP_073738.2	c.406A>G;c.274A>G;c.454A>G	p.Ser136Gly;p.Ser92Gly;p.Ser152Gly
chr17	50550102	A	G	164	161	2	0.0121951	188	151	32	0.170213	190	180	3	0.0157895	197	191	0	0	172	166	1	0.00581395	173	164	4	0.0231214	SPATA20	CDS	missense	+	-14	NM_001258372.1;NM_001258373.1;NM_022827.4	NP_001245301.1;NP_001245302.1;NP_073738.2	c.932A>G;c.800A>G;c.980A>G	p.Asp311Gly;p.Asp267Gly;p.Asp327Gly
chr17	55773742	C	T	103	101	0	0	95	93	2	0.0210526	133	128	0	0	97	94	2	0.0206186	86	85	1	0.0116279	97	29	68	0.701031	PCTP	CDS	missense	+	19	NM_001102402.2;NM_001330377.2;NM_001330378.2;NM_021213.4;XM_017024913.1	NP_001095872.1;NP_001317306.1;NP_001317307.1;NP_067036.2;XP_016880402.1	c.142C>T;c.358C>T;c.358C>T;c.358C>T;c.142C>T	p.Arg48Trp;p.Arg120Trp;p.Arg120Trp;p.Arg120Trp;p.Arg48Trp
chr17	57106035	A	G	211	208	1	0.00473934	264	263	1	0.00378788	243	239	1	0.00411523	273	271	0	0	167	122	45	0.269461	186	184	1	0.00537634	AKAP1	CDS	missense	+	595	NM_001242902.1;NM_001242903.1;NM_001370423.1;NM_001370424.1;NM_001370425.1;NM_001370426.1;NM_001370427.1;NM_003488.4;XM_017025190.2;XM_024450960.1	NP_001229831.1;NP_001229832.1;NP_001357352.1;NP_001357353.1;NP_001357354.1;NP_001357355.1;NP_001357356.1;NP_003479.1;XP_016880679.1;XP_024306728.1	c.571A>G	p.Ser191Gly
chr17	58199196	T	C	157	151	1	0.00636943	156	107	47	0.301282	139	135	2	0.0143885	150	146	2	0.0133333	125	107	18	0.144	147	139	6	0.0408163	EPX	CDS	missense	+	-5	NM_000502.6	NP_000493.1	c.1277T>C	p.Val426Ala
chr17	62737263	T	C	101	99	0	0	113	111	0	0	121	120	1	0.00826446	122	122	0	0	110	109	0	0	136	69	66	0.485294	MARCHF10	CDS	missense	-	70	NM_001100875.3;NM_001288779.2;NM_001288780.2;NM_152598.4;XM_005257095.3;XM_005257096.2;XM_005257097.3;XM_005257098.3;XM_005257100.3;XM_005257102.3;XM_005257103.2;XM_005257106.4;XM_011524435.2;XM_011524436.1;XM_011524437.2	NP_001094345.1;NP_001275708.1;NP_001275709.1;NP_689811.2;XP_005257152.2;XP_005257153.2;XP_005257154.2;XP_005257155.2;XP_005257157.2;XP_005257159.2;XP_005257160.1;XP_005257163.2;XP_011522737.1;XP_011522738.1;XP_011522739.1	c.605A>G;c.719A>G;c.602A>G;c.605A>G;c.719A>G;c.719A>G;c.719A>G;c.716A>G;c.605A>G;c.602A>G;c.602A>G;c.386A>G;c.716A>G;c.605A>G;c.602A>G	p.Asn202Ser;p.Asn240Ser;p.Asn201Ser;p.Asn202Ser;p.Asn240Ser;p.Asn240Ser;p.Asn240Ser;p.Asn239Ser;p.Asn202Ser;p.Asn201Ser;p.Asn201Ser;p.Asn129Ser;p.Asn239Ser;p.Asn202Ser;p.Asn201Ser
chr17	65056475	C	T	579	576	0	0	616	609	2	0.00324675	554	551	0	0	456	455	0	0	526	364	158	0.30038	438	433	0	0	GNA13	CDS	missense	-	122;-165	XM_011524202.1;NM_006572.6	XP_011522504.1;NP_006563.2	c.119G>A	p.Arg40Gln
chr17	67018243	A	G	207	202	0	0	208	199	3	0.0144231	274	263	1	0.00364964	225	219	1	0.00444444	220	211	1	0.00454545	207	89	113	0.545894	CACNG4	CDS	missense	+	-30	NM_014405.4	NP_055220.1	c.275A>G	p.Tyr92Cys
chr17	67055228	T	C	123	122	1	0.00813008	174	140	33	0.189655	168	167	0	0	139	138	0	0	145	145	0	0	146	146	0	0	CACNG1	CDS	missense	+	-13	NM_000727.4	NP_000718.1	c.430T>C	p.Tyr144His
chr17	67993134	A	G	357	181	171	0.478992	368	363	0	0	429	216	212	0.494172	314	312	0	0	393	388	2	0.00508906	475	471	1	0.00210526	C17orf58	CDS	missense	-	102;-91	NM_181656.5;NM_181655.4	NP_858042.2;NP_858041.2	c.13T>C	p.Tyr5His
chr17	70176046	A	G	136	135	0	0	153	153	0	0	146	146	0	0	183	125	57	0.311475	149	139	9	0.0604027	128	127	0	0	KCNJ2	CDS	missense	+	1223	NM_000891.3	NP_000882.1	c.1007A>G	p.Tyr336Cys
chr17	73422297	C	T	328	155	170	0.518293	386	383	0	0	394	208	184	0.467005	377	376	1	0.00265252	370	365	1	0.0027027	375	371	1	0.00266667	SDK2	CDS	missense	-	-11	NM_001144952.2;XM_011524914.2;XM_011524915.2;XM_011524916.3	NP_001138424.1;XP_011523216.1;XP_011523217.1;XP_011523218.1	c.2035G>A	p.Asp679Asn
chr17	74309355	G	A	276	155	120	0.434783	192	192	0	0	272	129	143	0.525735	250	250	0	0	264	264	0	0	262	262	0	0	DNAI2	CDS	missense	+	-34	NM_001172810.3;NM_001353167.2;NM_023036.6;XM_011525125.2;XM_024450874.1;XM_024450875.1;XM_024450876.1;XM_024450877.1;XM_024450878.1;XM_024450879.1;XM_024450880.1;XM_024450881.1;XM_024450882.1;XM_024450883.1;XM_024450884.1;XM_024450885.1;XM_024450886.1	NP_001166281.1;NP_001340096.1;NP_075462.3;XP_011523427.1;XP_024306642.1;XP_024306643.1;XP_024306644.1;XP_024306645.1;XP_024306646.1;XP_024306647.1;XP_024306648.1;XP_024306649.1;XP_024306650.1;XP_024306651.1;XP_024306652.1;XP_024306653.1;XP_024306654.1	c.1314G>A;c.1314G>A;c.1314G>A;c.1314G>A;c.1314G>A;c.1314G>A;c.1314G>A;c.1314G>A;c.1314G>A;c.1314G>A;c.1314G>A;c.1200G>A;c.1314G>A;c.1314G>A;c.1314G>A;c.885G>A;c.885G>A	p.Met438Ile;p.Met438Ile;p.Met438Ile;p.Met438Ile;p.Met438Ile;p.Met438Ile;p.Met438Ile;p.Met438Ile;p.Met438Ile;p.Met438Ile;p.Met438Ile;p.Met400Ile;p.Met438Ile;p.Met438Ile;p.Met438Ile;p.Met295Ile;p.Met295Ile
chr17	74346454	A	G	207	204	1	0.00483092	236	231	4	0.0169492	218	108	108	0.495413	180	176	2	0.0111111	195	195	0	0	211	211	0	0	KIF19	CDS	missense	+	-71;-71;-71;-71;77;77;77;77	NM_153209.4;XM_005257029.1;XM_005257030.1;XM_017024154.1;XM_017024150.1;XM_017024151.1;XM_017024152.1;XM_017024153.1	NP_694941.2;XP_005257086.1;XP_005257087.1;XP_016879643.1;XP_016879639.1;XP_016879640.1;XP_016879641.1;XP_016879642.1	c.854A>G;c.854A>G;c.728A>G;c.728A>G;c.854A>G;c.854A>G;c.728A>G;c.728A>G	p.Asn285Ser;p.Asn285Ser;p.Asn243Ser;p.Asn243Ser;p.Asn285Ser;p.Asn285Ser;p.Asn243Ser;p.Asn243Ser
chr17	74542922	G	T	63	63	0	0	81	56	25	0.308642	105	104	0	0	71	71	0	0	85	85	0	0	65	65	0	0	CD300C	CDS	missense	-	-62	NM_006678.5;XM_017024033.2	NP_006669.1;XP_016879522.1	c.466C>A	p.Pro156Thr
chr17	74749043	A	G	195	190	3	0.0153846	179	125	54	0.301676	216	212	2	0.00925926	169	164	0	0	204	175	29	0.142157	233	230	2	0.00858369	SLC9A3R1	CDS	missense	+	-245	NM_004252.5	NP_004243.1	c.197A>G	p.Asn66Ser
chr17	74864946	G	T	254	252	1	0.00393701	364	363	0	0	308	241	65	0.211039	249	249	0	0	280	279	0	0	293	292	0	0	FDXR	CDS	missense	-	4	NM_004110.6	NP_004101.3	c.613C>A	p.Leu205Ile
chr17	75558572	G	T	134	134	0	0	162	161	1	0.00617284	173	172	0	0	136	135	1	0.00735294	200	141	59	0.295	155	155	0	0	LLGL2	CDS	missense	+	-56	NM_001015002.1;NM_001031803.2;NM_004524.3;XM_011524802.1;XM_017024625.1;XM_017024626.1;XM_017024627.1;XM_017024628.1;XM_017024629.1;XM_017024630.1;XM_017024631.1;XM_024450747.1	NP_001015002.1;NP_001026973.1;NP_004515.2;XP_011523104.1;XP_016880114.1;XP_016880115.1;XP_016880116.1;XP_016880117.1;XP_016880118.1;XP_016880119.1;XP_016880120.1;XP_024306515.1	c.316G>T	p.Gly106Cys
chr17	75613185	C	A	276	274	1	0.00362319	324	243	79	0.243827	295	293	1	0.00338983	284	284	0	0	324	324	0	0	288	287	0	0	MYO15B	CDS	missense	+	-25	NM_001309242.1;XM_017025120.2;XM_017025121.2;XM_017025122.2;XM_017025123.2;XM_017025124.2;XM_017025125.2;XM_017025126.2;XM_017025127.2;XM_017025128.2;XM_017025129.2;XM_017025130.2;XM_017025131.2;XM_017025132.2;XM_017025133.2;XM_017025134.2;XM_017025135.2;XM_017025136.2;XM_017025137.2;XM_017025138.2;XM_017025139.2;XM_017025140.2;XM_017025141.1;XM_017025142.1	NP_001296171.1;XP_016880609.1;XP_016880610.1;XP_016880611.1;XP_016880612.1;XP_016880613.1;XP_016880614.1;XP_016880615.1;XP_016880616.1;XP_016880617.1;XP_016880618.1;XP_016880619.1;XP_016880620.1;XP_016880621.1;XP_016880622.1;XP_016880623.1;XP_016880624.1;XP_016880625.1;XP_016880626.1;XP_016880627.1;XP_016880628.1;XP_016880629.1;XP_016880630.1;XP_016880631.1	c.4829C>A;c.4289C>A;c.4274C>A;c.4253C>A;c.4289C>A;c.4163C>A;c.4013C>A;c.3755C>A;c.3602C>A;c.3575C>A;c.2726C>A;c.2666C>A;c.2561C>A;c.1958C>A;c.1958C>A;c.1844C>A;c.1571C>A;c.1571C>A;c.1238C>A;c.803C>A;c.692C>A;c.689C>A;c.4289C>A;c.4289C>A	p.Pro1610His;p.Pro1430His;p.Pro1425His;p.Pro1418His;p.Pro1430His;p.Pro1388His;p.Pro1338His;p.Pro1252His;p.Pro1201His;p.Pro1192His;p.Pro909His;p.Pro889His;p.Pro854His;p.Pro653His;p.Pro653His;p.Pro615His;p.Pro524His;p.Pro524His;p.Pro413His;p.Pro268His;p.Pro231His;p.Pro230His;p.Pro1430His;p.Pro1430His
chr17	76152435	T	C	108	107	1	0.00925926	121	91	28	0.231405	88	88	0	0	101	100	1	0.00990099	82	81	0	0	83	82	0	0	RNF157	CDS	missense	-	31	NM_001330501.2;NM_052916.3;XM_005257007.4;XM_017024117.2;XM_017024120.2	NP_001317430.1;NP_443148.1;XP_005257064.1;XP_016879606.1;XP_016879609.1	c.1775A>G;c.1841A>G;c.1841A>G;c.1841A>G;c.1640A>G	p.Glu592Gly;p.Glu614Gly;p.Glu614Gly;p.Glu614Gly;p.Glu547Gly
chr17	76292067	T	C	497	487	4	0.00804829	468	347	115	0.245726	558	544	1	0.00179211	573	557	4	0.0069808	559	545	4	0.00715564	440	430	3	0.00681818	QRICH2	CDS	missense	-	-1053	NM_032134.2;XM_005257728.4;XM_011525344.2;XM_017025206.2;XM_017025207.2	NP_115510.1;XP_005257785.1;XP_011523646.1;XP_016880695.1;XP_016880696.1	c.2162A>G;c.2660A>G;c.1940A>G;c.2660A>G;c.2600A>G	p.Asp721Gly;p.Asp887Gly;p.Asp647Gly;p.Asp887Gly;p.Asp867Gly
chr17	78049655	A	G	262	259	1	0.00381679	258	254	1	0.00387597	397	395	0	0	271	264	1	0.00369004	214	211	1	0.0046729	210	111	97	0.461905	TNRC6C	CDS	missense	+	811	NM_001142640.1;NM_018996.3;XM_006721996.4;XM_006721997.4;XM_006722000.4;XM_011525088.2;XM_017024906.1;XM_017024907.1;XM_024450848.1	NP_001136112.1;NP_061869.2;XP_006722059.3;XP_006722060.3;XP_006722063.3;XP_011523390.1;XP_016880395.1;XP_016880396.1;XP_024306616.1	c.593A>G;c.593A>G;c.1319A>G;c.1319A>G;c.1319A>G;c.593A>G;c.1319A>G;c.1319A>G;c.1223A>G	p.Asn198Ser;p.Asn198Ser;p.Asn440Ser;p.Asn440Ser;p.Asn440Ser;p.Asn198Ser;p.Asn440Ser;p.Asn440Ser;p.Asn408Ser
chr17	78494744	C	A	325	148	174	0.535385	291	291	0	0	496	314	176	0.354839	281	278	0	0	290	287	1	0.00344828	266	265	0	0	DNAH17	CDS	missense	-	77	NM_173628.4;XM_011525416.2;XM_024451013.1;XM_024451014.1	NP_775899.3;XP_011523718.1;XP_024306781.1;XP_024306782.1	c.6119G>T;c.6119G>T;c.5975G>T;c.6119G>T	p.Ser2040Ile;p.Ser2040Ile;p.Ser1992Ile;p.Ser2040Ile
chr17	79784839	A	G	270	269	0	0	327	265	60	0.183486	490	486	0	0	341	336	2	0.0058651	303	300	1	0.00330033	261	258	0	0	CBX2	CDS	missense	+	1108;-194;-194	NM_005189.3;XM_011525382.1;XM_011525383.2	NP_005180.1;XP_011523684.1;XP_011523685.1	c.1396A>G;c.1396A>G;c.1141A>G	p.Ser466Gly;p.Ser466Gly;p.Ser381Gly
chr17	80221643	C	T	95	95	0	0	111	109	1	0.00900901	119	118	0	0	84	82	0	0	109	108	0	0	99	50	49	0.494949	SLC26A11	CDS	missense	+	-152;96;96;96;96;96;96;96	NM_001166348.2;NM_001166347.2;NM_001166349.2;NM_173626.4;XM_006721833.2;XM_017024505.1;XM_017024506.1;XM_017024507.1	NP_001159820.1;NP_001159819.1;NP_001159821.1;NP_775897.3;XP_006721896.1;XP_016879994.1;XP_016879995.1;XP_016879996.1	c.83C>T;c.83C>T;c.83C>T;c.83C>T;c.83C>T;c.281C>T;c.281C>T;c.83C>T	p.Ala28Val;p.Ala28Val;p.Ala28Val;p.Ala28Val;p.Ala28Val;p.Ala94Val;p.Ala94Val;p.Ala28Val
chr18	9122541	T	C	58	36	22	0.37931	42	42	0	0	59	32	27	0.457627	56	56	0	0	45	45	0	0	64	64	0	0	NDUFV2	CDS	missense	+	29	NM_021074.5;XM_017025782.1	NP_066552.2;XP_016881271.1	c.329T>C;c.242T>C	p.Met110Thr;p.Met81Thr
chr18	9258830	A	G	101	101	0	0	80	80	0	0	84	84	0	0	88	88	0	0	81	56	25	0.308642	92	92	0	0	ANKRD12	CDS	missense	+	-102	NM_001083625.3;NM_001204056.1;NM_015208.5;XM_005258092.4;XM_005258093.4;XM_005258095.3;XM_005258096.3;XM_011525638.3;XM_011525639.3;XM_017025661.2;XM_017025662.2;XM_017025663.2;XM_017025664.2;XM_017025665.2;XM_017025666.2;XM_017025667.2;XM_017025668.2;XM_017025669.2;XM_017025670.2;XM_024451107.1;XM_024451109.1	NP_001077094.1;NP_001190985.1;NP_056023.3;XP_005258149.1;XP_005258150.1;XP_005258152.1;XP_005258153.1;XP_011523940.1;XP_011523941.1;XP_016881150.1;XP_016881151.1;XP_016881152.1;XP_016881153.1;XP_016881154.1;XP_016881155.1;XP_016881156.1;XP_016881157.1;XP_016881158.1;XP_016881159.1;XP_024306875.1;XP_024306877.1	c.5494A>G;c.5494A>G;c.5563A>G;c.5563A>G;c.5563A>G;c.5557A>G;c.5488A>G;c.5563A>G;c.4684A>G;c.5557A>G;c.5557A>G;c.5494A>G;c.5488A>G;c.5488A>G;c.5488A>G;c.4684A>G;c.4684A>G;c.4684A>G;c.4444A>G;c.5563A>G;c.4684A>G	p.Ser1832Gly;p.Ser1832Gly;p.Ser1855Gly;p.Ser1855Gly;p.Ser1855Gly;p.Ser1853Gly;p.Ser1830Gly;p.Ser1855Gly;p.Ser1562Gly;p.Ser1853Gly;p.Ser1853Gly;p.Ser1832Gly;p.Ser1830Gly;p.Ser1830Gly;p.Ser1830Gly;p.Ser1562Gly;p.Ser1562Gly;p.Ser1562Gly;p.Ser1482Gly;p.Ser1855Gly;p.Ser1562Gly
chr18	12277224	G	A	224	222	0	0	238	179	57	0.239496	280	280	0	0	219	218	0	0	234	205	29	0.123932	253	250	0	0	CIDEA	CDS	missense	+	102	NM_001279.4;NM_001318383.2	NP_001270.1;NP_001305312.1	c.614G>A;c.716G>A	p.Arg205Gln;p.Arg239Gln
chr18	14851548	G	T	47	45	0	0	63	46	15	0.238095	45	45	0	0	52	52	0	0	49	48	1	0.0204082	54	54	0	0	ANKRD30B	CDS	missense	+	40	XM_011525664.2	XP_011523966.1	c.3435G>T	p.Met1145Ile
chr18	21799966	G	A	90	90	0	0	107	107	0	0	82	82	0	0	37	19	18	0.486486	70	65	4	0.0571429	89	89	0	0	MIB1	CDS	missense	+	-9	NM_020774.3;XM_017025873.1;XM_017025874.1;XM_017025875.1	NP_065825.1;XP_016881362.1;XP_016881363.1;XP_016881364.1	c.1363G>A;c.847G>A;c.1363G>A;c.1363G>A	p.Asp455Asn;p.Asp283Asn;p.Asp455Asn;p.Asp455Asn
chr18	26286426	T	C	64	26	38	0.59375	62	61	1	0.016129	65	25	40	0.615385	68	68	0	0	65	64	1	0.0153846	73	73	0	0	TAF4B	CDS	missense	+	-74	NM_001293725.2;NM_005640.3;XM_005258339.3;XM_011526153.2;XM_017025932.1;XM_017025933.1;XM_024451239.1	NP_001280654.1;NP_005631.1;XP_005258396.1;XP_011524455.1;XP_016881421.1;XP_016881422.1;XP_024307007.1	c.1517T>C;c.1517T>C;c.1517T>C;c.1517T>C;c.1517T>C;c.755T>C;c.1517T>C	p.Ile506Thr;p.Ile506Thr;p.Ile506Thr;p.Ile506Thr;p.Ile506Thr;p.Ile252Thr;p.Ile506Thr
chr18	27982969	T	C	66	65	1	0.0151515	66	54	12	0.181818	54	54	0	0	53	52	0	0	68	68	0	0	80	79	0	0	CDH2	CDS	missense	-	-26	NM_001308176.2;NM_001792.5;XM_011525788.1;XM_017025514.2	NP_001295105.1;NP_001783.2;XP_011524090.1;XP_016881003.1	c.2231A>G;c.2324A>G;c.2069A>G;c.2324A>G	p.Glu744Gly;p.Glu775Gly;p.Glu690Gly;p.Glu775Gly
chr18	32215196	A	G	192	191	0	0	126	79	45	0.357143	141	141	0	0	128	127	0	0	170	168	0	0	169	166	0	0	MEP1B	CDS	missense	+	-66	NM_001308171.2;NM_005925.3;XM_011526013.2;XM_011526014.2	NP_001295100.1;NP_005916.2;XP_011524315.1;XP_011524316.1	c.1694A>G;c.1694A>G;c.1475A>G;c.1322A>G	p.His565Arg;p.His565Arg;p.His492Arg;p.His441Arg
chr18	34105067	C	T	136	135	1	0.00735294	79	78	0	0	118	118	0	0	74	73	0	0	88	87	0	0	130	61	69	0.530769	NOL4	CDS	missense	-	-19	NM_001198546.1;NM_001198547.1;NM_001198548.1;NM_001282527.1;NM_001353232.1;NM_001353234.1;NM_001353235.1;NM_001353237.1;NM_003787.4;XM_006722563.3;XM_011526237.2;XM_011526238.2;XM_011526239.3;XM_017026052.2;XM_017026053.2;XM_017026054.2;XM_017026055.2;XM_017026058.2;XM_024451279.1	NP_001185475.1;NP_001185476.1;NP_001185477.1;NP_001269456.1;NP_001340161.1;NP_001340163.1;NP_001340164.1;NP_001340166.1;NP_003778.2;XP_006722626.1;XP_011524539.1;XP_011524540.1;XP_011524541.1;XP_016881541.1;XP_016881542.1;XP_016881543.1;XP_016881544.1;XP_016881547.1;XP_024307047.1	c.508G>A;c.286G>A;c.508G>A;c.43G>A;c.508G>A;c.286G>A;c.43G>A;c.43G>A;c.508G>A;c.508G>A;c.508G>A;c.166G>A;c.43G>A;c.148G>A;c.43G>A;c.43G>A;c.43G>A;c.43G>A;c.166G>A	p.Asp170Asn;p.Asp96Asn;p.Asp170Asn;p.Asp15Asn;p.Asp170Asn;p.Asp96Asn;p.Asp15Asn;p.Asp15Asn;p.Asp170Asn;p.Asp170Asn;p.Asp170Asn;p.Asp56Asn;p.Asp15Asn;p.Asp50Asn;p.Asp15Asn;p.Asp15Asn;p.Asp15Asn;p.Asp15Asn;p.Asp56Asn
chr18	34838826	C	A	147	147	0	0	105	105	0	0	160	160	0	0	152	152	0	0	129	104	25	0.193798	175	174	0	0	DTNA	CDS	missense	+	-12	NM_001198942.1;NM_001390.4;NM_001391.5;NM_032978.7	NP_001185871.1;NP_001381.2;NP_001382.2;NP_116760.2	c.381C>A;c.1254C>A;c.1254C>A;c.1245C>A	p.Asn127Lys;p.Asn418Lys;p.Asn418Lys;p.Asn415Lys
chr18	42743639	T	C	135	134	0	0	87	86	0	0	127	126	0	0	141	140	0	0	124	122	0	0	118	52	66	0.559322	RIT2	CDS	missense	-	82	NM_002930.4	NP_002921.1	c.508A>G	p.Ile170Val
chr18	48921585	C	A	390	390	0	0	339	339	0	0	406	406	0	0	350	348	0	0	352	281	71	0.201705	416	414	1	0.00240385	SMAD7	CDS	missense	-	326	NM_001190821.1;NM_001190822.2;NM_001190823.1;NM_005904.3	NP_001177750.1;NP_001177751.1;NP_001177752.1;NP_005895.1	c.1065G>T;c.423G>T;c.504G>T;c.1068G>T	p.Leu355Phe;p.Leu141Phe;p.Leu168Phe;p.Leu356Phe
chr18	48949826	C	T	317	308	1	0.00315457	328	321	1	0.00304878	345	331	2	0.0057971	304	153	146	0.480263	288	250	34	0.118056	326	318	0	0	SMAD7	CDS	missense	-	-15	NM_001190821.1;NM_005904.3	NP_001177750.1;NP_005895.1	c.599G>A	p.Arg200Gln
chr18	55585325	T	C	61	59	2	0.0327869	83	83	0	0	56	55	0	0	45	44	0	0	52	52	0	0	58	29	29	0.5	TCF4	CDS	missense	-	28	NM_001083962.2;NM_001243226.3;NM_001243227.2;NM_001243228.2;NM_001243230.1;NM_001306207.1;NM_001330604.3;NM_001348217.1;NM_001348218.2;NM_001348219.2;NM_001348220.1;NM_001369567.1;NM_001369568.1;NM_001369569.1;NM_001369570.1;NM_001369571.1;NM_001369572.1;NM_001369573.1;NM_001369574.1;NM_001369575.1;NM_001369576.1;NM_001369577.1;NM_001369578.1;NM_001369579.1;NM_001369580.1;NM_001369581.1;NM_001369…	NP_001077431.1;NP_001230155.2;NP_001230156.1;NP_001230157.1;NP_001230159.1;NP_001293136.1;NP_001317533.1;NP_001335146.1;NP_001335147.1;NP_001335148.1;NP_001335149.1;NP_001356496.1;NP_001356497.1;NP_001356498.1;NP_001356499.1;NP_001356500.1;NP_001356501.1;NP_001356502.1;NP_001356503.1;NP_001356504.1;NP_001356505.1;NP_001356506.1;NP_001356507.1;NP_001356508.1;NP_001356509.1;NP_001356510.1;NP_001356…	c.100A>G;c.406A>G;c.28A>G;c.100A>G;c.94A>G;c.28A>G;c.100A>G;c.28A>G;c.28A>G;c.28A>G;c.28A>G;c.100A>G;c.100A>G;c.100A>G;c.100A>G;c.100A>G;c.100A>G;c.100A>G;c.100A>G;c.28A>G;c.28A>G;c.28A>G;c.28A>G;c.28A>G;c.28A>G;c.28A>G;c.28A>G;c.28A>G;c.28A>G;c.28A>G;c.28A>G;c.100A>G;c.28A>G;c.28A>G	p.Lys34Glu;p.Lys136Glu;p.Lys10Glu;p.Lys34Glu;p.Lys32Glu;p.Lys10Glu;p.Lys34Glu;p.Lys10Glu;p.Lys10Glu;p.Lys10Glu;p.Lys10Glu;p.Lys34Glu;p.Lys34Glu;p.Lys34Glu;p.Lys34Glu;p.Lys34Glu;p.Lys34Glu;p.Lys34Glu;p.Lys34Glu;p.Lys10Glu;p.Lys10Glu;p.Lys10Glu;p.Lys10Glu;p.Lys10Glu;p.Lys10Glu;p.Lys10Glu;p.Lys10Glu;p.Lys10Glu;p.Lys10Glu;p.Lys10Glu;p.Lys10Glu;p.Lys34Glu;p.Lys10Glu;p.Lys10Glu
chr18	63335321	T	C	55	53	0	0	67	61	6	0.0895522	44	44	0	0	49	48	0	0	64	48	14	0.21875	58	57	0	0	KDSR	CDS	missense	-	38	NM_002035.4;XM_017025690.2	NP_002026.1;XP_016881179.1	c.815A>G;c.584A>G	p.Tyr272Cys;p.Tyr195Cys
chr18	70325446	C	T	349	345	1	0.00286533	399	300	96	0.240602	399	393	1	0.00250627	345	341	2	0.0057971	366	364	0	0	391	386	0	0	SOCS6	CDS	missense	+	904	NM_004232.4;XM_005266783.4;XM_017026086.1;XM_017026087.1	NP_004223.2;XP_005266840.1;XP_016881575.1;XP_016881576.1	c.778C>T	p.Arg260Cys
chr18	74149016	C	T	71	71	0	0	68	68	0	0	75	75	0	0	68	67	0	0	68	55	13	0.191176	59	59	0	0	TIMM21	CDS	missense	+	-94	NM_014177.3;XM_005266689.4	NP_054896.2;XP_005266746.1	c.208C>T;c.44C>T	p.Pro70Ser;p.Thr15Ile
chr18	76441253	G	T	230	227	1	0.00434783	207	207	0	0	248	247	0	0	194	193	0	0	190	187	0	0	198	105	92	0.464646	ZNF516	CDS	missense	-	-9	NM_014643.4;XM_011526269.2;XM_011526270.3;XM_011526271.3;XM_011526273.3;XM_011526274.3;XM_011526275.2;XM_011526276.2;XM_011526277.2;XM_017026097.2	NP_055458.1;XP_011524571.1;XP_011524572.1;XP_011524573.1;XP_011524575.1;XP_011524576.1;XP_011524577.1;XP_011524578.1;XP_011524579.1;XP_016881586.1	c.1802C>A	p.Pro601His
chr18	80137959	C	T	170	170	0	0	199	198	1	0.00502513	195	192	0	0	171	171	0	0	218	217	0	0	166	74	92	0.554217	ADNP2	CDS	missense	+	2348	NM_014913.4;XM_005266656.4;XM_011525883.2	NP_055728.1;XP_005266713.1;XP_011524185.1	c.2546C>T;c.2546C>T;c.2480C>T	p.Ser849Phe;p.Ser849Phe;p.Ser827Phe
chr19	758028	G	A	252	249	0	0	280	279	0	0	269	268	0	0	196	103	93	0.47449	290	250	38	0.131034	255	252	0	0	MISP	CDS	missense	+	-699	NM_173481.4;XM_011527685.2;XM_011527686.2	NP_775752.1;XP_011525987.1;XP_011525988.1	c.1082G>A	p.Arg361His
chr19	1462174	A	G	72	66	0	0	106	79	25	0.235849	99	97	0	0	74	71	0	0	66	60	3	0.0454545	78	75	1	0.0128205	APC2	CDS	missense	+	-4	NM_001351273.1;NM_005883.2;XM_005259475.2;XM_006722607.2;XM_006722608.3;XM_006722609.3;XM_006722610.3	NP_001338202.1;NP_005874.1;XP_005259532.1;XP_006722670.1;XP_006722671.2;XP_006722672.1;XP_006722673.2	c.1847A>G;c.1850A>G;c.1922A>G;c.1919A>G;c.2153A>G;c.1850A>G;c.2150A>G	p.Tyr616Cys;p.Tyr617Cys;p.Tyr641Cys;p.Tyr640Cys;p.Tyr718Cys;p.Tyr617Cys;p.Tyr717Cys
chr19	2118693	C	T	119	119	0	0	198	148	49	0.247475	164	162	0	0	211	210	1	0.00473934	178	155	20	0.11236	164	163	0	0	AP3D1	CDS	missense	-	-93	NM_001261826.3;NM_001374799.1;NM_003938.8;XM_017027422.1	NP_001248755.1;NP_001361728.1;NP_003929.4;XP_016882911.1	c.1621G>A;c.1621G>A;c.1621G>A;c.937G>A	p.Gly541Arg;p.Gly541Arg;p.Gly541Arg;p.Gly313Arg
chr19	2121245	T	C	263	261	0	0	293	291	0	0	276	273	0	0	311	310	0	0	322	320	0	0	260	141	118	0.453846	AP3D1	CDS	missense	-	67	NM_001261826.3;NM_001374799.1;NM_003938.8;XM_017027422.1	NP_001248755.1;NP_001361728.1;NP_003929.4;XP_016882911.1	c.1168A>G;c.1168A>G;c.1168A>G;c.484A>G	p.Thr390Ala;p.Thr390Ala;p.Thr390Ala;p.Thr162Ala
chr19	3746642	G	A	472	464	1	0.00211864	490	483	0	0	615	597	2	0.00325203	474	232	230	0.485232	524	455	59	0.112595	486	475	0	0	TJP3	CDS	missense	+	-54	NM_001267560.2;NM_001267561.2	NP_001254489.1;NP_001254490.1	c.2168G>A;c.2195G>A	p.Arg723His;p.Arg732His
chr19	4354066	G	A	245	244	0	0	325	260	64	0.196923	291	288	0	0	266	263	2	0.0075188	328	325	1	0.00304878	254	253	0	0	MPND	CDS	missense	+	22	NM_001159846.2;NM_001300862.1;NM_032868.5;XM_006722926.2	NP_001153318.1;NP_001287791.1;NP_116257.2;XP_006722989.1	c.686G>A	p.Arg229Gln
chr19	4793232	G	A	137	137	0	0	133	133	0	0	188	186	0	0	142	142	0	0	135	135	0	0	138	67	71	0.514493	FEM1A	CDS	missense	+	1499	NM_018708.3	NP_061178.1	c.1378G>A	p.Gly460Ser
chr19	4932841	A	G	387	386	0	0	411	291	115	0.279805	491	484	0	0	338	335	1	0.00295858	437	373	61	0.139588	314	310	1	0.00318471	UHRF1	CDS	missense	+	101	NM_001048201.3;NM_001290050.1;NM_001290051.2;NM_001290052.1;NM_013282.4;XM_011527942.2	NP_001041666.1;NP_001276979.1;NP_001276980.1;NP_001276981.1;NP_037414.3;XP_011526244.1	c.670A>G;c.670A>G;c.670A>G;c.670A>G;c.709A>G;c.670A>G	p.Met224Val;p.Met224Val;p.Met224Val;p.Met224Val;p.Met237Val;p.Met224Val
chr19	5212147	T	C	253	245	4	0.0158103	304	255	47	0.154605	308	307	1	0.00324675	353	341	7	0.01983	354	351	2	0.00564972	267	265	0	0	PTPRS	CDS	missense	-	104	NM_002850.4;NM_130853.3;NM_130854.3;NM_130855.3;XM_005259600.2;XM_005259606.2;XM_005259607.2;XM_005259609.1;XM_005259610.1;XM_011528157.2;XM_011528158.2;XM_017027065.1;XM_017027066.1;XM_017027067.1;XM_017027068.1;XM_017027069.1;XM_017027070.1;XM_017027071.1;XM_017027072.1;XM_017027073.1;XM_017027074.1;XM_017027075.1;XM_017027076.1	NP_002841.3;NP_570923.2;NP_570924.2;NP_570925.2;XP_005259657.1;XP_005259663.1;XP_005259664.1;XP_005259666.1;XP_005259667.1;XP_011526459.1;XP_011526460.1;XP_016882554.1;XP_016882555.1;XP_016882556.1;XP_016882557.1;XP_016882558.1;XP_016882559.1;XP_016882560.1;XP_016882561.1;XP_016882562.1;XP_016882563.1;XP_016882564.1;XP_016882565.1	c.4873A>G;c.3532A>G;c.4759A>G;c.3544A>G;c.4834A>G;c.4759A>G;c.4747A>G;c.3532A>G;c.3520A>G;c.3580A>G;c.2500A>G;c.4846A>G;c.4846A>G;c.4846A>G;c.4834A>G;c.4819A>G;c.4798A>G;c.4786A>G;c.4759A>G;c.4120A>G;c.3592A>G;c.3580A>G;c.3544A>G	p.Arg1625Gly;p.Arg1178Gly;p.Arg1587Gly;p.Arg1182Gly;p.Arg1612Gly;p.Arg1587Gly;p.Arg1583Gly;p.Arg1178Gly;p.Arg1174Gly;p.Arg1194Gly;p.Arg834Gly;p.Arg1616Gly;p.Arg1616Gly;p.Arg1616Gly;p.Arg1612Gly;p.Arg1607Gly;p.Arg1600Gly;p.Arg1596Gly;p.Arg1587Gly;p.Arg1374Gly;p.Arg1198Gly;p.Arg1194Gly;p.Arg1182Gly
chr19	6427410	C	T	236	235	0	0	245	241	1	0.00408163	243	238	0	0	220	211	4	0.0181818	272	214	55	0.202206	225	224	0	0	SLC25A41	CDS	missense	-	-77	NM_001321298.2;NM_173637.4;XM_011527926.1	NP_001308227.1;NP_775908.2;XP_011526228.1	c.302G>A;c.716G>A;c.524G>A	p.Arg101His;p.Arg239His;p.Arg175His
chr19	6751090	C	T	55	55	0	0	49	33	15	0.306122	47	47	0	0	37	36	0	0	32	32	0	0	45	44	0	0	TRIP10	CDS	missense	+	28;28;57;57	NM_001288962.2;NM_004240.4;NM_001288963.2;XM_006722940.1	NP_001275891.1;NP_004231.1;NP_001275892.1;XP_006723003.1	c.1685C>T;c.1517C>T;c.1546C>T;c.1714C>T	p.Ala562Val;p.Ala506Val;p.Pro516Ser;p.Pro572Ser
chr19	6822241	A	G	36	36	0	0	48	46	1	0.0208333	47	46	0	0	65	32	33	0.507692	66	53	13	0.19697	45	45	0	0	VAV1	CDS	missense	+	21	NM_001258206.2;NM_001258207.2;NM_005428.4;XM_005259642.1	NP_001245135.1;NP_001245136.1;NP_005419.2;XP_005259699.1	c.470A>G	p.Glu157Gly
chr19	7622640	G	A	493	491	1	0.0020284	513	420	92	0.179337	531	530	1	0.00188324	496	495	1	0.00201613	648	644	0	0	541	538	0	0	XAB2	CDS	missense	-	22	NM_020196.3	NP_064581.2	c.1393C>T	p.Arg465Cys
chr19	7849012	A	G	538	531	2	0.00371747	563	439	124	0.220249	605	598	1	0.00165289	566	562	0	0	595	516	74	0.12437	574	565	1	0.00174216	EVI5L	CDS	missense	+	92	NM_001159944.3;NM_145245.5;XM_017026239.1	NP_001153416.1;NP_660288.1;XP_016881728.1	c.419A>G	p.Tyr140Cys
chr19	7899669	G	A	270	118	150	0.555556	278	275	1	0.00359712	337	123	213	0.632047	266	262	1	0.0037594	277	275	2	0.00722022	264	261	2	0.00757576	LRRC8E	CDS	missense	+	1009	NM_001268284.2;NM_001268285.3;NM_025061.6;XM_011528319.2	NP_001255213.1;NP_001255214.1;NP_079337.2;XP_011526621.1	c.1147G>A;c.760G>A;c.1147G>A;c.1147G>A	p.Val383Ile;p.Val254Ile;p.Val383Ile;p.Val383Ile
chr19	7933946	A	G	158	153	3	0.0189873	280	272	7	0.025	221	218	2	0.00904977	201	197	2	0.00995025	180	180	0	0	224	121	103	0.459821	TIMM44	CDS	missense	-	58	NM_006351.4	NP_006342.2	c.601T>C	p.Tyr201His
chr19	8972467	G	A	278	278	0	0	266	266	0	0	294	294	0	0	340	176	164	0.482353	292	259	32	0.109589	273	273	0	0	MUC16	CDS	missense	-	-804	NM_024690.2;XM_017027486.1;XM_017027487.1;XM_017027488.1;XM_017027489.1;XM_017027490.1;XM_017027491.1;XM_017027492.1;XM_017027493.1;XM_017027494.1;XM_017027495.1	NP_078966.2;XP_016882975.1;XP_016882976.1;XP_016882977.1;XP_016882978.1;XP_016882979.1;XP_016882980.1;XP_016882981.1;XP_016882982.1;XP_016882983.1;XP_016882984.1	c.8672C>T;c.8792C>T;c.8792C>T;c.8792C>T;c.8672C>T;c.8792C>T;c.8792C>T;c.8792C>T;c.8792C>T;c.8792C>T;c.8792C>T	p.Thr2891Ile;p.Thr2931Ile;p.Thr2931Ile;p.Thr2931Ile;p.Thr2891Ile;p.Thr2931Ile;p.Thr2931Ile;p.Thr2931Ile;p.Thr2931Ile;p.Thr2931Ile;p.Thr2931Ile
chr19	9214580	C	A	239	239	0	0	221	221	0	0	244	244	0	0	265	132	133	0.501887	252	232	20	0.0793651	257	257	0	0	OR7D4	CDS	missense	-	292	NM_001005191.2	NP_001005191.1	c.258G>T	p.Gln86His
chr19	9936324	A	G	10	10	0	0	9	9	0	0	31	31	0	0	27	17	9	0.333333	28	23	3	0.107143	22	21	0	0	OLFM2	CDS	missense	-	-21	NM_058164.4	NP_477512.1	c.43T>C	p.Cys15Arg
chr19	11010497	C	T	184	182	0	0	266	260	0	0	277	275	1	0.00361011	266	265	1	0.0037594	243	240	1	0.00411523	203	93	108	0.53202	SMARCA4	CDS	missense	+	-35	NM_001128844.3;NM_001128845.2;NM_001128846.2;NM_001128847.4;NM_001128848.2;NM_001128849.3;NM_001374457.1;NM_003072.5;XM_006722845.2;XM_006722846.2;XM_011528198.1;XM_024451658.1;XM_024451659.1;XM_024451660.1;XM_024451661.1;XM_024451662.1;XM_024451663.1;XM_024451664.1;XM_024451665.1;XM_024451667.1	NP_001122316.1;NP_001122317.1;NP_001122318.1;NP_001122319.1;NP_001122320.1;NP_001122321.1;NP_001361386.1;NP_003063.2;XP_006722908.1;XP_006722909.1;XP_011526500.1;XP_024307426.1;XP_024307427.1;XP_024307428.1;XP_024307429.1;XP_024307430.1;XP_024307431.1;XP_024307432.1;XP_024307433.1;XP_024307435.1	c.2240C>T	p.Ala747Val
chr19	13757473	G	T	98	66	32	0.326531	126	125	1	0.00793651	114	65	49	0.429825	127	127	0	0	128	128	0	0	103	103	0	0	CCDC130	CDS	missense	+	-1	NM_001320561.2;NM_001320564.2;NM_001320565.2;NM_001320569.2;NM_030818.4;XM_005260086.4;XM_011528326.2	NP_001307490.1;NP_001307493.1;NP_001307494.1;NP_001307498.1;NP_110445.1;XP_005260143.1;XP_011526628.1	c.196G>T;c.196G>T;c.196G>T;c.49G>T;c.196G>T;c.196G>T;c.196G>T	p.Gly66Cys;p.Gly66Cys;p.Gly66Cys;p.Gly17Cys;p.Gly66Cys;p.Gly66Cys;p.Gly66Cys
chr19	13890075	C	A	361	358	1	0.00277008	351	348	0	0	405	403	0	0	383	381	0	0	402	290	109	0.271144	359	355	0	0	C19orf57	CDS	missense	-	388	NM_001345843.1;NM_001345844.1;NM_001345846.2;NM_001345847.2;NM_024323.5;XM_011528286.2;XM_011528287.2;XM_024451712.1;XM_024451713.1;XM_024451714.1;XM_024451715.1;XM_024451716.1;XM_024451717.1	NP_001332772.1;NP_001332773.1;NP_001332775.1;NP_001332776.1;NP_077299.3;XP_011526588.1;XP_011526589.1;XP_024307480.1;XP_024307481.1;XP_024307482.1;XP_024307483.1;XP_024307484.1;XP_024307485.1	c.1198G>T;c.1198G>T;c.427G>T;c.427G>T;c.781G>T;c.427G>T;c.427G>T;c.1198G>T;c.1198G>T;c.1198G>T;c.1198G>T;c.781G>T;c.781G>T	p.Ala400Ser;p.Ala400Ser;p.Ala143Ser;p.Ala143Ser;p.Ala261Ser;p.Ala143Ser;p.Ala143Ser;p.Ala400Ser;p.Ala400Ser;p.Ala400Ser;p.Ala400Ser;p.Ala261Ser;p.Ala261Ser
chr19	13933120	G	A	149	146	2	0.0134228	167	165	1	0.00598802	148	148	0	0	173	89	81	0.468208	159	141	17	0.106918	149	149	0	0	PODNL1	CDS	missense	-	-323;-323;-323;-323;-323;-323;-323;-323;-323;-323;336;336;336;336;336	NM_001370095.1;XM_006722902.1;XM_006722903.1;XM_011528308.1;XM_011528309.2;XM_011528310.2;XM_011528311.1;XM_011528313.1;XM_011528314.1;XM_011528316.1;NM_001146254.1;NM_001146255.1;NM_024825.4;XM_017027313.1;XM_024451726.1	NP_001357024.1;XP_006722965.1;XP_006722966.1;XP_011526610.1;XP_011526611.1;XP_011526612.1;XP_011526613.1;XP_011526615.1;XP_011526616.1;XP_011526618.1;NP_001139726.1;NP_001139727.1;NP_079101.4;XP_016882802.1;XP_024307494.1	c.1124C>T;c.989C>T;c.857C>T;c.1118C>T;c.1070C>T;c.1034C>T;c.1025C>T;c.878C>T;c.833C>T;c.611C>T;c.1118C>T;c.851C>T;c.1103C>T;c.833C>T;c.857C>T	p.Ala375Val;p.Ala330Val;p.Ala286Val;p.Ala373Val;p.Ala357Val;p.Ala345Val;p.Ala342Val;p.Ala293Val;p.Ala278Val;p.Ala204Val;p.Ala373Val;p.Ala284Val;p.Ala368Val;p.Ala278Val;p.Ala286Val
chr19	14564909	G	A	384	379	1	0.00260417	412	407	0	0	497	487	3	0.00603622	367	192	166	0.452316	448	410	35	0.078125	337	332	0	0	TECR	CDS	missense	+	-84	XM_024451790.1;XM_024451792.1;XM_024451794.1;XM_024451796.1	XP_024307558.1;XP_024307560.1;XP_024307562.1;XP_024307564.1	c.712G>A;c.676G>A;c.658G>A;c.613G>A	p.Val238Ile;p.Val226Ile;p.Val220Ile;p.Val205Ile
chr19	15439771	A	G	192	191	1	0.00520833	198	158	40	0.20202	178	178	0	0	154	153	1	0.00649351	162	162	0	0	187	187	0	0	WIZ	CDS	missense	-	945	NM_001371589.1;XM_005260005.4;XM_005260006.4;XM_005260007.4	NP_001358518.1;XP_005260062.1;XP_005260063.1;XP_005260064.1	c.1223T>C	p.Phe408Ser
chr19	16576374	T	C	251	251	0	0	382	308	74	0.193717	259	258	0	0	298	297	0	0	331	298	33	0.0996979	310	310	0	0	MED26	CDS	missense	-	1309	NM_004831.5	NP_004822.2	c.1456A>G	p.Ile486Val
chr19	16800067	G	A	285	282	2	0.00701754	284	277	3	0.0105634	286	279	4	0.013986	256	254	0	0	290	285	2	0.00689655	243	129	111	0.45679	NWD1	CDS	missense	+	-105;-96;-96;-96;-96;-96;-96;-96;-96;-96	XM_024451467.1;NM_001007525.5;NM_001290355.3;NM_001347994.1;XM_011527929.1;XM_011527930.2;XM_011527931.2;XM_011527934.1;XM_017026669.1;XM_024451466.1	XP_024307235.1;NP_001007526.3;NP_001277284.1;NP_001334923.1;XP_011526231.1;XP_011526232.1;XP_011526233.1;XP_011526236.1;XP_016882158.1;XP_024307234.1	c.3641G>A;c.3641G>A;c.3236G>A;c.3023G>A;c.3641G>A;c.3641G>A;c.3641G>A;c.2327G>A;c.3023G>A;c.3641G>A	p.Arg1214His;p.Arg1214His;p.Arg1079His;p.Arg1008His;p.Arg1214His;p.Arg1214His;p.Arg1214His;p.Arg776His;p.Arg1008His;p.Arg1214His
chr19	16862484	A	G	92	92	0	0	111	84	27	0.243243	155	153	0	0	99	98	0	0	109	97	12	0.110092	111	111	0	0	SIN3B	CDS	missense	+	-76	NM_001297595.2;NM_015260.4	NP_001284524.1;NP_056075.1	c.1191A>G	p.Ile397Met
chr19	17420358	T	C	140	139	1	0.00714286	161	159	1	0.00621118	191	191	0	0	147	147	0	0	188	185	1	0.00531915	149	93	56	0.375839	MVB12A	CDS	missense	+	46	NM_138401.4	NP_612410.1	c.136T>C	p.Phe46Leu
chr19	17726393	G	A	198	197	1	0.00505051	206	205	0	0	262	260	2	0.00763359	262	135	126	0.480916	289	260	27	0.0934256	268	268	0	0	MAP1S	CDS	missense	+	565	NM_001308363.1;NM_018174.6;XM_017026930.2;XM_017026931.1	NP_001295292.1;NP_060644.4;XP_016882419.1;XP_016882420.1	c.931G>A;c.1009G>A;c.1009G>A;c.931G>A	p.Val311Met;p.Val337Met;p.Val337Met;p.Val311Met
chr19	17733330	T	C	112	112	0	0	129	128	1	0.00775194	109	109	0	0	116	66	49	0.422414	145	126	19	0.131034	142	142	0	0	MAP1S	CDS	missense	+	-126;-126;-99;-99	XM_017026930.2;XM_017026931.1;NM_001308363.1;NM_018174.6	XP_016882419.1;XP_016882420.1;NP_001295292.1;NP_060644.4	c.2926T>C;c.2848T>C;c.2848T>C;c.2926T>C	p.Tyr976His;p.Tyr950His;p.Tyr950His;p.Tyr976His
chr19	18059913	C	A	94	94	0	0	116	115	0	0	113	112	0	0	120	78	41	0.341667	100	86	13	0.13	133	133	0	0	IL12RB1	CDS	missense	-	-20;-20;-20;-20;-20;-7;-7;-7;-7;-7;-7;-7;-7;-7;-7	NM_001290024.1;NM_005535.3;XM_006722741.3;XM_011527970.2;XM_011527971.3;NM_001290023.2;XM_011527966.2;XM_011527967.2;XM_011527968.3;XM_011527969.2;XM_011527972.3;XM_011527973.2;XM_011527974.2;XM_011527975.2;XM_017026762.1	NP_001276953.1;NP_005526.1;XP_006722804.2;XP_011526272.1;XP_011526273.1;NP_001276952.1;XP_011526268.1;XP_011526269.1;XP_011526270.1;XP_011526271.1;XP_011526274.1;XP_011526275.1;XP_011526276.1;XP_011526277.1;XP_016882251.1	c.2084G>T;c.1964G>T;c.2084G>T;c.2117G>T;c.2117G>T;c.1964G>T;c.2117G>T;c.2105G>T;c.2096G>T;c.2084G>T;c.2117G>T;c.1997G>T;c.1985G>T;c.2084G>T;c.1382G>T	p.Gly695Val;p.Gly655Val;p.Gly695Val;p.Gly706Val;p.Gly706Val;p.Gly655Val;p.Gly706Val;p.Gly702Val;p.Gly699Val;p.Gly695Val;p.Gly706Val;p.Gly666Val;p.Gly662Val;p.Gly695Val;p.Gly461Val
chr19	19228307	A	G	204	202	1	0.00490196	205	202	1	0.00487805	281	126	150	0.533808	228	226	0	0	183	182	0	0	191	189	1	0.0052356	NCAN	CDS	missense	+	-333	NM_004386.3	NP_004377.2	c.2687A>G	p.Gln896Arg
chr19	19260870	A	G	366	363	0	0	418	405	2	0.00478469	453	444	1	0.00220751	437	433	0	0	386	306	77	0.199482	374	363	1	0.0026738	HAPLN4	CDS	missense	-	-58	NM_023002.3	NP_075378.1	c.427T>C	p.Cys143Arg
chr19	22315845	A	G	524	520	0	0	445	346	98	0.220225	512	512	0	0	671	664	4	0.00596125	596	591	0	0	496	492	3	0.00604839	ZNF729	CDS	missense	+	-1332	NM_001242680.2	NP_001229609.1	c.2428A>G	p.Lys810Glu
chr19	23362357	T	G	314	310	0	0	293	228	63	0.215017	284	281	0	0	254	253	0	0	287	286	0	0	301	299	0	0	ZNF91	CDS	missense	-	369;369;369;369;369;369;383	NM_001300951.2;NM_003430.4;XM_006722880.4;XM_011528265.3;XM_017027235.1;XM_017027236.1;XM_011528266.2	NP_001287880.1;NP_003421.2;XP_006722943.1;XP_011526567.1;XP_016882724.1;XP_016882725.1;XP_011526568.1	c.526A>C;c.622A>C;c.325A>C;c.499A>C;c.499A>C;c.403A>C;c.325A>C	p.Lys176Gln;p.Lys208Gln;p.Lys109Gln;p.Lys167Gln;p.Lys167Gln;p.Lys135Gln;p.Lys109Gln
chr19	23743866	A	G	417	417	0	0	464	365	98	0.211207	441	438	1	0.00226757	588	586	1	0.00170068	500	498	0	0	516	515	0	0	ZNF681	CDS	missense	-	1458	NM_138286.3	NP_612143.2	c.1684T>C	p.Tyr562His
chr19	31277511	G	T	193	189	0	0	223	220	0	0	199	199	0	0	300	150	143	0.476667	255	220	34	0.133333	205	201	0	0	TSHZ3	CDS	missense	-	2242	NM_020856.4	NP_065907.2	c.2282C>A	p.Ala761Asp
chr19	32777228	A	G	83	82	1	0.0120482	73	60	13	0.178082	68	68	0	0	54	54	0	0	67	61	6	0.0895522	69	69	0	0	TDRD12	CDS	missense	+	-2	NM_001110822.2;NM_001366102.1;XM_011527471.3;XM_011527473.3;XM_011527474.3;XM_011527475.2;XM_011527476.2;XM_017027458.1	NP_001104292.1;NP_001353031.1;XP_011525773.1;XP_011525775.1;XP_011525776.1;XP_011525777.1;XP_011525778.1;XP_016882947.1	c.1120A>G;c.1120A>G;c.1120A>G;c.1120A>G;c.1000A>G;c.1120A>G;c.1120A>G;c.1120A>G	p.Lys374Glu;p.Lys374Glu;p.Lys374Glu;p.Lys374Glu;p.Lys334Glu;p.Lys374Glu;p.Lys374Glu;p.Lys374Glu
chr19	34443879	T	C	159	158	1	0.00628931	224	223	0	0	173	172	0	0	93	93	0	0	168	166	0	0	162	79	81	0.5	UBA2	CDS	missense	+	-33	NM_005499.3;XM_005258404.3;XM_006722962.2;XM_011526304.2;XM_017026134.1;XM_024451305.1	NP_005490.1;XP_005258461.2;XP_006723025.1;XP_011524606.1;XP_016881623.1;XP_024307073.1	c.617T>C;c.953T>C;c.533T>C;c.953T>C;c.953T>C;c.617T>C	p.Val206Ala;p.Val318Ala;p.Val178Ala;p.Val318Ala;p.Val318Ala;p.Val206Ala
chr19	35059955	G	T	225	222	0	0	275	272	1	0.00363636	254	250	0	0	218	217	0	0	248	185	61	0.245968	197	191	0	0	HPN	CDS	missense	+	-42	NM_001375441.1;NM_002151.2;NM_182983.2;XM_017026731.1;XM_017026732.1	NP_001362370.1;NP_002142.1;NP_892028.1;XP_016882220.1;XP_016882221.1	c.372G>T;c.372G>T;c.372G>T;c.372G>T;c.288G>T	p.Arg124Ser;p.Arg124Ser;p.Arg124Ser;p.Arg124Ser;p.Arg96Ser
chr19	35615230	C	T	541	537	1	0.00184843	586	581	3	0.00511945	642	635	1	0.00155763	646	641	0	0	580	579	0	0	544	268	274	0.503676	HAUS5	CDS	missense	+	4	NM_015302.2;XM_011526684.2	NP_056117.1;XP_011524986.1	c.329C>T;c.29C>T	p.Thr110Met;p.Thr10Met
chr19	35777576	C	A	65	65	0	0	62	62	0	0	63	62	0	0	82	82	0	0	82	82	0	0	72	43	29	0.402778	ARHGAP33	CDS	missense	+	-167	XM_011526421.2;XM_017026238.1	XP_011524723.1;XP_016881727.1	c.49C>A	p.Gln17Lys
chr19	35860644	G	A	55	54	0	0	68	67	1	0.0147059	70	70	0	0	58	22	35	0.603448	75	64	10	0.133333	59	55	1	0.0169492	KIRREL2	CDS	missense	+	-24	NM_001329530.2;NM_001363667.2;NM_032123.7;NM_199179.4;NM_199180.4;XM_011527362.1;XM_011527363.1;XM_011527365.1	NP_001316459.1;NP_001350596.1;NP_115499.5;NP_954648.3;NP_954649.3;XP_011525664.1;XP_011525665.1;XP_011525667.1	c.755G>A;c.905G>A;c.905G>A;c.755G>A;c.905G>A;c.905G>A;c.905G>A;c.755G>A	p.Arg252His;p.Arg302His;p.Arg302His;p.Arg252His;p.Arg302His;p.Arg302His;p.Arg302His;p.Arg252His
chr19	36006610	G	T	92	92	0	0	78	78	0	0	101	101	0	0	80	47	33	0.4125	103	90	12	0.116505	112	111	0	0	SYNE4	CDS	missense	-	62	NM_001039876.3;NM_001297735.3	NP_001034965.1;NP_001284664.1	c.680C>A;c.341C>A	p.Pro227Gln;p.Pro114Gln
chr19	38352360	A	G	207	205	1	0.00483092	292	287	0	0	255	255	0	0	224	221	0	0	234	167	65	0.277778	211	210	0	0	CATSPERG	CDS	missense	+	-73	NM_001330496.2;NM_021185.5	NP_001317425.1;NP_067008.3	c.925A>G	p.Ile309Val
chr19	38499928	A	G	180	172	6	0.0333333	177	132	42	0.237288	197	190	6	0.0304569	232	228	1	0.00431034	233	227	5	0.0214592	239	234	2	0.0083682	RYR1	CDS	missense	+	21	NM_000540.3;NM_001042723.2;XM_006723317.2;XM_006723319.2;XM_011527205.2	NP_000531.2;NP_001036188.1;XP_006723380.1;XP_006723382.1;XP_011525507.1	c.7235A>G	p.Glu2412Gly
chr19	40075159	C	T	201	201	0	0	198	160	37	0.186869	199	199	0	0	170	167	1	0.00588235	208	207	0	0	224	224	0	0	ZNF780A	CDS	missense	-	1051	NM_001010880.2;NM_001142577.1;NM_001142578.1;XM_005258773.3;XM_006723150.4;XM_011526771.3;XM_011526772.3;XM_017026616.2;XM_017026618.2;XM_017026619.2;XM_024451454.1;XM_024451455.1;XM_024451456.1;XM_024451457.1;XM_024451458.1	NP_001010880.2;NP_001136049.1;NP_001136050.1;XP_005258830.1;XP_006723213.1;XP_011525073.1;XP_011525074.1;XP_016882105.1;XP_016882107.1;XP_016882108.1;XP_024307222.1;XP_024307223.1;XP_024307224.1;XP_024307225.1;XP_024307226.1	c.1283G>A;c.1286G>A;c.1283G>A;c.1286G>A;c.1286G>A;c.1286G>A;c.1286G>A;c.1331G>A;c.1283G>A;c.1283G>A;c.1334G>A;c.1334G>A;c.1334G>A;c.1334G>A;c.1331G>A	p.Arg428His;p.Arg429His;p.Arg428His;p.Arg429His;p.Arg429His;p.Arg429His;p.Arg429His;p.Arg444His;p.Arg428His;p.Arg428His;p.Arg445His;p.Arg445His;p.Arg445His;p.Arg445His;p.Arg444His
chr19	40534194	C	T	34	26	8	0.235294	43	43	0	0	45	22	23	0.511111	37	37	0	0	41	40	0	0	32	32	0	0	SPTBN4	CDS	missense	+	115	NM_020971.3;NM_025213.3;XM_011527173.2;XM_017027049.1;XM_017027050.1;XM_017027051.1	NP_066022.2;NP_079489.2;XP_011525475.1;XP_016882538.1;XP_016882539.1;XP_016882540.1	c.4210C>T;c.238C>T;c.4210C>T;c.4210C>T;c.3868C>T;c.4210C>T	p.Arg1404Trp;p.Arg80Trp;p.Arg1404Trp;p.Arg1404Trp;p.Arg1290Trp;p.Arg1404Trp
chr19	44703489	A	C	159	157	0	0	179	131	48	0.268156	208	207	1	0.00480769	201	201	0	0	194	192	0	0	199	197	0	0	CEACAM16	CDS	missense	+	141	NM_001039213.4;XM_017026795.1	NP_001034302.2;XP_016882284.1	c.178A>C	p.Ser60Arg
chr19	45396718	C	T	32	31	1	0.03125	30	30	0	0	37	19	17	0.459459	42	42	0	0	40	40	0	0	35	35	0	0	PPP1R13L	CDS	missense	-	-174	NM_001142502.2;NM_006663.4;XM_017026177.1;XM_017026178.1;XM_017026179.1	NP_001135974.1;NP_006654.2;XP_016881666.1;XP_016881667.1;XP_016881668.1	c.539G>A	p.Arg180His
chr19	45421309	C	A	78	78	0	0	85	58	27	0.317647	78	78	0	0	61	60	0	0	80	73	6	0.075	79	76	0	0	ERCC1	CDS	missense	-	85	NM_001166049.2;NM_001369408.1;NM_001369409.1;NM_001369410.1;NM_001369411.1;NM_001369412.1;NM_001369413.1;NM_001369414.1;NM_001369415.1;NM_001369416.1;NM_001369417.1;NM_001369418.1;NM_001369419.1;NM_001983.4;NM_202001.3	NP_001159521.1;NP_001356337.1;NP_001356338.1;NP_001356339.1;NP_001356340.1;NP_001356341.1;NP_001356342.1;NP_001356343.1;NP_001356344.1;NP_001356345.1;NP_001356346.1;NP_001356347.1;NP_001356348.1;NP_001974.1;NP_973730.1	c.190G>T	p.Ala64Ser
chr19	46756054	C	A	280	279	0	0	386	382	0	0	356	354	0	0	272	270	0	0	358	257	98	0.273743	312	312	0	0	FKRP	CDS	missense	+	643	NM_001039885.3;NM_024301.5;XM_005259247.2;XM_005259248.2;XM_005259249.4;XM_011527306.2;XM_011527307.1;XM_017027297.2;XM_024451707.1	NP_001034974.1;NP_077277.1;XP_005259304.1;XP_005259305.1;XP_005259306.1;XP_011525608.1;XP_011525609.1;XP_016882786.1;XP_024307475.1	c.604C>A	p.Leu202Met
chr19	48140018	A	G	70	69	0	0	101	100	0	0	99	97	0	0	74	39	35	0.472973	78	76	2	0.025641	105	105	0	0	LIG1	CDS	missense	-	-48	NM_000234.3;NM_001289063.2;NM_001289064.1;NM_001320970.2;NM_001320971.2;XM_024451513.1	NP_000225.1;NP_001275992.1;NP_001275993.1;NP_001307899.1;NP_001307900.1;XP_024307281.1	c.1040T>C;c.947T>C;c.836T>C;c.1037T>C;c.950T>C;c.932T>C	p.Leu347Pro;p.Leu316Pro;p.Leu279Pro;p.Leu346Pro;p.Leu317Pro;p.Leu311Pro
chr19	49677290	G	A	166	166	0	0	183	137	44	0.240437	199	196	0	0	194	192	1	0.00515464	256	219	35	0.136719	181	181	0	0	PRMT1	CDS	missense	+	-27	NM_001207042.2;NM_001536.5;NM_198318.4	NP_001193971.1;NP_001527.3;NP_938074.2	c.10G>A	p.Ala4Thr
chr19	50399004	G	T	23	23	0	0	26	19	6	0.230769	30	29	0	0	20	20	0	0	27	26	0	0	23	23	0	0	POLD1	CDS	missense	+	-50	NM_001256849.1;NM_001308632.1;NM_002691.4;XM_005259008.4;XM_011527038.1;XM_017026881.1;XM_017026882.2	NP_001243778.1;NP_001295561.1;NP_002682.2;XP_005259065.1;XP_011525340.1;XP_016882370.1;XP_016882371.1	c.153G>T	p.Gln51His
chr19	50630160	A	G	34	34	0	0	49	47	2	0.0408163	51	49	2	0.0392157	45	43	2	0.0444444	35	26	8	0.228571	35	32	3	0.0857143	SYT3	CDS	missense	-	12	NM_001160328.1;NM_001160329.2;NM_032298.2	NP_001153800.1;NP_001153801.1;NP_115674.1	c.686T>C	p.Leu229Pro
chr19	51225285	G	T	281	281	0	0	341	341	0	0	331	331	0	0	391	391	0	0	328	238	90	0.27439	363	361	1	0.00275482	CD33	CDS	missense	+	68	NM_001177608.2;NM_001772.4;XM_011527531.2;XM_011527532.2;XM_017027508.1;XM_017027509.1	NP_001171079.1;NP_001763.3;XP_011525833.1;XP_011525834.1;XP_016882997.1;XP_016882998.1	c.105G>T;c.105G>T;c.267G>T;c.105G>T;c.267G>T;c.267G>T	p.Leu35Phe;p.Leu35Phe;p.Leu89Phe;p.Leu35Phe;p.Leu89Phe;p.Leu89Phe
chr19	51323763	T	C	228	227	0	0	191	188	3	0.0157068	266	263	1	0.0037594	197	81	115	0.583756	237	208	27	0.113924	205	205	0	0	IGLON5	CDS	missense	+	102	NM_001101372.2	NP_001094842.1	c.260T>C	p.Leu87Pro
chr19	52290797	T	C	165	165	0	0	160	127	32	0.2	175	175	0	0	152	151	0	0	162	137	20	0.123457	164	163	1	0.00609756	ZNF766	CDS	missense	+	732	NM_001010851.3;XM_011527460.2;XM_017027440.1;XM_017027441.1	NP_001010851.1;XP_011525762.1;XP_016882929.1;XP_016882930.1	c.1006T>C;c.1051T>C;c.991T>C;c.763T>C	p.Phe336Leu;p.Phe351Leu;p.Phe331Leu;p.Phe255Leu
chr19	53456581	T	C	518	515	0	0	569	452	112	0.196837	628	623	0	0	620	613	1	0.0016129	645	642	1	0.00155039	468	467	0	0	ZNF761	CDS	missense	+	-1681	NM_001008401.4;NM_001289951.2;NM_001289952.1	NP_001008401.3;NP_001276880.1;NP_001276881.1	c.2074T>C	p.Cys692Arg
chr19	53456581	T	C	518	515	0	0	569	452	112	0.196837	628	623	0	0	620	613	1	0.0016129	645	642	1	0.00155039	468	467	0	0	ZNF765-ZNF761	CDS	missense	+	-1681	NM_001350496.2	NP_001337425.1	c.2074T>C	p.Cys692Arg
chr19	53794054	A	G	89	38	51	0.573034	119	119	0	0	92	47	45	0.48913	84	84	0	0	103	102	0	0	106	106	0	0	NLRP12	CDS	missense	-	83	NM_001277126.2;NM_001277129.1;NM_144687.4;XM_011527479.1;XM_011527480.1;XM_011527482.1;XM_017027460.1;XM_017027461.1;XM_017027462.1;XM_017027463.1;XM_017027464.1;XM_017027465.1;XM_017027466.1;XM_017027467.1	NP_001264055.1;NP_001264058.1;NP_653288.1;XP_011525781.1;XP_011525782.1;XP_011525784.1;XP_016882949.1;XP_016882950.1;XP_016882951.1;XP_016882952.1;XP_016882953.1;XP_016882954.1;XP_016882955.1;XP_016882956.1	c.3184T>C;c.3010T>C;c.3181T>C;c.3013T>C;c.3013T>C;c.2842T>C;c.3181T>C;c.3013T>C;c.3010T>C;c.2767T>C;c.2767T>C;c.2767T>C;c.2767T>C;c.2767T>C	p.Cys1062Arg;p.Cys1004Arg;p.Cys1061Arg;p.Cys1005Arg;p.Cys1005Arg;p.Cys948Arg;p.Cys1061Arg;p.Cys1005Arg;p.Cys1004Arg;p.Cys923Arg;p.Cys923Arg;p.Cys923Arg;p.Cys923Arg;p.Cys923Arg
chr19	54221883	TG	CA	109	91	18	0.165138	133	119	13	0.0977444	128	111	16	0.125	95	72	22	0.231579	96	74	22	0.229167	139	113	24	0.172662	LILRB3	CDS	missense	-	-56	NM_001081450.3;NM_001320960.2;NM_006864.4;XM_011526381.2;XM_011526382.2;XM_017026218.1;XM_017026219.1;XM_017026220.1;XM_017026221.1;XM_017026222.1;XM_017026223.1;XM_024451332.1	NP_001074919.2;NP_001307889.1;NP_006855.3;XP_011524683.1;XP_011524684.1;XP_016881707.1;XP_016881708.1;XP_016881709.1;XP_016881710.1;XP_016881711.1;XP_016881712.1;XP_024307100.1	c.602_603delCAinsTG;c.602_603delCAinsTG;c.602_603delCAinsTG;c.602_603delCAinsTG;c.602_603delCAinsTG;c.566_567delCAinsTG;c.566_567delCAinsTG;c.566_567delCAinsTG;c.566_567delCAinsTG;c.566_567delCAinsTG;c.566_567delCAinsTG;c.602_603delCAinsTG	p.Thr201Met;p.Thr201Met;p.Thr201Met;p.Thr201Met;p.Thr201Met;p.Thr189Met;p.Thr189Met;p.Thr189Met;p.Thr189Met;p.Thr189Met;p.Thr189Met;p.Thr201Met
chr19	54462370	T	C	118	117	0	0	106	72	33	0.311321	130	130	0	0	138	137	0	0	135	134	0	0	130	130	0	0	LENG9	CDS	missense	-	-639	NM_001301782.2	NP_001288711.1	c.1157A>G	p.His386Arg
chr19	54636622	G	T	31	31	0	0	42	42	0	0	45	45	0	0	78	37	41	0.525641	41	36	5	0.121951	49	49	0	0	LILRB1	CDS	missense	+	-31	NM_001081637.2;NM_001081638.3;NM_001081639.3;NM_001278398.2;NM_006669.6;XM_011526331.2;XM_011526332.3;XM_017026182.2;XM_017026183.2;XM_017026184.2;XM_017026185.1;XM_017026186.1;XM_017026187.1;XM_017026188.1;XM_017026189.1;XM_017026190.1	NP_001075106.2;NP_001075107.2;NP_001075108.2;NP_001265327.2;NP_006660.4;XP_011524633.1;XP_011524634.1;XP_016881671.1;XP_016881672.1;XP_016881673.1;XP_016881674.1;XP_016881675.1;XP_016881676.1;XP_016881677.1;XP_016881678.1;XP_016881679.1	c.1782G>T;c.1779G>T;c.1779G>T;c.1728G>T;c.1776G>T;c.1812G>T;c.1809G>T;c.1809G>T;c.1806G>T;c.1806G>T;c.1776G>T;c.1833G>T;c.1833G>T;c.1830G>T;c.1830G>T;c.1827G>T	p.Gln594His;p.Gln593His;p.Gln593His;p.Gln576His;p.Gln592His;p.Gln604His;p.Gln603His;p.Gln603His;p.Gln602His;p.Gln602His;p.Gln592His;p.Gln611His;p.Gln611His;p.Gln610His;p.Gln610His;p.Gln609His
chr19	54665907	C	T	206	205	0	0	253	248	0	0	257	254	0	0	313	312	0	0	232	229	1	0.00431034	211	174	37	0.175355	LILRB4	CDS	missense	+	-25	NM_001278426.3;NM_001278427.3;NM_001278428.3;NM_001278429.3;XM_017026215.1;XM_017026216.1;XM_017026217.1;XM_024451331.1	NP_001265355.2;NP_001265356.2;NP_001265357.2;NP_001265358.2;XP_016881704.1;XP_016881705.1;XP_016881706.1;XP_024307099.1	c.850C>T;c.850C>T;c.850C>T;c.937C>T;c.973C>T;c.970C>T;c.970C>T;c.970C>T	p.Arg284Cys;p.Arg284Cys;p.Arg284Cys;p.Arg313Cys;p.Arg325Cys;p.Arg324Cys;p.Arg324Cys;p.Arg324Cys
chr19	55313002	C	T	198	192	0	0	257	256	0	0	198	198	0	0	214	108	104	0.485981	248	221	25	0.100806	233	232	0	0	TMEM150B	CDS	missense	-	54	NM_001085488.3;NM_001282011.2;XM_005258812.4;XM_011526852.3;XM_011526853.2;XM_011526854.3;XM_011526855.3;XM_011526856.3;XM_011526857.2;XM_017026667.2;XM_017026668.1	NP_001078957.1;NP_001268940.1;XP_005258869.1;XP_011525154.1;XP_011525155.1;XP_011525156.1;XP_011525157.1;XP_011525158.1;XP_011525159.1;XP_016882156.1;XP_016882157.1	c.559G>A;c.559G>A;c.559G>A;c.559G>A;c.559G>A;c.559G>A;c.559G>A;c.559G>A;c.379G>A;c.559G>A;c.379G>A	p.Val187Ile;p.Val187Ile;p.Val187Ile;p.Val187Ile;p.Val187Ile;p.Val187Ile;p.Val187Ile;p.Val187Ile;p.Val127Ile;p.Val187Ile;p.Val127Ile
chr19	55602688	C	A	189	187	0	0	222	220	1	0.0045045	234	234	0	0	178	176	0	0	216	216	0	0	195	66	128	0.65641	ZNF524	CDS	missense	+	-451	NM_153219.4;XM_011526487.2	NP_694951.1;XP_011524789.1	c.576C>A;c.894C>A	p.His192Gln;p.His298Gln
chr19	57573308	T	C	195	194	0	0	294	292	0	0	212	212	0	0	261	261	0	0	301	301	0	0	200	106	94	0.47	ZNF416	CDS	missense	-	394	NM_001353405.1;NM_017879.3;XM_024451594.1	NP_001340334.1;NP_060349.1;XP_024307362.1	c.380A>G;c.596A>G;c.536A>G	p.Asn127Ser;p.Asn199Ser;p.Asn179Ser
chr19	57859571	A	G	619	615	1	0.00161551	751	747	3	0.00399467	676	673	2	0.00295858	731	725	2	0.00273598	769	557	211	0.274382	598	592	3	0.00501672	ZNF587	CDS	missense	+	996	NM_001204817.2;NM_032828.4	NP_001191746.1;NP_116217.1	c.1156A>G;c.1159A>G	p.Lys386Glu;p.Lys387Glu
chr19	58067863	A	G	475	474	1	0.00210526	414	301	109	0.263285	564	562	0	0	664	660	1	0.00150602	523	465	55	0.105163	446	441	4	0.00896861	ZNF135	CDS	missense	+	1035;1123;1123;1123;1123;1159;1159;1159;1159;1159	XM_017027242.1;NM_001289401.1;NM_001289402.1;XM_005259211.1;XM_017027240.1;NM_003436.4;NM_007134.1;XM_006723362.4;XM_006723363.3;XM_017027241.1	XP_016882731.1;NP_001276330.1;NP_001276331.1;XP_005259268.1;XP_016882729.1;NP_003427.3;NP_009065.1;XP_006723425.1;XP_006723426.1;XP_016882730.1	c.1268A>G;c.1379A>G;c.1253A>G;c.1415A>G;c.1379A>G;c.1415A>G;c.1451A>G;c.1415A>G;c.1415A>G;c.1289A>G	p.His423Arg;p.His460Arg;p.His418Arg;p.His472Arg;p.His460Arg;p.His472Arg;p.His484Arg;p.His472Arg;p.His472Arg;p.His430Arg
chr20	419649	A	G	151	150	0	0	163	135	28	0.171779	162	160	0	0	163	163	0	0	125	124	0	0	153	152	1	0.00653595	RBCK1	CDS	missense	+	-83	NM_001323956.1;NM_001323958.2;NM_006462.6;NM_031229.4;XM_005260645.2;XM_011529137.2;XM_011529138.1;XM_011529139.3;XM_011529140.2;XM_017027594.2;XM_017027595.1	NP_001310885.1;NP_001310887.1;NP_006453.1;NP_112506.2;XP_005260702.1;XP_011527439.1;XP_011527440.1;XP_011527441.1;XP_011527442.1;XP_016883083.1;XP_016883084.1	c.325A>G;c.325A>G;c.548A>G;c.674A>G;c.725A>G;c.848A>G;c.797A>G;c.848A>G;c.848A>G;c.325A>G;c.325A>G	p.Arg109Gly;p.Arg109Gly;p.Gln183Arg;p.Gln225Arg;p.Gln242Arg;p.Gln283Arg;p.Gln266Arg;p.Gln283Arg;p.Gln283Arg;p.Arg109Gly;p.Arg109Gly
chr20	763604	T	C	208	202	1	0.00480769	213	167	45	0.211268	263	256	2	0.00760456	236	226	4	0.0169492	221	216	2	0.00904977	212	202	6	0.0283019	SLC52A3	CDS	missense	-	-107	NM_001370085.1;NM_001370086.1;NM_033409.4;XM_024451821.1	NP_001357014.1;NP_001357015.1;NP_212134.3;XP_024307589.1	c.967A>G	p.Thr323Ala
chr20	878222	C	A	194	190	0	0	233	231	2	0.00858369	204	203	0	0	194	193	0	0	196	195	0	0	153	88	65	0.424837	ANGPT4	CDS	missense	-	-62	NM_001322809.2;NM_015985.4;XM_011529239.3	NP_001309738.1;NP_057069.1;XP_011527541.1	c.1159G>T;c.1159G>T;c.1003G>T	p.Gly387Cys;p.Gly387Cys;p.Gly335Cys
chr20	1243148	A	G	105	104	1	0.00952381	116	77	38	0.327586	92	92	0	0	65	65	0	0	63	53	10	0.15873	105	102	0	0	RAD21L1	CDS	missense	+	-49	NM_001136566.2;XM_006723602.2;XM_006723603.2;XM_006723604.2;XM_006723605.3;XM_011529317.2;XM_011529319.1;XM_011529320.2;XM_024451964.1;XM_024451965.1	NP_001130038.2;XP_006723665.1;XP_006723666.1;XP_006723667.1;XP_006723668.1;XP_011527619.1;XP_011527621.1;XP_011527622.1;XP_024307732.1;XP_024307733.1	c.1135A>G;c.1159A>G;c.1159A>G;c.1159A>G;c.1135A>G;c.1159A>G;c.796A>G;c.796A>G;c.1135A>G;c.496A>G	p.Ile379Val;p.Ile387Val;p.Ile387Val;p.Ile387Val;p.Ile379Val;p.Ile387Val;p.Ile266Val;p.Ile266Val;p.Ile379Val;p.Ile166Val
chr20	2641185	A	G	130	129	0	0	138	109	29	0.210145	171	170	0	0	113	112	0	0	96	96	0	0	119	119	0	0	TMC2	CDS	missense	+	52	NM_080751.2;XM_005260660.4	NP_542789.2;XP_005260717.1	c.2555A>G;c.2630A>G	p.Gln852Arg;p.Gln877Arg
chr20	6110443	A	G	228	225	1	0.00438596	221	221	0	0	222	215	3	0.0135135	187	185	0	0	197	159	36	0.182741	197	196	1	0.00507614	FERMT1	CDS	missense	-	69	NM_017671.5;XM_024451935.1	NP_060141.3;XP_024307703.1	c.601T>C	p.Ser201Pro
chr20	17950181	C	T	134	130	0	0	153	119	33	0.215686	127	125	1	0.00787402	92	90	1	0.0108696	156	154	0	0	117	114	2	0.017094	SNX5	CDS	missense	-	27	NM_001282454.2;NM_014426.4;NM_152227.3	NP_001269383.1;NP_055241.1;NP_689413.1	c.427G>A;c.742G>A;c.742G>A	p.Ala143Thr;p.Ala248Thr;p.Ala248Thr
chr20	23048009	G	A	250	249	0	0	273	208	64	0.234432	245	243	1	0.00408163	264	264	0	0	345	344	0	0	259	259	0	0	THBD	CDS	missense	-	1664	NM_000361.3	NP_000352.1	c.1496C>T	p.Pro499Leu
chr20	23086008	G	A	141	140	0	0	188	188	0	0	160	159	0	0	136	136	0	0	170	167	1	0.00588235	138	78	57	0.413043	CD93	CDS	missense	-	317	NM_012072.4	NP_036204.2	c.185C>T	p.Thr62Ile
chr20	23379901	G	A	88	88	0	0	131	131	0	0	96	96	0	0	87	44	43	0.494253	122	114	7	0.057377	110	110	0	0	NAPB	CDS	missense	-	35	NM_001283018.1;NM_001283020.1;NM_001283026.1;NM_022080.2;XM_011529313.1;XM_017028008.1	NP_001269947.1;NP_001269949.1;NP_001269955.1;NP_071363.1;XP_011527615.1;XP_016883497.1	c.713C>T;c.584C>T;c.419C>T;c.701C>T;c.446C>T;c.446C>T	p.Ala238Val;p.Ala195Val;p.Ala140Val;p.Ala234Val;p.Ala149Val;p.Ala149Val
chr20	23381277	C	T	72	72	0	0	118	118	0	0	84	82	0	0	70	69	0	0	83	82	0	0	92	40	52	0.565217	NAPB	CDS	missense	-	41	NM_001283018.1;NM_001283020.1;NM_001283026.1;NM_022080.2;XM_011529313.1;XM_017028008.1	NP_001269947.1;NP_001269949.1;NP_001269955.1;NP_071363.1;XP_011527615.1;XP_016883497.1	c.614G>A;c.485G>A;c.320G>A;c.602G>A;c.347G>A;c.347G>A	p.Ser205Asn;p.Ser162Asn;p.Ser107Asn;p.Ser201Asn;p.Ser116Asn;p.Ser116Asn
chr20	34980635	A	G	121	115	1	0.00826446	132	93	33	0.25	142	139	0	0	172	166	0	0	127	110	11	0.0866142	124	117	4	0.0322581	MYH7B	CDS	missense	+	58	NM_020884.5;XM_006723840.3;XM_011528941.2;XM_017027986.1	NP_065935.3;XP_006723903.1;XP_011527243.1;XP_016883475.1	c.526A>G	p.Thr176Ala
chr20	35434084	G	A	285	283	0	0	330	329	1	0.0030303	275	274	0	0	291	291	0	0	281	194	86	0.30605	254	252	0	0	GDF5	CDS	missense	-	700	NM_000557.5;NM_001319138.2	NP_000548.2;NP_001306067.1	c.1331C>T	p.Thr444Met
chr20	35498049	G	A	126	124	0	0	175	174	0	0	137	135	1	0.00729927	120	119	0	0	143	141	1	0.00699301	165	112	53	0.321212	CEP250	CDS	missense	+	-19	NM_001318219.1;NM_007186.6;XM_005260262.4;XM_005260263.4;XM_005260264.4;XM_006723690.4;XM_006723691.1;XM_006723692.4;XM_006723693.4;XM_006723694.3;XM_011528517.2;XM_011528518.3;XM_011528519.2;XM_017027617.1;XM_017027618.1;XM_017027619.1	NP_001305148.1;NP_009117.2;XP_005260319.1;XP_005260320.1;XP_005260321.1;XP_006723753.1;XP_006723754.1;XP_006723755.1;XP_006723756.1;XP_006723757.1;XP_011526819.1;XP_011526820.1;XP_011526821.1;XP_016883106.1;XP_016883107.1;XP_016883108.1	c.1741G>A;c.3637G>A;c.3637G>A;c.3637G>A;c.3406G>A;c.3637G>A;c.3637G>A;c.3637G>A;c.3637G>A;c.3637G>A;c.3637G>A;c.3268G>A;c.3031G>A;c.3637G>A;c.2905G>A;c.2239G>A	p.Val581Ile;p.Val1213Ile;p.Val1213Ile;p.Val1213Ile;p.Val1136Ile;p.Val1213Ile;p.Val1213Ile;p.Val1213Ile;p.Val1213Ile;p.Val1213Ile;p.Val1213Ile;p.Val1090Ile;p.Val1011Ile;p.Val1213Ile;p.Val969Ile;p.Val747Ile
chr20	38139589	C	T	348	344	0	0	446	445	0	0	356	354	0	0	340	337	0	0	386	385	0	0	413	239	173	0.418886	TGM2	CDS	missense	-	66	NM_001323316.2;NM_001323317.2;NM_001323318.2;NM_004613.4;NM_198951.3;XM_011529028.1	NP_001310245.1;NP_001310246.1;NP_001310247.1;NP_004604.2;NP_945189.1;XP_011527330.1	c.1165G>A;c.922G>A;c.985G>A;c.1165G>A;c.1165G>A;c.1165G>A	p.Asp389Asn;p.Asp308Asn;p.Asp329Asn;p.Asp389Asn;p.Asp389Asn;p.Asp389Asn
chr20	44115793	T	C	56	56	0	0	63	53	10	0.15873	77	77	0	0	61	59	0	0	44	38	4	0.0909091	75	74	1	0.0133333	JPH2	CDS	missense	-	-129	NM_020433.5	NP_065166.2	c.1882A>G	p.Ile628Val
chr20	44258535	C	T	197	197	0	0	244	242	1	0.00409836	242	238	0	0	164	164	0	0	242	242	0	0	216	117	97	0.449074	GDAP1L1	CDS	missense	+	-73	NM_001256737.1;NM_001256738.1;NM_001256740.1;NM_024034.5	NP_001243666.1;NP_001243667.1;NP_001243669.1;NP_076939.3	c.532C>T;c.208C>T;c.475C>T;c.475C>T	p.His178Tyr;p.His70Tyr;p.His159Tyr;p.His159Tyr
chr20	44750614	G	A	165	163	0	0	189	187	0	0	152	149	0	0	114	112	0	0	176	125	48	0.272727	155	152	0	0	KCNK15	CDS	missense	+	486	NM_022358.4	NP_071753.2	c.769G>A	p.Ala257Thr
chr20	45098476	G	A	117	110	2	0.017094	168	119	45	0.267857	89	85	1	0.011236	142	139	1	0.00704225	102	97	1	0.00980392	83	81	0	0	KCNS1	CDS	missense	-	220;220;-815	NM_001322799.2;NM_002251.5;XM_017027846.1	NP_001309728.1;NP_002242.2;XP_016883335.1	c.296C>T;c.296C>T;c.299C>T	p.Ala99Val;p.Ala99Val;p.Ala100Val
chr20	46358526	G	A	226	223	0	0	330	252	69	0.209091	286	273	1	0.0034965	245	242	0	0	241	238	1	0.00414938	239	235	1	0.0041841	SLC35C2	CDS	missense	-	33	NM_001281458.1	NP_001268387.1	c.68C>T	p.Pro23Leu
chr20	49864769	C	T	144	143	0	0	164	163	0	0	157	157	0	0	146	145	0	0	144	142	1	0.00694444	121	73	48	0.396694	SLC9A8	CDS	missense	+	31;31;31;31;31;31;31;31;31;31;31;31;31;42;42	NM_001260491.1;NM_015266.3;XM_006723756.1;XM_011528736.2;XM_011528737.1;XM_011528738.2;XM_011528740.2;XM_011528741.2;XM_011528742.1;XM_011528743.2;XM_017027754.2;XM_017027755.2;XM_017027756.2;XM_011528739.2;XM_011528744.2	NP_001247420.1;NP_056081.1;XP_006723819.1;XP_011527038.1;XP_011527039.1;XP_011527040.1;XP_011527042.1;XP_011527043.1;XP_011527044.1;XP_011527045.1;XP_016883243.1;XP_016883244.1;XP_016883245.1;XP_011527041.1;XP_011527046.1	c.931C>T;c.883C>T;c.982C>T;c.1030C>T;c.946C>T;c.1030C>T;c.1030C>T;c.931C>T;c.325C>T;c.142C>T;c.1030C>T;c.325C>T;c.142C>T;c.907C>T;c.52C>T	p.Pro311Ser;p.Pro295Ser;p.Pro328Ser;p.Pro344Ser;p.Pro316Ser;p.Pro344Ser;p.Pro344Ser;p.Pro311Ser;p.Pro109Ser;p.Pro48Ser;p.Pro344Ser;p.Pro109Ser;p.Pro48Ser;p.Pro303Ser;p.Pro18Ser
chr20	49984193	G	A	241	239	1	0.00414938	287	284	0	0	216	216	0	0	192	191	0	0	206	143	63	0.305825	217	215	0	0	SNAI1	CDS	missense	+	-159	NM_005985.4	NP_005976.2	c.452G>A	p.Arg151Gln
chr20	58986780	A	C	85	83	0	0	129	128	0	0	89	83	0	0	87	87	0	0	76	75	0	0	82	50	32	0.390244	NELFCD	CDS	missense	+	27	NM_198976.4	NP_945327.3	c.203A>C	p.Glu68Ala
chr20	62010083	G	A	184	180	0	0	252	252	0	0	198	102	94	0.474747	189	188	0	0	220	218	0	0	195	194	0	0	TAF4	CDS	missense	-	-38	NM_003185.3	NP_003176.2	c.1724C>T	p.Thr575Met
chr20	62263642	G	A	212	207	1	0.00471698	201	199	1	0.00497512	216	215	0	0	196	109	86	0.438776	237	222	15	0.0632911	187	185	0	0	OSBPL2	CDS	missense	+	27	NM_014835.4;NM_144498.4	NP_055650.1;NP_653081.1	c.173G>A;c.209G>A	p.Ser58Asn;p.Ser70Asn
chr20	62882213	G	A	291	288	0	0	496	403	91	0.183468	331	328	1	0.00302115	319	319	0	0	318	279	39	0.122642	370	370	0	0	DIDO1	CDS	missense	-	202	NM_001193369.2;NM_033081.2;XM_011528504.1;XM_011528505.2;XM_011528507.1;XM_011528508.1;XM_011528509.2	NP_001180298.1;NP_149072.2;XP_011526806.1;XP_011526807.1;XP_011526809.1;XP_011526810.1;XP_011526811.1	c.3743C>T;c.3743C>T;c.3851C>T;c.3851C>T;c.3851C>T;c.3851C>T;c.3743C>T	p.Ser1248Phe;p.Ser1248Phe;p.Ser1284Phe;p.Ser1284Phe;p.Ser1284Phe;p.Ser1284Phe;p.Ser1248Phe
chr20	62962743	T	C	162	161	0	0	286	219	64	0.223776	210	206	2	0.00952381	193	192	0	0	203	203	0	0	220	215	0	0	SLC17A9	CDS	missense	+	-12	NM_001302643.2;NM_022082.4;XM_011528978.2	NP_001289572.2;NP_071365.4;XP_011527280.1	c.599T>C;c.617T>C;c.257T>C	p.Leu200Pro;p.Leu206Pro;p.Leu86Pro
chr20	63276642	T	C	94	93	0	0	169	134	35	0.207101	106	106	0	0	106	105	0	0	113	98	14	0.123894	79	79	0	0	ARFGAP1	CDS	missense	+	-10	NM_001281484.1	NP_001268413.1	c.95T>C	p.Leu32Ser
chr20	63697348	C	A	190	189	0	0	319	318	0	0	234	233	0	0	206	205	0	0	246	169	77	0.313008	243	242	0	0	TNFRSF6B	CDS	missense	+	21	NM_003823.4	NP_003814.1	c.445C>A	p.Gln149Lys
chr21	17796930	G	T	141	141	0	0	140	140	0	0	116	61	55	0.474138	109	109	0	0	117	117	0	0	126	126	0	0	C21orf91	CDS	missense	-	189	NM_001100420.2;NM_001100421.2;NM_017447.4	NP_001093890.1;NP_001093891.1;NP_059143.3	c.316C>A	p.Leu106Met
chr21	26929977	T	C	106	54	51	0.481132	121	121	0	0	147	79	67	0.455782	126	126	0	0	104	102	1	0.00961538	119	118	0	0	ADAMTS5	CDS	missense	-	85	NM_007038.5;XM_024452053.1;XM_024452054.1	NP_008969.2;XP_024307821.1;XP_024307822.1	c.2134A>G;c.2134A>G;c.1966A>G	p.Ile712Val;p.Ile712Val;p.Ile656Val
chr21	32495164	G	A	48	48	0	0	51	51	0	0	45	45	0	0	42	42	0	0	39	39	0	0	78	42	35	0.448718	EVA1C	CDS	missense	+	-7	NM_001286556.2;NM_001320744.2;NM_001320745.2;NM_058187.5;XM_005261019.4;XM_006724038.3;XM_011529669.3;XM_017028418.1;XM_017028419.1;XM_017028420.1;XM_017028421.1;XM_017028422.1;XM_017028423.1;XM_024452125.1;XM_024452126.1	NP_001273485.1;NP_001307673.1;NP_001307674.1;NP_478067.2;XP_005261076.1;XP_006724101.1;XP_011527971.1;XP_016883907.1;XP_016883908.1;XP_016883909.1;XP_016883910.1;XP_016883911.1;XP_016883912.1;XP_024307893.1;XP_024307894.1	c.772G>A;c.451G>A;c.487G>A;c.772G>A;c.772G>A;c.769G>A;c.487G>A;c.769G>A;c.772G>A;c.487G>A;c.487G>A;c.451G>A;c.451G>A;c.484G>A;c.484G>A	p.Ala258Thr;p.Ala151Thr;p.Ala163Thr;p.Ala258Thr;p.Ala258Thr;p.Ala257Thr;p.Ala163Thr;p.Ala257Thr;p.Ala258Thr;p.Ala163Thr;p.Ala163Thr;p.Ala151Thr;p.Ala151Thr;p.Ala162Thr;p.Ala162Thr
chr21	33027040	G	A	396	395	0	0	390	390	0	0	396	396	0	0	329	173	154	0.468085	397	344	51	0.128463	353	351	1	0.00283286	OLIG2	CDS	missense	+	240	NM_005806.4;XM_005260908.1	NP_005797.1;XP_005260965.1	c.178G>A	p.Gly60Ser
chr21	33070631	C	T	254	121	126	0.496063	273	273	0	0	263	147	114	0.43346	199	197	0	0	252	250	0	0	201	199	0	0	OLIG1	CDS	missense	+	491	NM_138983.3	NP_620450.2	c.385C>T	p.Arg129Cys
chr21	33836465	A	G	135	133	2	0.0148148	142	104	37	0.260563	151	151	0	0	163	163	0	0	144	143	1	0.00694444	159	155	1	0.00628931	ITSN1	CDS	missense	+	25	NM_001001132.2;NM_001331008.2;NM_001331009.2;NM_001331010.2;NM_001331011.2;NM_001331012.2;NM_003024.3;XM_011529692.2;XM_017028428.1;XM_017028429.2;XM_017028430.2;XM_017028431.2;XM_017028432.2;XM_017028433.2;XM_017028434.2;XM_017028435.2;XM_017028436.2;XM_017028437.1;XM_017028438.2;XM_017028440.2	NP_001001132.1;NP_001317937.1;NP_001317938.1;NP_001317939.1;NP_001317940.1;NP_001317941.1;NP_003015.2;XP_011527994.1;XP_016883917.1;XP_016883918.1;XP_016883919.1;XP_016883920.1;XP_016883921.1;XP_016883922.1;XP_016883923.1;XP_016883924.1;XP_016883925.1;XP_016883926.1;XP_016883927.1;XP_016883929.1	c.3494A>G;c.3281A>G;c.3479A>G;c.3479A>G;c.3266A>G;c.3368A>G;c.3494A>G;c.3155A>G;c.3494A>G;c.3383A>G;c.3368A>G;c.3494A>G;c.3479A>G;c.3281A>G;c.3266A>G;c.3170A>G;c.3155A>G;c.1886A>G;c.3383A>G;c.3170A>G	p.Asp1165Gly;p.Asp1094Gly;p.Asp1160Gly;p.Asp1160Gly;p.Asp1089Gly;p.Asp1123Gly;p.Asp1165Gly;p.Asp1052Gly;p.Asp1165Gly;p.Asp1128Gly;p.Asp1123Gly;p.Asp1165Gly;p.Asp1160Gly;p.Asp1094Gly;p.Asp1089Gly;p.Asp1057Gly;p.Asp1052Gly;p.Asp629Gly;p.Asp1128Gly;p.Asp1057Gly
chr21	44286720	G	A	164	164	0	0	175	117	55	0.314286	177	174	0	0	198	198	0	0	178	162	16	0.0898876	180	179	0	0	AIRE	CDS	missense	+	-12	NM_000383.4	NP_000374.1	c.296G>A	p.Ser99Asn
chr21	44332009	T	C	194	191	2	0.0103093	216	214	0	0	238	233	1	0.00420168	196	193	1	0.00510204	217	165	52	0.239631	197	193	3	0.0152284	CFAP410	CDS	missense	-	6	NM_001271440.2;NM_001271441.2;NM_001271442.1;NM_004928.3;XM_006724051.3;XM_006724053.3;XM_017028470.1;XM_017028471.1;XM_017028472.1	NP_001258369.1;NP_001258370.1;NP_001258371.1;NP_004919.1;XP_006724114.1;XP_006724116.1;XP_016883959.1;XP_016883960.1;XP_016883961.1	c.379A>G;c.379A>G;c.256A>G;c.379A>G;c.454A>G;c.55A>G;c.583A>G;c.328A>G;c.55A>G	p.Thr127Ala;p.Thr127Ala;p.Thr86Ala;p.Thr127Ala;p.Thr152Ala;p.Thr19Ala;p.Thr195Ala;p.Thr110Ala;p.Thr19Ala
chr21	45180430	T	C	286	278	3	0.0104895	314	307	2	0.00636943	272	266	3	0.0110294	244	239	2	0.00819672	304	303	0	0	242	102	136	0.561983	ADARB1	CDS	missense	+	-15	NM_001112.4;NM_001160230.2;NM_001346687.2;NM_001346688.1;NM_015833.4;NM_015834.4;XM_006723954.2;XM_011529425.2;XM_017028242.2;XM_017028243.1;XM_017028244.2;XM_017028245.2;XM_017028246.1;XM_017028247.1;XM_017028248.1;XM_017028249.1;XM_017028250.1;XM_017028251.1;XM_017028253.2;XM_017028254.1;XM_017028255.1;XM_024452043.1	NP_001103.1;NP_001153702.1;NP_001333616.1;NP_001333617.1;NP_056648.1;NP_056649.1;XP_006724017.1;XP_011527727.1;XP_016883731.1;XP_016883732.1;XP_016883733.1;XP_016883734.1;XP_016883735.1;XP_016883736.1;XP_016883737.1;XP_016883738.1;XP_016883739.1;XP_016883740.1;XP_016883742.1;XP_016883743.1;XP_016883744.1;XP_024307811.1	c.1064T>C;c.1064T>C;c.1211T>C;c.1064T>C;c.1064T>C;c.1064T>C;c.1148T>C;c.1157T>C;c.1211T>C;c.1148T>C;c.1211T>C;c.1211T>C;c.1148T>C;c.1064T>C;c.1064T>C;c.1064T>C;c.1064T>C;c.1064T>C;c.1211T>C;c.1064T>C;c.1064T>C;c.1211T>C	p.Val355Ala;p.Val355Ala;p.Val404Ala;p.Val355Ala;p.Val355Ala;p.Val355Ala;p.Val383Ala;p.Val386Ala;p.Val404Ala;p.Val383Ala;p.Val404Ala;p.Val404Ala;p.Val383Ala;p.Val355Ala;p.Val355Ala;p.Val355Ala;p.Val355Ala;p.Val355Ala;p.Val404Ala;p.Val355Ala;p.Val355Ala;p.Val404Ala
chr21	45532133	T	C	236	231	0	0	247	185	61	0.246964	263	257	2	0.00760456	242	241	1	0.00413223	246	212	30	0.121951	237	232	1	0.00421941	SLC19A1	CDS	missense	-	16	NM_001205206.3;NM_001205207.3;NM_001352511.2;NM_001352512.2;NM_194255.4;XM_011529696.2;XM_011529698.2;XM_011529700.2;XM_011529701.2;XM_011529702.2;XM_011529703.2;XM_011529706.3;XM_017028443.1;XM_017028444.1;XM_017028445.2	NP_001192135.1;NP_001192136.1;NP_001339440.1;NP_001339441.1;NP_919231.1;XP_011527998.1;XP_011528000.1;XP_011528002.1;XP_011528003.1;XP_011528004.1;XP_011528005.1;XP_011528008.1;XP_016883932.1;XP_016883933.1;XP_016883934.1	c.205A>G;c.85A>G;c.205A>G;c.205A>G;c.205A>G;c.496A>G;c.271A>G;c.205A>G;c.205A>G;c.205A>G;c.205A>G;c.67A>G;c.409A>G;c.496A>G;c.496A>G	p.Thr69Ala;p.Thr29Ala;p.Thr69Ala;p.Thr69Ala;p.Thr69Ala;p.Thr166Ala;p.Thr91Ala;p.Thr69Ala;p.Thr69Ala;p.Thr69Ala;p.Thr69Ala;p.Thr23Ala;p.Thr137Ala;p.Thr166Ala;p.Thr166Ala
chr21	46296196	G	A	142	142	0	0	193	193	0	0	172	172	0	0	165	165	0	0	166	166	0	0	167	88	78	0.467066	YBEY	CDS	missense	+	35	NM_001314022.2;NM_001314023.2;NM_001314024.2;NM_001314025.2;NM_058181.3;XM_005261156.4;XM_011529629.2;XM_011529630.2;XM_011529631.2;XM_011529633.2;XM_011529634.2;XM_011529635.2;XM_017028394.1;XM_017028395.2	NP_001300951.1;NP_001300952.1;NP_001300953.1;NP_001300954.1;NP_478061.1;XP_005261213.2;XP_011527931.1;XP_011527932.1;XP_011527933.1;XP_011527935.1;XP_011527936.2;XP_011527937.1;XP_016883883.1;XP_016883884.1	c.245G>A;c.239G>A;c.110G>A;c.374G>A;c.374G>A;c.632G>A;c.374G>A;c.374G>A;c.374G>A;c.374G>A;c.632G>A;c.374G>A;c.632G>A;c.380G>A	p.Gly82Glu;p.Gly80Glu;p.Gly37Glu;p.Gly125Glu;p.Gly125Glu;p.Gly211Glu;p.Gly125Glu;p.Gly125Glu;p.Gly125Glu;p.Gly125Glu;p.Gly211Glu;p.Gly125Glu;p.Gly211Glu;p.Gly127Glu
chr22	21642991	T	A	142	138	3	0.0211268	169	112	51	0.301775	141	138	1	0.0070922	144	137	0	0	154	138	14	0.0909091	112	108	1	0.00892857	SDF2L1	CDS	missense	+	-68	NM_022044.3	NP_071327.2	c.317T>A	p.Leu106His
chr22	21772895	T	C	110	110	0	0	90	67	23	0.255556	90	90	0	0	90	90	0	0	54	44	10	0.185185	92	45	47	0.51087	MAPK1	CDS	missense	-	-23	NM_002745.5;NM_138957.3	NP_002736.3;NP_620407.1	c.944A>G	p.Gln315Arg
chr22	24755809	G	A	91	91	0	0	70	69	1	0.0142857	85	84	1	0.0117647	44	44	0	0	40	40	0	0	59	26	33	0.559322	PIWIL3	CDS	missense	-	-26	NM_001008496.3;NM_001255975.1	NP_001008496.2;NP_001242904.1	c.667C>T	p.Arg223Cys
chr22	30461336	T	C	225	220	0	0	266	203	56	0.210526	310	306	0	0	291	288	0	0	261	228	28	0.10728	234	232	0	0	SEC14L3	CDS	missense	-	-27	NM_001257378.2;NM_001257379.2;NM_001257382.2;NM_001376914.1;NM_174975.5;XM_011530128.2	NP_001244307.1;NP_001244308.1;NP_001244311.1;NP_001363843.1;NP_777635.1;XP_011528430.1	c.824A>G;c.878A>G;c.878A>G;c.878A>G;c.1055A>G;c.1055A>G	p.Asn275Ser;p.Asn293Ser;p.Asn293Ser;p.Asn293Ser;p.Asn352Ser;p.Asn352Ser
[truncated: 72 more rows]
