# Supplementary material for: TK216 targets microtubules in Ewing sarcoma cells
Source: Cell Chem Biol. 2022 Aug 18;29(8):1325–1332.e4. doi: 10.1016/j.chembiol.2022.06.002 (PMC9394687; doi:10.1016/j.chembiol.2022.06.002)
Supplement: Table S1. HDR templates and primers for TUBA1B and TUBB4B mutations, related to Figures 1 and 2 [file mmc3.xlsx]

## Sheet: Sheet1
Goal	Name	Sequence (5'->3')
KI TUBA1B mutations	TUBA1BD47 crRNA	CUCACUGAAGAAGGUGUUGAGUUUUAGAGCUAUGCU
	TUBA1BG142 crRNA	UUCUUGGUUUUCCACAGCUUGUUUUAGAGCUAUGCU
	HDR repair oligo TUBA1BD47H	T*G*GCCAGATGCCAAGTGACAAGACCATTGGGGGAGGAGATCACAGCTTCAACACCTTCTTCAGTGAGACGGGCGCTGGCAAGCACGTG*C*C
	HDR repair oligo TUBA1BD47G	G*G*CCAGATGCCAAGTGACAAGACCATTGGGGGAGGAGATGGCAGCTTCAACACCTTCTTCAGTGAGACGGGCGCTGGCAAGCACGTG*C*C
	HDR repair oligo TUBA1BG142A	A*C*CAGTGCACCGGTCTTCAGGGCTTCTTGGTTTTCCACAGCTTTGCTGGGGGAACTGGTTCTGGGTTCACCTCCCTGCTCATGG*A*A
	HDR repair oligo TUBA1BG142S	A*C*CAGTGCACCGGTCTTCAGGGCTTCTTGGTTTTCCACAGCTTTAGTGGGGGAACTGGTTCTGGGTTCACCTCCCTGCTCATG*G*A
Sequence TUBA1B mutations	TUBA1BG142_amp Forward	AAGCTGAAATTCTGGGAGCATG
	TUBA1BG142_amp Reverse	ATGTGGAATAGGCTGCTTGC
	TUBA1BG142_amp Sequencing	CTCAAAGCAAGCATTGGTGA
	TUBA1BG142_amp Forward	CAGTGCGAACTTCATCTGGAG
	TUBA1BG142_amp Reverse	CTGGGCGACAGACCTTATCTC
	TUBA1BG142_amp Sequencing	ACGGAGGGAGTGAGTGAGTG
KI TUBB4B mutations	TUBB4BK350T crRNA	GAUCCCCAACAAUGUGAAAAGUUUUAGAGCUAUGCU
	HDR repair oligo TUBB4BK350T	T*C*CAAAACAAAAACAGCAGCTATTTTGTTGAGTGGATCCCCAACAATGTGACAACTGCTGTCTGTGACATCCCACCTCGGGGGCTAAAAATGTCCGCCACCTTC*A*T
Sequence TUBB4B mutations	TUBB4BK350T_amp Forward	AGCTCACACCATGTCACTCG
	TUBB4BK350T_amp Reverse	ATGTGGACAGGGAAAACAGC
	TUBB4BK350T_amp Sequencing	GGACAGGCTGGGAGTGAATA
